# Supplementary material for: Electrically switchable van der Waals magnon valves
Source: Nat Commun. 2021 Nov 1;12:6279. doi: 10.1038/s41467-021-26523-1 (PMC8560771; doi:10.1038/s41467-021-26523-1)
Supplement: Supplementary file 3 — Source data [file 41467_2021_26523_MOESM3_ESM.zip]

Archive with 17 entries (16 files):
- Source Data/
- Source Data/Fig2.xlsx
- Source Data/Fig3.xlsx
- Source Data/Fig4.xlsx
- Source Data/FigS1.xlsx
- Source Data/FigS10.xlsx
- Source Data/FigS11.xlsx
- Source Data/FigS12.xlsx
- Source Data/FigS13.xlsx
- Source Data/FigS14.xlsx
- Source Data/FigS15.xlsx
- Source Data/FigS2.xlsx
- Source Data/FigS4.xlsx
- Source Data/FigS5.xlsx
- Source Data/FigS6.xlsx
- Source Data/FigS8.xlsx
- Source Data/FigS9.xlsx
