# Supplementary material for: Electrically switchable van der Waals magnon valves
Source: Nat Commun. 2021 Nov 1;12:6279. doi: 10.1038/s41467-021-26523-1 (PMC8560771; doi:10.1038/s41467-021-26523-1)
Supplement: Supplementary file 3 — Source data [file 41467_2021_26523_MOESM3_ESM.zip › Source Data/Fig2.xlsx]

## Sheet: Fig2a
θ(degrees)	V2ω(V)	fitting curve:	θ(degrees)	V2ω(V)
0	1.35456e-07		0	1.35493e-07
10	1.32501e-07		0.36036	1.35442e-07
20	1.23648e-07		0.72072	1.35387e-07
30	1.11063e-07		1.08108	1.35326e-07
40	9.69602e-08		1.44144	1.3526e-07
50	8.27971e-08		1.8018	1.35188e-07
60	5.92429e-08		2.16216	1.35111e-07
70	3.78769e-08		2.52252	1.35028e-07
80	1.63122e-08		2.88288	1.3494e-07
90	-8.55653e-09		3.24324	1.34847e-07
100	-3.2448e-08		3.6036	1.34748e-07
110	-5.43887e-08		3.96396	1.34644e-07
120	-7.52645e-08		4.32432	1.34535e-07
130	-9.38674e-08		4.68468	1.3442e-07
140	-1.08783e-07		5.04505	1.343e-07
150	-1.2205e-07		5.40541	1.34175e-07
160	-1.30802e-07		5.76577	1.34044e-07
170	-1.3672e-07		6.12613	1.33908e-07
180	-1.38216e-07		6.48649	1.33766e-07
190	-1.34019e-07		6.84685	1.33619e-07
200	-1.28583e-07		7.20721	1.33467e-07
210	-1.16453e-07		7.56757	1.3331e-07
220	-1.0145e-07		7.92793	1.33147e-07
230	-8.30608e-08		8.28829	1.32979e-07
240	-6.36572e-08		8.64865	1.32805e-07
250	-3.99795e-08		9.00901	1.32627e-07
260	-1.73921e-08		9.36937	1.32443e-07
270	6.41559e-09		9.72973	1.32254e-07
280	3.13881e-08		10	1.32108e-07
290	5.36845e-08		10.0901	1.32059e-07
300	7.35954e-08		10.4505	1.31859e-07
310	9.35919e-08		10.8108	1.31654e-07
320	1.08697e-07		11.1712	1.31444e-07
330	1.20711e-07		11.5315	1.31228e-07
340	1.30184e-07		11.8919	1.31008e-07
350	1.35355e-07		12.2523	1.30782e-07
360	1.36321e-07		12.6126	1.30551e-07
			12.973	1.30314e-07
			13.3333	1.30073e-07
			13.6937	1.29826e-07
			14.0541	1.29574e-07
			14.4144	1.29317e-07
			14.7748	1.29055e-07
			15.1351	1.28787e-07
			15.4955	1.28515e-07
			15.8559	1.28237e-07
			16.2162	1.27954e-07
			16.5766	1.27667e-07
			16.9369	1.27374e-07
			17.2973	1.27076e-07
			17.6577	1.26772e-07
			18.018	1.26464e-07
			18.3784	1.26151e-07
			18.7387	1.25833e-07
			19.0991	1.2551e-07
			19.4595	1.25181e-07
			19.8198	1.24848e-07
			20	1.2468e-07
			20.1802	1.2451e-07
			20.5405	1.24167e-07
			20.9009	1.23819e-07
			21.2613	1.23466e-07
			21.6216	1.23108e-07
			21.982	1.22745e-07
			22.3423	1.22377e-07
			22.7027	1.22004e-07
			23.0631	1.21627e-07
			23.4234	1.21245e-07
			23.7838	1.20857e-07
			24.1441	1.20465e-07
			24.5045	1.20068e-07
			24.8649	1.19667e-07
			25.2252	1.1926e-07
			25.5856	1.18849e-07
			25.9459	1.18433e-07
			26.3063	1.18013e-07
			26.6667	1.17587e-07
			27.027	1.17157e-07
			27.3874	1.16723e-07
			27.7477	1.16283e-07
			28.1081	1.15839e-07
			28.4685	1.15391e-07
			28.8288	1.14938e-07
			29.1892	1.1448e-07
			29.5495	1.14017e-07
			29.9099	1.13551e-07
			30	1.13433e-07
			30.2703	1.13079e-07
			30.6306	1.12603e-07
			30.991	1.12123e-07
			31.3514	1.11638e-07
			31.7117	1.11148e-07
			32.0721	1.10655e-07
			32.4324	1.10156e-07
			32.7928	1.09654e-07
			33.1531	1.09147e-07
			33.5135	1.08635e-07
			33.8739	1.0812e-07
			34.2342	1.076e-07
			34.5946	1.07075e-07
			34.9549	1.06547e-07
			35.3153	1.06014e-07
			35.6757	1.05477e-07
			36.036	1.04936e-07
			36.3964	1.0439e-07
			36.7568	1.03841e-07
			37.1171	1.03287e-07
			37.4775	1.02729e-07
			37.8378	1.02167e-07
			38.1982	1.01601e-07
			38.5586	1.01031e-07
			38.9189	1.00457e-07
			39.2793	9.98784e-08
			39.6396	9.92962e-08
			40	9.87101e-08
			40.3604	9.812e-08
			40.7207	9.7526e-08
			41.0811	9.69281e-08
			41.4414	9.63263e-08
			41.8018	9.57207e-08
			42.1622	9.51112e-08
			42.5225	9.44979e-08
			42.8829	9.38809e-08
			43.2432	9.32601e-08
			43.6036	9.26356e-08
			43.964	9.20074e-08
			44.3243	9.13755e-08
			44.6847	9.074e-08
			45.0451	9.01008e-08
			45.4054	8.9458e-08
			45.7658	8.88116e-08
			46.1261	8.81617e-08
			46.4865	8.75083e-08
			46.8469	8.68514e-08
			47.2072	8.6191e-08
			47.5676	8.55271e-08
			47.9279	8.48598e-08
			48.2883	8.41891e-08
			48.6487	8.35151e-08
			49.009	8.28377e-08
			49.3694	8.2157e-08
			49.7297	8.1473e-08
			50	8.09579e-08
			50.0901	8.07858e-08
			50.4504	8.00953e-08
			50.8108	7.94016e-08
			51.1712	7.87047e-08
			51.5315	7.80047e-08
			51.8919	7.73015e-08
			52.2522	7.65953e-08
			52.6126	7.58859e-08
			52.973	7.51736e-08
			53.3333	7.44582e-08
			53.6937	7.37399e-08
			54.054	7.30185e-08
			54.4144	7.22943e-08
			54.7748	7.15672e-08
			55.1351	7.08372e-08
			55.4955	7.01043e-08
			55.8559	6.93687e-08
			56.2162	6.86302e-08
			56.5766	6.7889e-08
			56.9369	6.71451e-08
			57.2973	6.63985e-08
			57.6577	6.56492e-08
			58.018	6.48973e-08
			58.3784	6.41428e-08
			58.7387	6.33857e-08
			59.0991	6.2626e-08
			59.4595	6.18638e-08
			59.8198	6.10992e-08
			60	6.07159e-08
			60.1802	6.03321e-08
			60.5405	5.95626e-08
			60.9009	5.87906e-08
			61.2613	5.80163e-08
			61.6216	5.72397e-08
			61.982	5.64608e-08
			62.3423	5.56796e-08
			62.7027	5.48962e-08
			63.0631	5.41105e-08
			63.4234	5.33227e-08
			63.7838	5.25327e-08
			64.1441	5.17406e-08
			64.5045	5.09464e-08
			64.8649	5.01502e-08
			65.2252	4.93519e-08
			65.5856	4.85517e-08
			65.9459	4.77495e-08
			66.3063	4.69453e-08
			66.6667	4.61393e-08
			67.027	4.53314e-08
			67.3874	4.45217e-08
			67.7477	4.37102e-08
			68.1081	4.28969e-08
			68.4685	4.20818e-08
			68.8288	4.12651e-08
			69.1892	4.04467e-08
			69.5495	3.96266e-08
			69.9099	3.8805e-08
			70	3.85993e-08
			70.2703	3.79818e-08
			70.6306	3.7157e-08
			70.991	3.63307e-08
			71.3513	3.5503e-08
			71.7117	3.46738e-08
			72.0721	3.38432e-08
			72.4324	3.30112e-08
			72.7928	3.21779e-08
			73.1531	3.13432e-08
			73.5135	3.05073e-08
			73.8739	2.96701e-08
			74.2342	2.88318e-08
			74.5946	2.79922e-08
			74.9549	2.71515e-08
			75.3153	2.63097e-08
			75.6757	2.54668e-08
			76.036	2.46229e-08
			76.3964	2.37779e-08
			76.7568	2.2932e-08
			77.1171	2.20851e-08
			77.4775	2.12373e-08
			77.8378	2.03886e-08
			78.1982	1.95391e-08
			78.5586	1.86888e-08
			78.9189	1.78377e-08
			79.2793	1.69858e-08
			79.6396	1.61333e-08
			80	1.528e-08
			80.3604	1.44262e-08
			80.7207	1.35717e-08
			81.0811	1.27166e-08
			81.4414	1.1861e-08
			81.8018	1.10049e-08
			82.1622	1.01483e-08
			82.5225	9.29125e-09
			82.8829	8.43381e-09
			83.2432	7.576e-09
			83.6036	6.71785e-09
			83.964	5.8594e-09
			84.3243	5.00068e-09
			89.3694	-7.03084e-09
			89.7297	-7.88955e-09
			90	-8.5334e-09
			90.0901	-8.74798e-09
			90.4505	-9.6061e-09
			90.8108	-1.04639e-08
			91.1712	-1.13213e-08
			91.5315	-1.21783e-08
			91.8919	-1.30349e-08
			92.2523	-1.38909e-08
			92.6126	-1.47465e-08
			92.973	-1.56015e-08
			93.3333	-1.6456e-08
			93.6937	-1.73098e-08
			94.0541	-1.8163e-08
			94.4144	-1.90155e-08
			94.7748	-1.98673e-08
			95.1351	-2.07183e-08
			95.4955	-2.15686e-08
			95.8559	-2.24181e-08
			96.2162	-2.32667e-08
			96.5766	-2.41144e-08
			96.9369	-2.49612e-08
			97.2973	-2.58071e-08
			97.6577	-2.66519e-08
			98.018	-2.74958e-08
			98.3784	-2.83386e-08
			98.7387	-2.91804e-08
			99.0991	-3.0021e-08
			99.4595	-3.08604e-08
			99.8198	-3.16987e-08
			100	-3.21174e-08
			100.18	-3.25358e-08
			100.541	-3.33716e-08
			100.901	-3.42062e-08
			101.261	-3.50394e-08
			101.622	-3.58713e-08
			101.982	-3.67018e-08
			102.342	-3.75309e-08
			102.703	-3.83585e-08
			103.063	-3.91847e-08
			103.423	-4.00093e-08
			103.784	-4.08324e-08
			104.144	-4.1654e-08
			104.504	-4.24739e-08
			104.865	-4.32922e-08
			105.225	-4.41088e-08
			105.586	-4.49237e-08
			105.946	-4.57368e-08
			106.306	-4.65482e-08
			106.667	-4.73578e-08
			107.027	-4.81656e-08
			107.387	-4.89715e-08
			107.748	-4.97755e-08
			108.108	-5.05775e-08
			108.468	-5.13776e-08
			108.829	-5.21757e-08
			109.189	-5.29718e-08
			109.55	-5.37658e-08
			109.91	-5.45578e-08
			110	-5.47554e-08
			110.27	-5.53476e-08
			110.631	-5.61353e-08
			110.991	-5.69207e-08
			111.351	-5.7704e-08
			111.712	-5.8485e-08
			112.072	-5.92638e-08
			112.432	-6.00402e-08
			112.793	-6.08144e-08
			113.153	-6.15861e-08
			113.514	-6.23555e-08
			113.874	-6.31224e-08
			114.234	-6.38868e-08
			114.595	-6.46488e-08
			114.955	-6.54083e-08
			115.315	-6.61652e-08
			115.676	-6.69195e-08
			116.036	-6.76712e-08
			116.396	-6.84203e-08
			116.757	-6.91667e-08
			117.117	-6.99104e-08
			117.477	-7.06514e-08
			117.838	-7.13897e-08
			118.198	-7.21251e-08
			118.559	-7.28578e-08
			118.919	-7.35875e-08
			119.279	-7.43145e-08
			119.64	-7.50385e-08
			120	-7.57596e-08
			120.36	-7.64777e-08
			120.721	-7.71929e-08
			121.081	-7.7905e-08
			121.441	-7.86141e-08
			121.802	-7.93201e-08
			122.162	-8.0023e-08
			122.523	-8.07228e-08
			122.883	-8.14194e-08
			123.243	-8.21129e-08
			123.604	-8.28032e-08
			123.964	-8.34902e-08
			124.324	-8.41739e-08
			124.685	-8.48544e-08
			125.045	-8.55315e-08
			125.405	-8.62053e-08
			125.766	-8.68757e-08
			126.126	-8.75427e-08
			126.486	-8.82063e-08
			126.847	-8.88665e-08
			127.207	-8.95232e-08
			127.568	-9.01763e-08
			127.928	-9.0826e-08
			128.288	-9.14721e-08
			128.649	-9.21146e-08
			129.009	-9.27535e-08
			129.369	-9.33888e-08
			129.73	-9.40204e-08
			130	-9.44917e-08
			130.09	-9.46483e-08
			130.45	-9.52726e-08
			130.811	-9.58931e-08
			131.171	-9.65098e-08
			131.532	-9.71228e-08
			131.892	-9.77319e-08
			132.252	-9.83373e-08
			132.613	-9.89388e-08
			132.973	-9.95364e-08
			133.333	-1.0013e-07
			133.694	-1.0072e-07
			134.054	-1.01306e-07
			134.414	-1.01888e-07
			134.775	-1.02466e-07
			135.135	-1.03039e-07
			135.495	-1.03609e-07
			135.856	-1.04175e-07
			136.216	-1.04737e-07
			136.577	-1.05294e-07
			136.937	-1.05848e-07
			137.297	-1.06397e-07
			137.658	-1.06942e-07
			138.018	-1.07483e-07
			138.378	-1.0802e-07
			138.739	-1.08552e-07
			139.099	-1.09081e-07
			139.459	-1.09605e-07
			139.82	-1.10124e-07
			140	-1.10383e-07
			140.18	-1.1064e-07
			140.541	-1.11151e-07
			140.901	-1.11657e-07
			141.261	-1.1216e-07
			141.622	-1.12658e-07
			141.982	-1.13151e-07
			142.342	-1.1364e-07
			142.703	-1.14125e-07
			143.063	-1.14605e-07
			143.423	-1.1508e-07
			143.784	-1.15551e-07
			144.144	-1.16018e-07
			144.505	-1.1648e-07
			144.865	-1.16938e-07
			145.225	-1.1739e-07
			145.586	-1.17839e-07
			145.946	-1.18282e-07
			146.306	-1.18721e-07
			146.667	-1.19156e-07
			147.027	-1.19585e-07
			147.387	-1.2001e-07
			147.748	-1.2043e-07
			148.108	-1.20846e-07
			148.468	-1.21257e-07
			148.829	-1.21663e-07
			149.189	-1.22064e-07
			149.55	-1.22461e-07
			149.91	-1.22852e-07
			150	-1.22949e-07
			150.27	-1.23239e-07
			150.631	-1.23621e-07
			150.991	-1.23998e-07
			151.351	-1.24371e-07
			151.712	-1.24738e-07
			152.072	-1.251e-07
			152.432	-1.25458e-07
			152.793	-1.25811e-07
			153.153	-1.26158e-07
			153.514	-1.26501e-07
			153.874	-1.26839e-07
			154.234	-1.27172e-07
			154.595	-1.275e-07
			154.955	-1.27823e-07
			155.315	-1.28141e-07
			155.676	-1.28453e-07
			156.036	-1.28761e-07
			156.396	-1.29064e-07
			156.757	-1.29361e-07
			157.117	-1.29654e-07
			157.477	-1.29941e-07
			157.838	-1.30224e-07
			158.198	-1.30501e-07
			158.559	-1.30773e-07
			158.919	-1.3104e-07
			159.279	-1.31302e-07
			159.64	-1.31559e-07
			160	-1.3181e-07
			160.36	-1.32057e-07
			160.721	-1.32298e-07
			161.081	-1.32534e-07
			161.441	-1.32765e-07
			161.802	-1.3299e-07
			162.162	-1.33211e-07
			162.523	-1.33426e-07
			162.883	-1.33636e-07
			163.243	-1.3384e-07
			163.604	-1.3404e-07
			163.964	-1.34234e-07
			164.324	-1.34422e-07
			164.685	-1.34606e-07
			165.045	-1.34784e-07
			165.405	-1.34957e-07
			165.766	-1.35125e-07
			166.126	-1.35287e-07
			166.486	-1.35444e-07
			166.847	-1.35596e-07
			167.207	-1.35743e-07
			167.568	-1.35884e-07
			167.928	-1.36019e-07
			168.288	-1.3615e-07
			168.649	-1.36275e-07
			169.009	-1.36395e-07
			169.369	-1.36509e-07
			169.73	-1.36618e-07
			170	-1.36696e-07
			170.09	-1.36722e-07
			170.45	-1.3682e-07
			170.811	-1.36913e-07
			171.171	-1.37e-07
			171.532	-1.37082e-07
			171.892	-1.37159e-07
			172.252	-1.3723e-07
			172.613	-1.37296e-07
			172.973	-1.37357e-07
			173.333	-1.37412e-07
			173.694	-1.37462e-07
			174.054	-1.37506e-07
			174.414	-1.37545e-07
			174.775	-1.37579e-07
			175.135	-1.37607e-07
			175.495	-1.3763e-07
			175.856	-1.37647e-07
			176.216	-1.37659e-07
			176.577	-1.37666e-07
			176.937	-1.37667e-07
			177.297	-1.37663e-07
			177.658	-1.37653e-07
			178.018	-1.37638e-07
			178.378	-1.37617e-07
			178.739	-1.37592e-07
			179.099	-1.3756e-07
			179.459	-1.37524e-07
			179.82	-1.37481e-07
			180	-1.37458e-07
			180.18	-1.37434e-07
			180.541	-1.37381e-07
			180.901	-1.37323e-07
			181.261	-1.37259e-07
			181.622	-1.3719e-07
			181.982	-1.37116e-07
			182.342	-1.37036e-07
			182.703	-1.36951e-07
			183.063	-1.3686e-07
			183.423	-1.36764e-07
			183.784	-1.36663e-07
			184.144	-1.36556e-07
			184.505	-1.36444e-07
			184.865	-1.36326e-07
			185.225	-1.36204e-07
			185.586	-1.36075e-07
			185.946	-1.35942e-07
			186.306	-1.35803e-07
			186.667	-1.35659e-07
			187.027	-1.3551e-07
			187.387	-1.35355e-07
			187.748	-1.35195e-07
			188.108	-1.35029e-07
			188.468	-1.34858e-07
			188.829	-1.34682e-07
			189.189	-1.34501e-07
			189.55	-1.34315e-07
			189.91	-1.34123e-07
			190	-1.34074e-07
			190.27	-1.33926e-07
			190.631	-1.33723e-07
			190.991	-1.33515e-07
			191.351	-1.33303e-07
			191.712	-1.33084e-07
			192.072	-1.32861e-07
			192.432	-1.32633e-07
			192.793	-1.32399e-07
			193.153	-1.3216e-07
			193.514	-1.31916e-07
			193.874	-1.31666e-07
			194.234	-1.31412e-07
			194.595	-1.31152e-07
			194.955	-1.30887e-07
			195.315	-1.30617e-07
			195.676	-1.30342e-07
			196.036	-1.30062e-07
			196.396	-1.29777e-07
			196.757	-1.29486e-07
			197.117	-1.29191e-07
			197.477	-1.2889e-07
			197.838	-1.28585e-07
			198.198	-1.28274e-07
			198.559	-1.27958e-07
			198.919	-1.27638e-07
			199.279	-1.27312e-07
			199.64	-1.26981e-07
			200	-1.26645e-07
			200.36	-1.26305e-07
			200.721	-1.25959e-07
			201.081	-1.25609e-07
			201.441	-1.25253e-07
			201.802	-1.24893e-07
			202.162	-1.24527e-07
			202.523	-1.24157e-07
			202.883	-1.23782e-07
			203.243	-1.23402e-07
			203.604	-1.23017e-07
			203.964	-1.22628e-07
			204.324	-1.22233e-07
			204.685	-1.21834e-07
			205.045	-1.2143e-07
			205.405	-1.21021e-07
			205.766	-1.20608e-07
			206.126	-1.20189e-07
			206.486	-1.19766e-07
			206.847	-1.19339e-07
			207.207	-1.18906e-07
			207.568	-1.18469e-07
			207.928	-1.18028e-07
			208.288	-1.17581e-07
			208.649	-1.17131e-07
			209.009	-1.16675e-07
			209.369	-1.16215e-07
			209.73	-1.1575e-07
			210	-1.15399e-07
			210.09	-1.15281e-07
			210.45	-1.14807e-07
			210.811	-1.14329e-07
			211.171	-1.13847e-07
			211.532	-1.13359e-07
			211.892	-1.12868e-07
			212.252	-1.12372e-07
			212.613	-1.11871e-07
			212.973	-1.11367e-07
			213.333	-1.10857e-07
			213.694	-1.10344e-07
			214.054	-1.09826e-07
			214.414	-1.09304e-07
			214.775	-1.08777e-07
			215.135	-1.08247e-07
			215.495	-1.07712e-07
			215.856	-1.07173e-07
			216.216	-1.06629e-07
			216.577	-1.06082e-07
			216.937	-1.0553e-07
			217.297	-1.04974e-07
			217.658	-1.04414e-07
			218.018	-1.0385e-07
			218.378	-1.03282e-07
			218.739	-1.0271e-07
			219.099	-1.02134e-07
			219.459	-1.01553e-07
			219.82	-1.00969e-07
			220	-1.00676e-07
			220.18	-1.00381e-07
			220.541	-9.97892e-08
			220.901	-9.91932e-08
			221.261	-9.85933e-08
			221.622	-9.79896e-08
			221.982	-9.73821e-08
			222.342	-9.67707e-08
			222.703	-9.61556e-08
			223.063	-9.55367e-08
			223.423	-9.4914e-08
			223.784	-9.42877e-08
			224.144	-9.36576e-08
			224.505	-9.30239e-08
			224.865	-9.23865e-08
			225.225	-9.17455e-08
			225.586	-9.1101e-08
			225.946	-9.04528e-08
			226.306	-8.98011e-08
			226.667	-8.9146e-08
			227.027	-8.84873e-08
			227.387	-8.78251e-08
			227.748	-8.71596e-08
			228.108	-8.64906e-08
			228.468	-8.58182e-08
			228.829	-8.51425e-08
			229.189	-8.44635e-08
			229.55	-8.37811e-08
			229.91	-8.30955e-08
			230	-8.29236e-08
			230.27	-8.24066e-08
			230.631	-8.17145e-08
			230.991	-8.10192e-08
			231.351	-8.03208e-08
			231.712	-7.96192e-08
			232.072	-7.89145e-08
			232.432	-7.82067e-08
			232.793	-7.74958e-08
			233.153	-7.6782e-08
			233.514	-7.60651e-08
			233.874	-7.53453e-08
			234.234	-7.46225e-08
			234.595	-7.38968e-08
			234.955	-7.31682e-08
			235.315	-7.24368e-08
			235.676	-7.17025e-08
			236.036	-7.09655e-08
			236.396	-7.02256e-08
			236.757	-6.94831e-08
			237.117	-6.87378e-08
			237.477	-6.79899e-08
			237.838	-6.72392e-08
			238.198	-6.6486e-08
			238.559	-6.57302e-08
			238.919	-6.49718e-08
			239.279	-6.42109e-08
			239.64	-6.34475e-08
			240	-6.26816e-08
			240.36	-6.19133e-08
			240.721	-6.11426e-08
			241.081	-6.03695e-08
			241.441	-5.9594e-08
			241.802	-5.88162e-08
			242.162	-5.80362e-08
			242.523	-5.72538e-08
			242.883	-5.64693e-08
			243.243	-5.56825e-08
			243.604	-5.48936e-08
			243.964	-5.41026e-08
			244.324	-5.33095e-08
			244.685	-5.25142e-08
			245.045	-5.1717e-08
			245.405	-5.09177e-08
			245.766	-5.01165e-08
			246.126	-4.93133e-08
			246.486	-4.85082e-08
			246.847	-4.77013e-08
			247.207	-4.68925e-08
			247.568	-4.60818e-08
			247.928	-4.52694e-08
			248.288	-4.44552e-08
			248.649	-4.36394e-08
			249.009	-4.28218e-08
			249.369	-4.20026e-08
			249.73	-4.11817e-08
			250	-4.0565e-08
			250.09	-4.03593e-08
			250.45	-3.95353e-08
			250.811	-3.87097e-08
			251.171	-3.78827e-08
			251.532	-3.70542e-08
			251.892	-3.62243e-08
			252.252	-3.5393e-08
			252.613	-3.45604e-08
			252.973	-3.37264e-08
			253.333	-3.28911e-08
			253.694	-3.20546e-08
			254.054	-3.12168e-08
			254.414	-3.03778e-08
			254.775	-2.95377e-08
			255.135	-2.86964e-08
			255.495	-2.78541e-08
			255.856	-2.70106e-08
			256.216	-2.61662e-08
			256.577	-2.53207e-08
			256.937	-2.44743e-08
			257.297	-2.3627e-08
			257.658	-2.27788e-08
			258.018	-2.19297e-08
			258.378	-2.10797e-08
			258.739	-2.0229e-08
			259.099	-1.93775e-08
			259.459	-1.85253e-08
			259.82	-1.76724e-08
			260	-1.72457e-08
			260.18	-1.68189e-08
			260.541	-1.59647e-08
			260.901	-1.51099e-08
			261.261	-1.42545e-08
			261.622	-1.33987e-08
			261.982	-1.25423e-08
			262.342	-1.16855e-08
			262.703	-1.08283e-08
			263.063	-9.97064e-09
			263.423	-9.11265e-09
			263.784	-8.25435e-09
			264.144	-7.39576e-09
			269.55	5.49454e-09
			269.91	6.35311e-09
			270	6.56771e-09
			270.27	7.2114e-09
			270.631	8.06935e-09
			270.991	8.92695e-09
			271.351	9.78416e-09
			271.712	1.06409e-08
			272.072	1.14973e-08
			272.432	1.23531e-08
			272.793	1.32084e-08
			273.153	1.40631e-08
			273.514	1.49173e-08
			273.874	1.57708e-08
			274.234	1.66236e-08
			274.595	1.74758e-08
			274.955	1.83272e-08
			275.315	1.91779e-08
			275.676	2.00278e-08
			276.036	2.08768e-08
			276.396	2.1725e-08
			276.757	2.25722e-08
			277.117	2.34186e-08
			277.477	2.42639e-08
			277.838	2.51083e-08
			278.198	2.59517e-08
			278.559	2.67939e-08
			278.919	2.76351e-08
			279.279	2.84752e-08
			279.64	2.9314e-08
			280	3.01517e-08
			280.36	3.09882e-08
			280.721	3.18234e-08
			281.081	3.26573e-08
			281.441	3.34898e-08
			281.802	3.4321e-08
			282.162	3.51508e-08
			282.523	3.59792e-08
			282.883	3.68061e-08
			283.243	3.76315e-08
			283.604	3.84554e-08
			283.964	3.92777e-08
			284.324	4.00984e-08
			284.685	4.09175e-08
			285.045	4.1735e-08
			285.405	4.25507e-08
			285.766	4.33648e-08
			286.126	4.41771e-08
			286.486	4.49876e-08
			286.847	4.57962e-08
			287.207	4.66031e-08
			287.568	4.7408e-08
			287.928	4.8211e-08
			288.288	4.90121e-08
			288.649	4.98112e-08
			289.009	5.06083e-08
			289.369	5.14034e-08
			289.73	5.21964e-08
			290	5.27897e-08
			290.09	5.29873e-08
			290.45	5.3776e-08
			290.811	5.45626e-08
			291.171	5.5347e-08
			291.532	5.61291e-08
			291.892	5.6909e-08
			292.252	5.76866e-08
			292.613	5.84619e-08
			292.973	5.92348e-08
			293.333	6.00054e-08
			293.694	6.07735e-08
			294.054	6.15392e-08
			294.414	6.23025e-08
			294.775	6.30632e-08
			295.135	6.38214e-08
			295.495	6.4577e-08
			295.856	6.533e-08
			296.216	6.60804e-08
			296.577	6.68282e-08
			296.937	6.75732e-08
			297.297	6.83156e-08
			297.658	6.90552e-08
			298.018	6.97921e-08
			298.378	7.05261e-08
			298.739	7.12573e-08
			299.099	7.19857e-08
			299.459	7.27112e-08
			299.82	7.34337e-08
			300	7.37939e-08
			300.18	7.41533e-08
			300.541	7.487e-08
			300.901	7.55836e-08
			301.261	7.62942e-08
			301.622	7.70018e-08
			301.982	7.77063e-08
			302.342	7.84076e-08
			302.703	7.91058e-08
			303.063	7.98009e-08
			303.423	8.04927e-08
			303.784	8.11814e-08
			304.144	8.18668e-08
			304.505	8.25489e-08
			304.865	8.32277e-08
			305.225	8.39031e-08
			305.586	8.45752e-08
			305.946	8.5244e-08
			306.306	8.59093e-08
			306.667	8.65712e-08
			307.027	8.72296e-08
			307.387	8.78845e-08
			307.748	8.85359e-08
			308.108	8.91838e-08
			308.468	8.98281e-08
			308.829	9.04688e-08
			309.189	9.11059e-08
			309.55	9.17393e-08
			309.91	9.23691e-08
			310	9.2526e-08
			310.27	9.29952e-08
			310.631	9.36176e-08
			310.991	9.42362e-08
			311.351	9.48511e-08
			311.712	9.54622e-08
			312.072	9.60694e-08
			312.432	9.66728e-08
			312.793	9.72724e-08
			313.153	9.78681e-08
			313.514	9.84598e-08
			313.874	9.90476e-08
			314.234	9.96315e-08
			314.595	1.00211e-07
			314.955	1.00787e-07
			315.315	1.01359e-07
			315.676	1.01927e-07
			316.036	1.02491e-07
			316.396	1.0305e-07
			316.757	1.03606e-07
			317.117	1.04157e-07
			317.477	1.04704e-07
			317.838	1.05248e-07
			318.198	1.05786e-07
			318.559	1.06321e-07
			318.919	1.06851e-07
			319.279	1.07378e-07
			319.64	1.07899e-07
			320	1.08417e-07
			320.36	1.0893e-07
			320.721	1.09439e-07
			321.081	1.09943e-07
			321.441	1.10444e-07
			321.802	1.10939e-07
			322.162	1.1143e-07
			322.523	1.11917e-07
			322.883	1.124e-07
			323.243	1.12877e-07
			323.604	1.13351e-07
			323.964	1.1382e-07
			324.324	1.14284e-07
			324.685	1.14744e-07
			325.045	1.15199e-07
			325.405	1.15649e-07
			325.766	1.16095e-07
			326.126	1.16537e-07
			326.486	1.16973e-07
			326.847	1.17405e-07
			327.207	1.17833e-07
			327.568	1.18255e-07
			327.928	1.18673e-07
			328.288	1.19086e-07
			328.649	1.19495e-07
			329.009	1.19898e-07
			329.369	1.20297e-07
			329.73	1.20691e-07
			330	1.20984e-07
			330.09	1.21081e-07
			330.45	1.21465e-07
			330.811	1.21845e-07
			331.171	1.22219e-07
			331.532	1.22589e-07
			331.892	1.22954e-07
			332.252	1.23314e-07
			332.613	1.23669e-07
			332.973	1.2402e-07
			333.333	1.24365e-07
			333.694	1.24705e-07
			334.054	1.2504e-07
			334.414	1.25371e-07
			334.775	1.25696e-07
			335.135	1.26017e-07
			335.495	1.26332e-07
			335.856	1.26642e-07
			336.216	1.26947e-07
			336.577	1.27248e-07
			336.937	1.27543e-07
			337.297	1.27833e-07
			337.658	1.28118e-07
			338.018	1.28397e-07
			338.378	1.28672e-07
			338.739	1.28942e-07
			339.099	1.29206e-07
			339.459	1.29465e-07
			339.82	1.2972e-07
			340	1.29845e-07
			340.18	1.29968e-07
			340.541	1.30212e-07
			340.901	1.30451e-07
			341.261	1.30684e-07
			341.622	1.30912e-07
			341.982	1.31135e-07
			342.342	1.31353e-07
			342.703	1.31566e-07
			343.063	1.31773e-07
			343.423	1.31975e-07
			343.784	1.32172e-07
			344.144	1.32363e-07
			344.505	1.32549e-07
			344.865	1.3273e-07
			345.225	1.32906e-07
			345.586	1.33076e-07
			345.946	1.33241e-07
			346.306	1.33401e-07
			346.667	1.33555e-07
			347.027	1.33704e-07
			347.387	1.33848e-07
			347.748	1.33986e-07
			348.108	1.3412e-07
			348.468	1.34247e-07
			348.829	1.3437e-07
			349.189	1.34487e-07
			349.55	1.34598e-07
			349.91	1.34705e-07
			350	1.3473e-07
			350.27	1.34806e-07
			350.631	1.34901e-07
			350.991	1.34991e-07
			351.351	1.35076e-07
			351.712	1.35156e-07
			352.072	1.3523e-07
			352.432	1.35298e-07
			352.793	1.35362e-07
			353.153	1.3542e-07
			353.514	1.35472e-07
			353.874	1.35519e-07
			354.234	1.35561e-07
			354.595	1.35597e-07
			354.955	1.35628e-07
			355.315	1.35653e-07
			355.676	1.35673e-07
			356.036	1.35688e-07
			356.396	1.35697e-07
			356.757	1.35701e-07
			357.117	1.357e-07
			357.477	1.35693e-07
			357.838	1.3568e-07
			358.198	1.35663e-07
			358.559	1.35639e-07
			358.919	1.35611e-07
			359.279	1.35577e-07
			359.64	1.35537e-07
			360	1.35493e-07

## Sheet: Fig2b
T(K)	V2ω,0(V)	inset:	T(K)	V2ω,0(V)
2	1.35429e-07		2	1.35429e-07
3	1.30723e-07		3	1.30723e-07
4	1.22216e-07		4	1.22216e-07
5	1.11295e-07		5	1.11295e-07
6	9.73832e-08		6	9.73832e-08
8	7.0187e-08		8	7.0187e-08
10	4.5082e-08		10	4.5082e-08
12	2.71402e-08		12	2.71402e-08
15	1.16098e-08		15	1.16098e-08
18	4.34865e-09		18	4.34865e-09
20	1.76059e-09		20	1.76059e-09
30	-4.48226e-11		30	-4.48226e-11
40	1.76024e-10		40	1.76024e-10
50	2.37297e-10		50	2.37297e-10
60	-1.01418e-10		60	-1.01418e-10
70	7.44596e-10		70	7.44596e-10
80	-7.37872e-10		80	-7.37872e-10
90	4.2716e-10		90	4.2716e-10
100	7.81101e-10		100	7.81101e-10
120	4.16802e-10		120	4.16802e-10
150	3.54364e-10		150	3.54364e-10
170	-3.92884e-10		170	-3.92884e-10
200	5.07599e-10		200	5.07599e-10
250	-4.81244e-10		250	-4.81244e-10

## Sheet: Fig2c
I^2_in(μA^2)	V2ω,0(V)
0	4.25247e-09
100	4.48407e-09
400	7.33879e-09
900	1.67533e-08
1600	2.95827e-08
2500	4.42377e-08
3600	6.14622e-08
4900	8.0994e-08
6400	1.01783e-07
8100	1.19141e-07
10000	1.35762e-07

## Sheet: Fig2d
B(Oe)	V2ω,0(V)	B(Oe)	V2ω,0(V)	B(Oe)	V2ω,0(V)	B(Oe)	V2ω,0(V)	B(Oe)	V2ω,0(V)
	100μA		80μA		60μA		40μA		20μA
89999.8	1.3535e-07	89999.8	9.9631e-08	90000	6.08665e-08	90000.2	2.98714e-08	89999.8	9.29549e-09
89985.7	1.35322e-07	89959.2	9.97305e-08	89977.8	6.0787e-08	89977.9	2.98383e-08	89968.5	9.39079e-09
89921	1.35334e-07	89901	9.98298e-08	89911.1	6.06476e-08	89911.3	2.98463e-08	89910.8	9.51317e-09
89852.7	1.35412e-07	89832.7	9.9929e-08	89852.6	6.05501e-08	89842.7	2.99139e-08	89842.4	9.65226e-09
89784.1	1.3553e-07	89764.1	1.00028e-07	89783.9	6.05204e-08	89774.1	2.99425e-08	89783.5	9.70118e-09
89725.1	1.3566e-07	89705	1.00127e-07	89715	6.05026e-08	89715	3.00054e-08	89714.6	9.67411e-09
89656	1.35739e-07	89635.6	1.00225e-07	89655.8	6.05312e-08	89645.9	2.99613e-08	89655.5	9.64393e-09
89596.8	1.35758e-07	89576.2	1.00324e-07	89596.4	6.06289e-08	89576.6	2.99403e-08	89586.1	9.60236e-09
89527.4	1.35814e-07	89506.9	1.00422e-07	89527.1	6.0622e-08	89507.5	2.99523e-08	89516.9	9.58798e-09
89458.1	1.35928e-07	89447.4	1.0052e-07	89457.8	6.06009e-08	89447.9	2.99714e-08	89457.5	9.55827e-09
89398.6	1.36142e-07	89378.2	1.00618e-07	89388.3	6.05896e-08	89378.6	2.99476e-08	89398	9.5365e-09
89329	1.36324e-07	89308.7	1.00716e-07	89328.8	6.05791e-08	89309.2	2.99613e-08	89328.5	9.45548e-09
89269.6	1.36444e-07	89249	1.00814e-07	89259.5	6.05008e-08	89249.7	2.98885e-08	89259.1	9.41517e-09
89210.1	1.36545e-07	89179.4	1.00911e-07	89189.8	6.05168e-08	89179.9	2.98373e-08	89199.4	9.33788e-09
89140.1	1.36598e-07	89119.7	1.01009e-07	89130	6.05414e-08	89110.2	2.98202e-08	89129.8	9.23313e-09
89070.7	1.36689e-07	89040.3	1.01106e-07	89060.5	6.05727e-08	89050.7	2.98557e-08	89070	9.18496e-09
89011	1.36672e-07	88980.8	1.01203e-07	88991	6.05688e-08	88981.2	2.98284e-08	89000.6	9.19868e-09
88951.5	1.36729e-07	88911.2	1.013e-07	88921.5	6.05544e-08	88921.6	2.98356e-08	88941.4	9.16915e-09
88881.9	1.36841e-07	88851.7	1.01396e-07	88862	6.06329e-08	88852.1	2.98909e-08	88871.8	9.13563e-09
88822.4	1.36998e-07	88782.2	1.01493e-07	88792.4	6.0792e-08	88782.7	2.99071e-08	88812.4	9.05363e-09
88752.9	1.37156e-07	88722.5	1.01589e-07	88732.8	6.0891e-08	88712.9	2.99467e-08	88732.9	9.0261e-09
88683.3	1.37303e-07	88653.1	1.01685e-07	88663.3	6.08506e-08	88643.7	2.9972e-08	88673.2	9.02902e-09
88613.9	1.37429e-07	88593.4	1.01781e-07	88593.8	6.07269e-08	88574.2	2.99894e-08	88603.8	8.97993e-09
88554.3	1.37513e-07	88524	1.01877e-07	88524.3	6.06528e-08	88514.6	2.99422e-08	88544.2	8.89165e-09
88484.8	1.37601e-07	88454.4	1.01973e-07	88464.7	6.07212e-08	88455	2.99057e-08	88474.5	8.82745e-09
88425	1.3773e-07	88394.8	1.02068e-07	88405.1	6.07989e-08	88375.4	2.99127e-08	88405	8.80265e-09
88355.7	1.37939e-07	88325.2	1.02164e-07	88335.7	6.08337e-08	88325.9	2.99084e-08	88335.3	8.76555e-09
88286.1	1.38114e-07	88256	1.02259e-07	88276.2	6.09083e-08	88256.5	2.98961e-08	88265.8	8.67608e-09
88206.8	1.38278e-07	88186.5	1.02354e-07	88206.7	6.09769e-08	88186.8	2.9993e-08	88206.4	8.59086e-09
88147.2	1.38436e-07	88117	1.02449e-07	88137.2	6.10616e-08	88127.5	3.01125e-08	88137.1	8.55626e-09
88077.8	1.38636e-07	88057.4	1.02543e-07	88077.6	6.11843e-08	88057.7	3.01471e-08	88067.4	8.44888e-09
88008.4	1.388e-07	87987.9	1.02638e-07	88018	6.12943e-08	87988.3	3.0075e-08	88007.7	8.31753e-09
87948.8	1.39077e-07	87928.3	1.02732e-07	87948.6	6.12902e-08	87918.9	2.99525e-08	87948	8.22703e-09
87879	1.39197e-07	87858.8	1.02826e-07	87879.1	6.13126e-08	87859.2	2.98094e-08	87878.7	8.15244e-09
87819.7	1.39328e-07	87789.2	1.02921e-07	87809.5	6.14335e-08	87789.6	2.97216e-08	87809.2	8.11304e-09
87750	1.39394e-07	87719.5	1.03014e-07	87750	6.14537e-08	87720.2	2.96881e-08	87739.5	8.03798e-09
87690.5	1.39509e-07	87660.1	1.03108e-07	87680.4	6.15393e-08	87660.6	2.97035e-08	87680.2	8.07629e-09
87620.8	1.39631e-07	87590.6	1.03202e-07	87620.8	6.17292e-08	87591	2.97379e-08	87610.5	8.0098e-09
87561.3	1.3979e-07	87531.1	1.03295e-07	87551.3	6.19729e-08	87531.6	2.98007e-08	87550.9	7.99955e-09
87491.8	1.3994e-07	87471.5	1.03388e-07	87471.8	6.20675e-08	87462.3	2.99413e-08	87481.3	7.9335e-09
87432.1	1.40079e-07	87401.9	1.03481e-07	87412.2	6.21159e-08	87392.5	3.00241e-08	87411.8	7.76697e-09
87362.4	1.40132e-07	87332	1.03574e-07	87342.3	6.21003e-08	87332.7	3.00849e-08	87352	7.63631e-09
87292.8	1.40226e-07	87272.5	1.03667e-07	87272.8	6.21508e-08	87263.2	3.00294e-08	87282.5	7.52072e-09
87233.3	1.40339e-07	87202.9	1.03759e-07	87213.3	6.22945e-08	87193.2	3.0026e-08	87222.9	7.45497e-09
87163.7	1.40478e-07	87143.3	1.03852e-07	87143.7	6.23632e-08	87123.7	2.99064e-08	87153.3	7.41764e-09
87094.2	1.4064e-07	87073.7	1.03944e-07	87074.2	6.23897e-08	87054.2	2.97608e-08	87083.8	7.42768e-09
87034.6	1.40815e-07	87004.3	1.04036e-07	87014.5	6.24862e-08	86984.7	2.96815e-08	87024.2	7.35014e-09
86965.1	1.40996e-07	86944.7	1.04128e-07	86945	6.24882e-08	86925.1	2.96654e-08	86954.7	7.49327e-09
86895.5	1.4118e-07	86875.2	1.04219e-07	86875.5	6.2501e-08	86855.6	2.96976e-08	86895	7.588e-09
86835.9	1.41406e-07	86815.6	1.04311e-07	86816	6.24761e-08	86796	2.96903e-08	86825.5	7.60005e-09
86766.4	1.41662e-07	86746.1	1.04402e-07	86746.5	6.2506e-08	86726.4	2.96431e-08	86756	7.64604e-09
86696.9	1.41895e-07	86676.5	1.04503e-07	86677	6.25905e-08	86666.9	2.95634e-08	86696.4	7.7496e-09
86627.6	1.42068e-07	86607.1	1.0459e-07	86617.3	6.2653e-08	86597.4	2.95043e-08	86627	7.80482e-09
86567.8	1.42255e-07	86547.4	1.04716e-07	86547.8	6.2794e-08	86518.1	2.94991e-08	86567.3	7.89323e-09
86498.2	1.42411e-07	86477.9	1.04823e-07	86488.2	6.28446e-08	86458.7	2.96019e-08	86497.7	7.9138e-09
86428.6	1.42544e-07	86418.3	1.04974e-07	86408.7	6.29402e-08	86399.1	2.96368e-08	86428.2	7.92443e-09
86359.2	1.4265e-07	86348.6	1.05126e-07	86349	6.29178e-08	86329.4	2.95175e-08	86358.7	7.96271e-09
86299.4	1.42778e-07	86279.1	1.0525e-07	86279.4	6.29358e-08	86260	2.9372e-08	86289.1	7.94093e-09
86230.2	1.42789e-07	86209.8	1.05347e-07	86210.1	6.30251e-08	86190.5	2.93362e-08	86229.7	7.89231e-09
86170.7	1.42799e-07	86140	1.05377e-07	86140.5	6.30291e-08	86130.8	2.92352e-08	86160.5	7.81219e-09
86101	1.42809e-07	86080.6	1.05368e-07	86081	6.29992e-08	86071.2	2.92725e-08	86090.9	7.73707e-09
86041.4	1.42968e-07	86011.1	1.05409e-07	86011.3	6.29942e-08	86001.8	2.93456e-08	86031.3	7.70148e-09
85981.8	1.43138e-07	85941.5	1.05507e-07	85941.9	6.29924e-08	85931.8	2.94744e-08	85961.8	7.74895e-09
85922.3	1.43293e-07	85881.9	1.05604e-07	85872	6.31169e-08	85862.2	2.955e-08	85892.3	7.7954e-09
85852.6	1.43421e-07	85812.4	1.05694e-07	85812.5	6.33168e-08	85792.9	2.95755e-08	85832.6	7.84039e-09
85783.2	1.43579e-07	85743	1.0573e-07	85743.4	6.3465e-08	85723.4	2.96297e-08	85773.2	7.91071e-09
85723.6	1.43636e-07	85683.4	1.05807e-07	85673.8	6.35704e-08	85653.8	2.96172e-08	85703.6	7.9367e-09
85664.1	1.43715e-07	85623.6	1.05855e-07	85614.2	6.36552e-08	85594	2.95921e-08	85634.1	7.90444e-09
85594.4	1.43734e-07	85553.9	1.05874e-07	85544.4	6.375e-08	85524.4	2.95432e-08	85574.2	7.91635e-09
85534.7	1.43901e-07	85484.3	1.05896e-07	85474.7	6.38212e-08	85454.7	2.95988e-08	85504.6	7.97061e-09
85464.9	1.44117e-07	85424.8	1.05928e-07	85415.1	6.3968e-08	85394.9	2.96273e-08	85435	8.07522e-09
85395.3	1.44276e-07	85355.3	1.0607e-07	85355.6	6.40802e-08	85325.8	2.9757e-08	85375.4	8.09579e-09
85336	1.44403e-07	85295.7	1.06165e-07	85286.1	6.41762e-08	85256.1	2.9942e-08	85306.1	8.1669e-09
85266.4	1.44557e-07	85226.2	1.06193e-07	85216.6	6.43417e-08	85186.7	3.0191e-08	85236.5	8.13308e-09
85196.6	1.44732e-07	85166.5	1.06154e-07	85146.9	6.45268e-08	85127.1	3.03132e-08	85176.8	8.10189e-09
85136.9	1.44907e-07	85097	1.06175e-07	85077.5	6.4571e-08	85057.7	3.04494e-08	85107.5	8.1231e-09
85067.3	1.4507e-07	85027.4	1.06207e-07	85017.9	6.46074e-08	84988	3.05964e-08	85047.9	8.11153e-09
84997.7	1.45122e-07	84957.9	1.06303e-07	84948.4	6.46465e-08	84928.4	3.06802e-08	84978.2	8.14941e-09
84938.2	1.45143e-07	84898.4	1.06427e-07	84888.8	6.46203e-08	84849	3.07379e-08	84908.7	8.16665e-09
84878.7	1.4522e-07	84828.9	1.06498e-07	84819.3	6.45559e-08	84789.7	3.07434e-08	84849.3	8.15649e-09
84809.3	1.45367e-07	84769.2	1.06501e-07	84749.7	6.45381e-08	84730.1	3.07919e-08	84779.7	8.18645e-09
84749.5	1.45514e-07	84699.8	1.06582e-07	84690.3	6.45514e-08	84660.8	3.08778e-08	84719.9	8.24292e-09
84670.2	1.45776e-07	84640.3	1.06669e-07	84630.8	6.45759e-08	84591.4	3.0991e-08	84650.3	8.27794e-09
84610.8	1.45976e-07	84560.8	1.06784e-07	84561.1	6.45802e-08	84521.7	3.10656e-08	84580.8	8.43274e-09
84541.1	1.46119e-07	84501.2	1.06946e-07	84491.7	6.45621e-08	84462.4	3.11285e-08	84521.1	8.54683e-09
84471.6	1.46176e-07	84431.8	1.07148e-07	84432.1	6.46091e-08	84392.8	3.11826e-08	84451.8	8.63087e-09
84412.2	1.46251e-07	84372.2	1.0733e-07	84362.7	6.45807e-08	84333.1	3.12931e-08	84382.2	8.65386e-09
84352.6	1.46229e-07	84302.6	1.07406e-07	84303	6.45119e-08	84273.4	3.1347e-08	84312.8	8.58475e-09
84273.1	1.46244e-07	84243.2	1.07417e-07	84233.6	6.44806e-08	84203.8	3.14585e-08	84243.4	8.49332e-09
84213.4	1.46228e-07	84173.5	1.07433e-07	84174	6.44733e-08	84134.5	3.15073e-08	84174.2	8.49415e-09
84153.9	1.46359e-07	84104	1.07551e-07	84104.4	6.44644e-08	84064.7	3.16428e-08	84114.5	8.50508e-09
84084.4	1.46556e-07	84044.4	1.07735e-07	84034.7	6.4411e-08	84005.2	3.16774e-08	84044.8	8.54973e-09
84014.9	1.46761e-07	83975	1.07881e-07	83975.4	6.43581e-08	83936	3.17972e-08	83985.4	8.55524e-09
83945.4	1.4694e-07	83915.5	1.07915e-07	83915.8	6.44652e-08	83876.3	3.19192e-08	83915.9	8.54978e-09
83875.7	1.47088e-07	83845.8	1.07898e-07	83846.2	6.46476e-08	83806.7	3.20243e-08	83846.4	8.56869e-09
83816.2	1.47218e-07	83776.1	1.07904e-07	83776.1	6.46952e-08	83736.8	3.20424e-08	83786.4	8.58878e-09
83746.3	1.47372e-07	83716.4	1.07937e-07	83706.5	6.46955e-08	83667.4	3.20141e-08	83726.5	8.5604e-09
83686.7	1.4757e-07	83646.7	1.08029e-07	83646.7	6.47255e-08	83617.4	3.19469e-08	83656.8	8.57315e-09
83617.2	1.47736e-07	83587.1	1.08159e-07	83577.3	6.4732e-08	83548.3	3.20341e-08	83587.2	8.68889e-09
83557.6	1.47877e-07	83517.8	1.08168e-07	83507.8	6.46749e-08	83468.8	3.21966e-08	83517.8	8.75353e-09
83488.2	1.47943e-07	83458.1	1.08242e-07	83448.2	6.45716e-08	83409.2	3.23126e-08	83448.3	8.79711e-09
83428.6	1.48077e-07	83388.6	1.08335e-07	83388.6	6.44478e-08	83339.7	3.24568e-08	83388.7	8.7684e-09
83358.9	1.4825e-07	83329	1.08378e-07	83319	6.4467e-08	83280.1	3.26226e-08	83329.2	8.68944e-09
83299.4	1.48358e-07	83259.6	1.08422e-07	83249.6	6.45797e-08	83210.5	3.27635e-08	83269.5	8.6042e-09
83229.8	1.48369e-07	83189.9	1.08419e-07	83189.8	6.46223e-08	83150.8	3.28364e-08	83200	8.66596e-09
83170.2	1.48388e-07	83130.2	1.0839e-07	83120.2	6.46717e-08	83081.5	3.29104e-08	83130.4	8.69059e-09
83100.8	1.48422e-07	83061	1.08393e-07	83051	6.47099e-08	83022	3.29278e-08	83070.9	8.75734e-09
83031.4	1.4849e-07	83001.4	1.08324e-07	82981.4	6.47159e-08	82962.2	3.30633e-08	83001.4	8.84158e-09
82971.7	1.48551e-07	82922.2	1.08337e-07	82911.9	6.47116e-08	82892.8	3.31513e-08	82931.9	8.93075e-09
82902.1	1.48616e-07	82872.7	1.08352e-07	82852.3	6.47626e-08	82823.3	3.31729e-08	82872.3	8.96117e-09
82842.5	1.48665e-07	82803.2	1.0835e-07	82782.7	6.48405e-08	82753.5	3.32179e-08	82802.9	9.01919e-09
82773.1	1.48636e-07	82733.5	1.08334e-07	82723.1	6.4986e-08	82694	3.3216e-08	82743.1	9.05646e-09
82713.4	1.48643e-07	82664	1.08314e-07	82653.7	6.51762e-08	82624.7	3.31642e-08	82673.7	9.11582e-09
82644.1	1.48627e-07	82604.6	1.083e-07	82584.3	6.53924e-08	82565	3.31004e-08	82614.1	9.15656e-09
82584.6	1.48697e-07	82544.9	1.08273e-07	82524.6	6.54184e-08	82495.4	3.30044e-08	82544.9	9.14361e-09
82515	1.488e-07	82465.5	1.08352e-07	82455.1	6.52969e-08	82425.9	3.29261e-08	82485.3	9.09418e-09
82445.4	1.48905e-07	82405.8	1.0848e-07	82385.6	6.523e-08	82356.5	3.28597e-08	82415.8	8.99214e-09
82375.9	1.49042e-07	82336.2	1.0867e-07	82316	6.53101e-08	82296.9	3.27849e-08	82346.3	8.84799e-09
82316.1	1.49137e-07	82276.7	1.08776e-07	82266.4	6.53563e-08	82237.2	3.26889e-08	82286.8	8.75516e-09
82246.7	1.49158e-07	82207.2	1.08888e-07	82196.9	6.52748e-08	82167.9	3.25272e-08	82227.1	8.70328e-09
82177.3	1.49199e-07	82137.8	1.08982e-07	82127.4	6.51062e-08	82098.3	3.24836e-08	82157.7	8.65951e-09
82117.6	1.49208e-07	82078.1	1.09173e-07	82067.8	6.49825e-08	82038.7	3.24866e-08	82088.1	8.67078e-09
82048.4	1.49206e-07	82008.5	1.09356e-07	81998.1	6.50372e-08	81958.9	3.25425e-08	82028.5	8.7152e-09
81978.8	1.49216e-07	81938.7	1.09557e-07	81928.4	6.51021e-08	81899.2	3.25702e-08	81958.6	8.74258e-09
81919	1.49228e-07	81868.8	1.09672e-07	81868.7	6.51454e-08	81829.7	3.26637e-08	81889.1	8.7747e-09
81849.5	1.49251e-07	81809.2	1.09771e-07	81799.1	6.51225e-08	81760.1	3.2744e-08	81819.5	8.79263e-09
81779.7	1.49372e-07	81739.7	1.0991e-07	81739.7	6.51239e-08	81690.7	3.28092e-08	81759.9	8.71504e-09
81720	1.4949e-07	81670.2	1.10077e-07	81670.3	6.51453e-08	81631.2	3.28221e-08	81700.4	8.64462e-09
81650.5	1.49589e-07	81610.6	1.10256e-07	81600.6	6.52396e-08	81561.5	3.27643e-08	81630.9	8.66412e-09
81591	1.49652e-07	81541.1	1.10438e-07	81531.1	6.52902e-08	81501.9	3.27485e-08	81561.4	8.75229e-09
81521.2	1.49664e-07	81471.5	1.10557e-07	81471.5	6.52733e-08	81432.3	3.26737e-08	81501.8	8.83033e-09
81462	1.49706e-07	81412	1.10659e-07	81402	6.52647e-08	81352.9	3.26314e-08	81432.3	8.90035e-09
81392.3	1.4983e-07	81342.4	1.10754e-07	81342.4	6.53336e-08	81293.4	3.26371e-08	81372.6	8.99002e-09
81332.6	1.49932e-07	81282.8	1.1094e-07	81273	6.54527e-08	81223.8	3.26684e-08	81303	9.03795e-09
81273.1	1.50016e-07	81213.4	1.11212e-07	81213.3	6.56624e-08	81164.3	3.26821e-08	81243.6	9.1071e-09
81203.5	1.50087e-07	81153.8	1.11412e-07	81143.7	6.57927e-08	81094.8	3.26889e-08	81173.9	9.11664e-09
81143.9	1.50133e-07	81084.2	1.11618e-07	81074.4	6.59492e-08	81035.4	3.26811e-08	81104.5	9.1898e-09
81074.6	1.50156e-07	81024.8	1.11786e-07	81014.9	6.60465e-08	80965.7	3.27318e-08	81035.1	9.18536e-09
81005	1.50132e-07	80955.1	1.11958e-07	80945.3	6.60509e-08	80896.2	3.27571e-08	80965.6	9.14591e-09
80945.4	1.50153e-07	80885.7	1.12116e-07	80875.7	6.60029e-08	80836.8	3.27318e-08	80905.9	9.09116e-09
80876	1.5022e-07	80816.3	1.12282e-07	80816.2	6.60231e-08	80777.1	3.26153e-08	80836.5	9.12835e-09
80806.6	1.50363e-07	80746.7	1.12337e-07	80746.8	6.60278e-08	80707.5	3.25732e-08	80776.9	9.26538e-09
80747.1	1.50498e-07	80687.2	1.12366e-07	80687.3	6.60531e-08	80638.1	3.26083e-08	80717.3	9.43656e-09
80667.5	1.50588e-07	80617.7	1.12403e-07	80618	6.60895e-08	80578.5	3.27459e-08	80647.8	9.57669e-09
80607.9	1.50613e-07	80548	1.12464e-07	80558.3	6.60568e-08	80508.9	3.29491e-08	80588.2	9.65381e-09
80548.2	1.50704e-07	80478.6	1.12547e-07	80488.7	6.60739e-08	80449.4	3.31695e-08	80518.5	9.70769e-09
80478.8	1.50835e-07	80418.9	1.12715e-07	80429.2	6.60524e-08	80379.8	3.33333e-08	80448.8	9.72863e-09
80409.5	1.50961e-07	80339.5	1.12814e-07	80359.8	6.59671e-08	80310.4	3.33782e-08	80389.2	9.827e-09
80340.2	1.5107e-07	80280	1.1298e-07	80300.1	6.59205e-08	80250.8	3.33342e-08	80319.6	9.75195e-09
80270.6	1.51168e-07	80210.4	1.13176e-07	80230.7	6.59699e-08	80181.1	3.32112e-08	80250.1	9.77838e-09
80201.1	1.51194e-07	80150.4	1.13367e-07	80170.7	6.60724e-08	80111.3	3.31776e-08	80180.4	9.80542e-09
80141.1	1.51166e-07	80080.9	1.13468e-07	80101.1	6.62515e-08	80041.7	3.3222e-08	80110.8	9.77275e-09
80071.6	1.51112e-07	80021.2	1.13615e-07	80031.6	6.63292e-08	79982.1	3.33569e-08	80051	9.61464e-09
80011.9	1.51101e-07	79951.8	1.13698e-07	79962	6.63659e-08	79912.6	3.34797e-08	79981.6	9.44981e-09
79942.5	1.51161e-07	79882.3	1.13634e-07	79902.6	6.63602e-08	79853.1	3.35502e-08	79912.1	9.32571e-09
79873	1.51229e-07	79822.7	1.13621e-07	79843	6.63895e-08	79783.5	3.34135e-08	79852.6	9.33216e-09
79803.4	1.51323e-07	79753	1.13712e-07	79773.4	6.64352e-08	79724	3.33258e-08	79792.9	9.34199e-09
79743.9	1.51398e-07	79693.5	1.13804e-07	79713.8	6.65476e-08	79664.4	3.33763e-08	79723.4	9.34756e-09
79684.1	1.51447e-07	79623.9	1.139e-07	79654.1	6.66215e-08	79594.8	3.34589e-08	79663.8	9.35512e-09
79604.7	1.51593e-07	79554.4	1.14036e-07	79584.7	6.67078e-08	79525.3	3.35342e-08	79604.2	9.28987e-09
79545.1	1.51798e-07	79495	1.14128e-07	79515.1	6.68517e-08	79455.8	3.365e-08	79534.7	9.26896e-09
79475.7	1.51989e-07	79435.4	1.14319e-07	79455.5	6.70014e-08	79396.2	3.36827e-08	79465.2	9.2444e-09
79406.1	1.52159e-07	79365.9	1.1448e-07	79385.9	6.70983e-08	79326.7	3.37468e-08	79395.6	9.20879e-09
79346.6	1.52295e-07	79306.2	1.1463e-07	79316.5	6.71305e-08	79256.9	3.38112e-08	79336.1	9.16448e-09
79276.8	1.52416e-07	79236.5	1.14755e-07	79256.6	6.71698e-08	79197.2	3.38627e-08	79276.3	9.19175e-09
79217.1	1.52547e-07	79166.8	1.14925e-07	79187.1	6.72038e-08	79127.7	3.3923e-08	79206.7	9.09233e-09
79147.6	1.52633e-07	79107.2	1.15067e-07	79117.5	6.72009e-08	79068.2	3.39689e-08	79137	8.95474e-09
79077.9	1.5279e-07	79037.8	1.15226e-07	79048	6.71395e-08	78998.7	3.40586e-08	79067.6	8.86007e-09
79018.5	1.52967e-07	78968.2	1.15333e-07	78988.4	6.71662e-08	78939.1	3.4054e-08	79008	8.86982e-09
78949	1.532e-07	78908.5	1.15441e-07	78928.9	6.71376e-08	78869.6	3.40465e-08	78938.5	8.90171e-09
78889.3	1.53384e-07	78848.9	1.15524e-07	78859.3	6.71701e-08	78799.9	3.39818e-08	78869	8.90127e-09
78819.9	1.53504e-07	78779.5	1.15709e-07	78789.9	6.71705e-08	78730.5	3.39959e-08	78809.4	8.81952e-09
78750.4	1.53656e-07	78710	1.15868e-07	78730	6.716e-08	78670.8	3.39461e-08	78739.7	8.7756e-09
78680.6	1.53735e-07	78640.3	1.1606e-07	78660.2	6.71041e-08	78601.3	3.39118e-08	78680.2	8.73199e-09
78621.2	1.53797e-07	78580.9	1.16163e-07	78590.8	6.69936e-08	78531.9	3.38919e-08	78620.5	8.73233e-09
78561.7	1.53885e-07	78511.4	1.16158e-07	78531.2	6.6794e-08	78462.3	3.39141e-08	78551.1	8.70119e-09
78492.2	1.53977e-07	78441.8	1.16155e-07	78471.4	6.67065e-08	78402.7	3.38341e-08	78491.5	8.66149e-09
78422.6	1.54062e-07	78382	1.16183e-07	78402	6.66675e-08	78332.8	3.37541e-08	78422.1	8.6962e-09
78362.8	1.54225e-07	78312.3	1.1621e-07	78342.1	6.67247e-08	78263.2	3.37221e-08	78352.2	8.64541e-09
78293.1	1.54442e-07	78252.6	1.16232e-07	78272.7	6.68084e-08	78203.4	3.37076e-08	78282.6	8.55411e-09
78233.6	1.54645e-07	78183.1	1.16357e-07	78203	6.68432e-08	78134	3.38026e-08	78222.9	8.4944e-09
78174	1.54772e-07	78113.7	1.16476e-07	78143.5	6.68494e-08	78074.6	3.39018e-08	78163.4	8.4693e-09
78104.6	1.54884e-07	78054	1.16677e-07	78074	6.69529e-08	78005	3.39944e-08	78093.9	8.41892e-09
78034.8	1.5498e-07	77984.5	1.16786e-07	78004.5	6.70345e-08	77935.5	3.40265e-08	78024.4	8.42246e-09
77965.4	1.55054e-07	77924.9	1.16862e-07	77934.8	6.71774e-08	77875.9	3.4052e-08	77964.8	8.36428e-09
77905.8	1.55189e-07	77855.4	1.16854e-07	77865.4	6.73217e-08	77816.2	3.40501e-08	77905.2	8.24856e-09
77836.2	1.55329e-07	77795.9	1.16879e-07	77805.8	6.74755e-08	77746.8	3.4078e-08	77835.5	8.18312e-09
77776.7	1.55485e-07	77726.4	1.16806e-07	77746.2	6.76641e-08	77677.4	3.41271e-08	77766	8.17062e-09
77707.1	1.5566e-07	77656.9	1.16772e-07	77677	6.77832e-08	77617.8	3.42442e-08	77696.5	8.22395e-09
77637.7	1.55893e-07	77587.3	1.16736e-07	77607.5	6.784e-08	77548.3	3.42865e-08	77637	8.26985e-09
77578.1	1.56224e-07	77527.7	1.16738e-07	77538.1	6.79341e-08	77478.8	3.43781e-08	77567.4	8.28566e-09
77508.6	1.56501e-07	77458.3	1.16685e-07	77468.7	6.81191e-08	77409.3	3.43778e-08	77507.9	8.28039e-09
77449	1.56661e-07	77388.9	1.16708e-07	77399.1	6.83409e-08	77349.8	3.43868e-08	77428.6	8.22947e-09
77379.6	1.56763e-07	77329.3	1.16722e-07	77339.5	6.84834e-08	77280.2	3.43606e-08	77369	8.18776e-09
77320	1.56881e-07	77269.6	1.16788e-07	77270	6.84338e-08	77210.7	3.43778e-08	77299.5	8.15914e-09
77250.5	1.56939e-07	77200.2	1.16857e-07	77210.1	6.8386e-08	77141.2	3.44473e-08	77230	8.10025e-09
77180.9	1.57071e-07	77140.6	1.1699e-07	77140.7	6.84201e-08	77081.7	3.45324e-08	77160.4	8.05877e-09
77121.3	1.57261e-07	77071	1.17069e-07	77071	6.85712e-08	77012.1	3.46249e-08	77100.8	8.05566e-09
77061.5	1.57417e-07	77001.5	1.17042e-07	77011.4	6.87004e-08	76942.6	3.47378e-08	77031.6	8.02275e-09
76991.9	1.57525e-07	76932	1.17007e-07	76942	6.88114e-08	76883	3.47869e-08	76962.2	8.03373e-09
76932.3	1.57585e-07	76872.4	1.17023e-07	76882.4	6.89539e-08	76813.4	3.48008e-08	76902.6	8.09371e-09
76862.9	1.57687e-07	76802.8	1.17083e-07	76812.8	6.91802e-08	76753.9	3.4895e-08	76833.1	8.20038e-09
76803.3	1.57729e-07	76733.2	1.17083e-07	76743.3	6.93484e-08	76684.4	3.4979e-08	76773.6	8.31243e-09
76733.7	1.57672e-07	76673.8	1.17155e-07	76683.8	6.94751e-08	76614.9	3.50151e-08	76704	8.37247e-09
76664.1	1.57646e-07	76604.2	1.17203e-07	76614.1	6.94849e-08	76555	3.49558e-08	76634.5	8.44648e-09
76604.5	1.57642e-07	76544.2	1.1728e-07	76544.3	6.95733e-08	76485.3	3.48608e-08	76564.6	8.44847e-09
76534.8	1.5767e-07	76474.7	1.1727e-07	76484.6	6.96427e-08	76415.8	3.47213e-08	76504.9	8.43338e-09
76465.2	1.57796e-07	76415.2	1.17299e-07	76425.1	6.97922e-08	76346.4	3.46732e-08	76435.4	8.41325e-09
76405.5	1.57921e-07	76355.6	1.17339e-07	76355.5	6.99017e-08	76286.6	3.46584e-08	76365.8	8.4211e-09
76336	1.58062e-07	76286.1	1.1748e-07	76296	6.99803e-08	76217.2	3.46559e-08	76296.4	8.37725e-09
76276.4	1.58216e-07	76226.4	1.17676e-07	76226.5	7.0099e-08	76157.5	3.46203e-08	76236.9	8.35173e-09
76206.9	1.58273e-07	76156.9	1.17772e-07	76167.2	7.01411e-08	76088	3.45645e-08	76167.2	8.2885e-09
76147.3	1.58356e-07	76087.4	1.17783e-07	76097.7	7.01271e-08	76018.4	3.45114e-08	76107.8	8.23652e-09
76077.8	1.58378e-07	76027.8	1.17799e-07	76028.1	7.00514e-08	75948.9	3.4526e-08	76038.2	8.11827e-09
76018.3	1.5852e-07	75958.3	1.1777e-07	75958.6	7.00443e-08	75889.4	3.45907e-08	75968.3	8.03128e-09
75948.6	1.58659e-07	75898.7	1.17904e-07	75899.1	7.01027e-08	75819.9	3.46748e-08	75908.6	7.99058e-09
75879.2	1.58707e-07	75829.2	1.18057e-07	75829.4	7.02514e-08	75750.3	3.47891e-08	75839.2	8.09407e-09
75809.6	1.58625e-07	75759.7	1.1829e-07	75769.9	7.0305e-08	75690.7	3.48796e-08	75779.5	8.18605e-09
75750	1.58571e-07	75690	1.18424e-07	75700.5	7.02484e-08	75621	3.49323e-08	75709.9	8.27991e-09
75690.5	1.58517e-07	75630.3	1.18657e-07	75630.6	7.02362e-08	75551.4	3.49698e-08	75640.2	8.3386e-09
75610.8	1.58627e-07	75550.8	1.18882e-07	75561.1	7.04014e-08	75481.9	3.49853e-08	75570.7	8.48271e-09
75551.2	1.58716e-07	75491.3	1.19068e-07	75501.5	7.05215e-08	75422.4	3.49932e-08	75501.2	8.69172e-09
75481.6	1.58789e-07	75431.6	1.19116e-07	75432.1	7.06359e-08	75352.8	3.50646e-08	75441.6	8.78672e-09
75422.1	1.58898e-07	75362.1	1.19153e-07	75362.5	7.06676e-08	75293.3	3.49655e-08	75372.1	8.83334e-09
75352.5	1.59002e-07	75292.7	1.19221e-07	75303	7.07764e-08	75223.7	3.48875e-08	75302.6	8.88699e-09
75283	1.59197e-07	75223.1	1.19322e-07	75233.4	7.08513e-08	75154.1	3.48459e-08	75233.2	8.88293e-09
75223.4	1.59387e-07	75163.5	1.19454e-07	75163.8	7.09946e-08	75084.7	3.47712e-08	75163.5	8.8472e-09
75153.9	1.59457e-07	75094	1.19584e-07	75104.2	7.11631e-08	75025.2	3.46051e-08	75103.9	8.93737e-09
75094.3	1.59457e-07	75024.4	1.19726e-07	75044.7	7.13153e-08	74965.5	3.45328e-08	75034.4	8.99036e-09
75024.7	1.59527e-07	74964.8	1.19799e-07	74985.1	7.13411e-08	74896	3.45568e-08	74964.9	8.95666e-09
74965.3	1.59567e-07	74895.4	1.19944e-07	74915.6	7.13599e-08	74826.4	3.45458e-08	74895.5	8.83552e-09
74895.6	1.59663e-07	74836	1.20116e-07	74856.1	7.14858e-08	74756.6	3.4521e-08	74825.8	8.78266e-09
74836.1	1.59761e-07	74766.3	1.20244e-07	74786.5	7.15663e-08	74697	3.45565e-08	74756	8.80953e-09
74766.5	1.59836e-07	74696.7	1.20397e-07	74726.6	7.1632e-08	74627.4	3.4565e-08	74696.3	8.89658e-09
74696.8	1.59769e-07	74627.3	1.2063e-07	74657	7.17341e-08	74567.8	3.45528e-08	74626.9	8.92519e-09
74637	1.59788e-07	74567.6	1.20767e-07	74587.3	7.17426e-08	74498.3	3.45354e-08	74557.3	8.93238e-09
74567.6	1.59892e-07	74498	1.2094e-07	74527.9	7.16409e-08	74428.7	3.45303e-08	74487.9	8.98805e-09
74498.1	1.60072e-07	74428.5	1.2097e-07	74458.4	7.1572e-08	74369.3	3.45928e-08	74418.3	8.92549e-09
74438.5	1.60205e-07	74368.9	1.21025e-07	74398.7	7.15018e-08	74299.7	3.46854e-08	74348.7	8.85226e-09
74368.9	1.60338e-07	74299.4	1.21041e-07	74329.1	7.15569e-08	74230.1	3.47483e-08	74289.1	8.90119e-09
74309.3	1.6048e-07	74239.8	1.21071e-07	74259.7	7.15921e-08	74160.6	3.48451e-08	74219.6	8.95073e-09
74239.9	1.6061e-07	74180.2	1.21001e-07	74189.9	7.16414e-08	74101	3.50138e-08	74160	8.93985e-09
74170.2	1.60606e-07	74110.7	1.21018e-07	74130.6	7.16748e-08	74031.5	3.51992e-08	74090.6	8.91024e-09
74100.7	1.60637e-07	74041.1	1.21083e-07	74061.1	7.17665e-08	73962	3.53337e-08	74030.9	8.83582e-09
74041.2	1.60705e-07	73971.6	1.21232e-07	74001.4	7.17884e-08	73902.4	3.53009e-08	73961.3	8.80297e-09
73971.8	1.6083e-07	73902	1.21422e-07	73941.8	7.18383e-08	73842.9	3.51344e-08	73892	8.75943e-09
73902.1	1.60954e-07	73842.8	1.21669e-07	73872.4	7.18051e-08	73773.1	3.50454e-08	73822.4	8.75801e-09
73842.7	1.60989e-07	73773.2	1.21874e-07	73802.9	7.17929e-08	73703.7	3.50986e-08	73753	8.69158e-09
73783.1	1.61029e-07	73713.6	1.22078e-07	73733.5	7.18365e-08	73644	3.51203e-08	73683.4	8.60515e-09
73713.6	1.61099e-07	73654	1.22226e-07	73673.9	7.19618e-08	73574.5	3.51709e-08	73623.9	8.58836e-09
73654.1	1.61131e-07	73584.5	1.22351e-07	73604.3	7.207e-08	73504.9	3.52628e-08	73554.4	8.57334e-09
73594.5	1.61097e-07	73525	1.22561e-07	73534.6	7.20626e-08	73445.4	3.53097e-08	73484.9	8.56467e-09
73524.8	1.61069e-07	73455.4	1.22747e-07	73465	7.19547e-08	73385.7	3.53389e-08	73425.1	8.52761e-09
73455.5	1.61114e-07	73395.8	1.22966e-07	73395.5	7.1911e-08	73316.2	3.53539e-08	73355.7	8.48308e-09
73385.9	1.61257e-07	73336.1	1.2313e-07	73335.8	7.20093e-08	73256.7	3.53447e-08	73286.2	8.53673e-09
73326.2	1.61264e-07	73256.8	1.23378e-07	73276.4	7.21537e-08	73187.1	3.53096e-08	73226.6	8.67102e-09
73266.7	1.61348e-07	73197.1	1.23524e-07	73207	7.23041e-08	73127.6	3.53187e-08	73157	8.73856e-09
73197.2	1.61478e-07	73127.7	1.23607e-07	73147.5	7.23845e-08	73058.1	3.53434e-08	73097.4	8.76082e-09
73127.7	1.61667e-07	73058.1	1.23706e-07	73078	7.24382e-08	72978.3	3.54414e-08	73028.1	8.7459e-09
73068.1	1.61804e-07	72998.5	1.23776e-07	73008.4	7.24657e-08	72908.7	3.54667e-08	72958	8.73196e-09
72998.5	1.61902e-07	72928.6	1.2373e-07	72948.6	7.24796e-08	72849.1	3.54887e-08	72898.5	8.78233e-09
72928.7	1.61951e-07	72869	1.23702e-07	72878.9	7.2446e-08	72779.5	3.54e-08	72838.9	8.87409e-09
72869.1	1.62002e-07	72799.5	1.23682e-07	72809.4	7.25006e-08	72719.9	3.53852e-08	72769.4	8.90923e-09
72799.8	1.62006e-07	72739.9	1.23663e-07	72749.9	7.25536e-08	72650.5	3.53359e-08	72709.7	8.92578e-09
72740.4	1.62059e-07	72670.4	1.23677e-07	72680.2	7.26642e-08	72580.9	3.52816e-08	72650.2	8.96224e-09
72670.9	1.62114e-07	72610.6	1.23717e-07	72620.8	7.27645e-08	72521.3	3.51801e-08	72580.7	8.92277e-09
72601.2	1.62239e-07	72541.3	1.23742e-07	72551.2	7.27719e-08	72461.6	3.51014e-08	72521	8.96882e-09
72531.7	1.62426e-07	72481.7	1.2386e-07	72491.6	7.2787e-08	72392.3	3.50296e-08	72451.5	9.02087e-09
72472.1	1.6255e-07	72412.1	1.23929e-07	72422	7.2852e-08	72322.7	3.49692e-08	72382.1	9.12386e-09
72402.7	1.62653e-07	72352.5	1.23931e-07	72352.6	7.29327e-08	72253.1	3.49983e-08	72312.5	9.15734e-09
72333.1	1.62707e-07	72283.2	1.24037e-07	72283.1	7.30459e-08	72193.5	3.5019e-08	72252.9	9.12385e-09
72263.5	1.62827e-07	72213.6	1.24163e-07	72223.5	7.31088e-08	72123.9	3.50694e-08	72183.4	9.08777e-09
72194	1.62983e-07	72154.1	1.24246e-07	72153.9	7.31826e-08	72054.3	3.50856e-08	72123.8	9.06686e-09
72124.5	1.63176e-07	72084.5	1.24273e-07	72094.4	7.33253e-08	71995	3.5172e-08	72054.2	9.08273e-09
72065	1.63414e-07	72024.7	1.2428e-07	72024.8	7.34841e-08	71925.3	3.51708e-08	71994.6	9.12256e-09
71995.4	1.63623e-07	71955.1	1.24252e-07	71965	7.36471e-08	71865.7	3.51013e-08	71925.1	9.14571e-09
71935.7	1.63762e-07	71885.6	1.24368e-07	71885.6	7.38846e-08	71796.4	3.49847e-08	71855.5	9.14693e-09
71866.2	1.63947e-07	71826.2	1.24431e-07	71826.2	7.41255e-08	71726.6	3.50164e-08	71786.2	9.16063e-09
71796.8	1.64153e-07	71756.6	1.24422e-07	71756.7	7.4352e-08	71666.9	3.50081e-08	71726.5	9.12958e-09
71737.2	1.64328e-07	71696.7	1.24438e-07	71687	7.4513e-08	71597.5	3.50626e-08	71667.1	9.17591e-09
71667.5	1.64441e-07	71627.2	1.24514e-07	71627.4	7.46135e-08	71538.1	3.51345e-08	71597.7	9.27219e-09
71608.1	1.64609e-07	71557.7	1.24503e-07	71558	7.47973e-08	71468.3	3.51506e-08	71538	9.37162e-09
71538.5	1.64786e-07	71497.9	1.24581e-07	71488.4	7.49581e-08	71408.7	3.51261e-08	71468.5	9.46664e-09
71478.8	1.65023e-07	71428.3	1.24622e-07	71428.7	7.50206e-08	71349.5	3.5145e-08	71399.1	9.56147e-09
71409.2	1.65171e-07	71358.7	1.24743e-07	71369.2	7.50773e-08	71279.7	3.51231e-08	71339.5	9.57703e-09
71340	1.65356e-07	71299.4	1.24816e-07	71299.8	7.5149e-08	71210.1	3.51245e-08	71270	9.58724e-09
71270.5	1.65497e-07	71229.8	1.24865e-07	71230.1	7.52238e-08	71140.7	3.51555e-08	71200.4	9.61985e-09
71210.9	1.65694e-07	71160	1.24917e-07	71160.4	7.52056e-08	71071.2	3.51591e-08	71140.5	9.61051e-09
71140.9	1.65838e-07	71090.5	1.24924e-07	71100.7	7.52362e-08	71011.3	3.51668e-08	71070.8	9.56425e-09
71071.2	1.65992e-07	71030.7	1.2494e-07	71041	7.53505e-08	70952	3.51379e-08	71001.2	9.52709e-09
71011.6	1.66123e-07	70961.2	1.25006e-07	70971.4	7.54774e-08	70882.5	3.51363e-08	70941.7	9.54668e-09
70942.4	1.6619e-07	70901.6	1.25049e-07	70902.1	7.55099e-08	70813	3.51112e-08	70872.3	9.65479e-09
70872.8	1.66225e-07	70832.2	1.25065e-07	70842.4	7.54547e-08	70743.3	3.50594e-08	70802.7	9.71228e-09
70803.2	1.66323e-07	70772.5	1.24997e-07	70772.9	7.54144e-08	70683.8	3.50462e-08	70733.2	9.70308e-09
70743.5	1.6645e-07	70703	1.24903e-07	70703.4	7.54423e-08	70624.2	3.50203e-08	70663.7	9.70983e-09
70674	1.66545e-07	70633.4	1.24869e-07	70643.7	7.55402e-08	70554.5	3.48658e-08	70603.9	9.74561e-09
70604.5	1.66676e-07	70573.9	1.24857e-07	70574.2	7.56484e-08	70485.1	3.47479e-08	70534.4	9.78422e-09
70544.9	1.66798e-07	70504.3	1.248e-07	70514.5	7.57653e-08	70415.6	3.46951e-08	70455.1	9.78373e-09
70475.5	1.66926e-07	70444.8	1.24785e-07	70435.3	7.58912e-08	70356.1	3.47956e-08	70395.7	9.79695e-09
70406	1.67031e-07	70375.3	1.24835e-07	70375.6	7.59281e-08	70286.5	3.49628e-08	70326	9.83948e-09
70346.3	1.67123e-07	70315.6	1.24907e-07	70306	7.59917e-08	70217.2	3.50715e-08	70266.4	9.86765e-09
70276.7	1.67197e-07	70246.3	1.24992e-07	70236.6	7.60021e-08	70157.5	3.50209e-08	70197	9.78163e-09
70207.5	1.67242e-07	70176.8	1.24993e-07	70167.1	7.60309e-08	70088	3.48861e-08	70127.5	9.70395e-09
70147.8	1.6728e-07	70117.1	1.25026e-07	70107.5	7.6118e-08	70038.4	3.47359e-08	70057.9	9.6927e-09
70088.2	1.67466e-07	70047.7	1.25045e-07	70048.1	7.61843e-08	69958.9	3.46068e-08	69988.5	9.61969e-09
70018.7	1.67647e-07	69988.1	1.25112e-07	69978.5	7.62155e-08	69899.4	3.45413e-08	69928.9	9.51813e-09
69949.2	1.67854e-07	69928.4	1.25246e-07	69909	7.62236e-08	69829.7	3.45854e-08	69859.4	9.43179e-09
69889.6	1.68062e-07	69858.9	1.25386e-07	69849.3	7.62238e-08	69760.2	3.47408e-08	69789.9	9.49008e-09
69820	1.68178e-07	69789.4	1.25428e-07	69779.8	7.61266e-08	69700.7	3.47961e-08	69730.3	9.56509e-09
69760.5	1.68208e-07	69729.7	1.25498e-07	69720.1	7.60191e-08	69631.1	3.47814e-08	69660.8	9.59224e-09
69690.8	1.68239e-07	69660.1	1.2553e-07	69650.6	7.59723e-08	69561.6	3.47671e-08	69601.1	9.62897e-09
69631.2	1.68324e-07	69600.7	1.25485e-07	69581.2	7.59137e-08	69492.2	3.47546e-08	69531.6	9.72657e-09
69561.8	1.68562e-07	69531.2	1.25546e-07	69521.7	7.59647e-08	69432.5	3.46255e-08	69462	9.82118e-09
69502.3	1.68745e-07	69461.7	1.25645e-07	69452	7.60515e-08	69362.8	3.45435e-08	69392.5	9.91745e-09
69432.6	1.68953e-07	69392.1	1.25796e-07	69392.5	7.61467e-08	69303.1	3.44944e-08	69322.6	1.00742e-08
69362.9	1.69103e-07	69332.2	1.25964e-07	69322.7	7.6177e-08	69233.3	3.4487e-08	69263	1.02081e-08
69303.3	1.69228e-07	69262.6	1.26097e-07	69263	7.61217e-08	69163.9	3.45012e-08	69193.3	1.03151e-08
69233.7	1.69366e-07	69193	1.26151e-07	69193.4	7.60527e-08	69094.5	3.4401e-08	69123.9	1.03556e-08
69164.1	1.69537e-07	69123.6	1.26143e-07	69124	7.59978e-08	69024.9	3.42921e-08	69064.4	1.04321e-08
69094.7	1.69729e-07	69064.1	1.26222e-07	69054.5	7.60523e-08	68965.2	3.42375e-08	68994.9	1.05391e-08
69035	1.69938e-07	69004.5	1.26295e-07	68994.7	7.60495e-08	68895.8	3.42632e-08	68935.3	1.06972e-08
68965.5	1.70143e-07	68924.9	1.26369e-07	68925.2	7.59929e-08	68826.2	3.43186e-08	68865.8	1.07869e-08
68896	1.70411e-07	68865.3	1.26525e-07	68865.8	7.59569e-08	68766.6	3.43626e-08	68796.2	1.08133e-08
68836.3	1.7066e-07	68795.8	1.26717e-07	68796.1	7.59338e-08	68697.2	3.43538e-08	68736.5	1.08328e-08
68776.7	1.70807e-07	68736.1	1.26841e-07	68726.6	7.58827e-08	68637.6	3.44961e-08	68667.1	1.08086e-08
68707.2	1.70953e-07	68666.8	1.26891e-07	68667.1	7.58183e-08	68568.1	3.45967e-08	68607.5	1.0761e-08
68637.8	1.71033e-07	68597	1.26934e-07	68597.7	7.57443e-08	68498.4	3.47216e-08	68527.9	1.08262e-08
68577.9	1.712e-07	68537.6	1.26998e-07	68538	7.55219e-08	68438.9	3.49117e-08	68468.3	1.09432e-08
68508.3	1.71381e-07	68478	1.27055e-07	68468.1	7.53811e-08	68379.3	3.51767e-08	68398.5	1.09997e-08
68438.9	1.71568e-07	68408.5	1.27167e-07	68398.5	7.52857e-08	68309.7	3.5384e-08	68329	1.10416e-08
68369.4	1.71685e-07	68348.8	1.27314e-07	68338.9	7.51917e-08	68250.2	3.5604e-08	68269.3	1.11238e-08
68309.6	1.71825e-07	68269.4	1.27394e-07	68269.3	7.5187e-08	68180.7	3.57396e-08	68200.1	1.12677e-08
68240.3	1.71946e-07	68209.9	1.27375e-07	68209.9	7.51799e-08	68111.1	3.58955e-08	68130.4	1.13047e-08
68180.7	1.72041e-07	68150.2	1.27402e-07	68140.4	7.52091e-08	68051.5	3.60168e-08	68071.1	1.12634e-08
68120.9	1.72198e-07	68090.7	1.27465e-07	68070.8	7.5226e-08	67992	3.61843e-08	68001.7	1.12179e-08
68051.7	1.72453e-07	68021	1.27551e-07	68011.2	7.52147e-08	67922.5	3.63441e-08	67932.2	1.12328e-08
67982	1.72638e-07	67951.5	1.27632e-07	67941.7	7.52715e-08	67852.8	3.65343e-08	67872.5	1.12388e-08
67912.3	1.72727e-07	67881.9	1.27612e-07	67882	7.53444e-08	67783.4	3.67682e-08	67803	1.12098e-08
67852.9	1.72794e-07	67812.4	1.27647e-07	67822.5	7.53943e-08	67723.9	3.70137e-08	67733.6	1.11858e-08
67793.3	1.72919e-07	67752.9	1.27775e-07	67753.1	7.54592e-08	67654.4	3.72465e-08	67673.8	1.12086e-08
67723.6	1.73154e-07	67683.4	1.27907e-07	67683.5	7.54714e-08	67584.6	3.75374e-08	67604.4	1.1305e-08
67654.2	1.73256e-07	67623.8	1.28012e-07	67623.8	7.55031e-08	67524.9	3.78133e-08	67544.4	1.13722e-08
67594.5	1.73344e-07	67563.9	1.28137e-07	67554	7.55338e-08	67455.3	3.80147e-08	67474.9	1.1371e-08
67524.8	1.73479e-07	67494.2	1.28295e-07	67494.3	7.55641e-08	67395.5	3.81757e-08	67405.2	1.14039e-08
67465.1	1.73577e-07	67424.7	1.2839e-07	67424.7	7.55759e-08	67326.2	3.82965e-08	67345.8	1.13792e-08
67395.5	1.73707e-07	67355.1	1.28516e-07	67355.2	7.55524e-08	67256.6	3.84909e-08	67276.2	1.13582e-08
67326	1.73819e-07	67295.6	1.28647e-07	67295.7	7.55015e-08	67197	3.86794e-08	67206.7	1.14223e-08
67266.4	1.7387e-07	67226.2	1.28753e-07	67226.2	7.54873e-08	67127.4	3.87434e-08	67137.2	1.15266e-08
67196.8	1.7399e-07	67166.4	1.28835e-07	67156.6	7.55052e-08	67057.9	3.86751e-08	67077.6	1.16573e-08
67127.3	1.74105e-07	67097	1.28895e-07	67097.1	7.54714e-08	66998.3	3.86379e-08	67008	1.17434e-08
67067.7	1.74166e-07	67027.5	1.28917e-07	67027.6	7.5446e-08	66918.8	3.86875e-08	66938.4	1.16767e-08
66998.2	1.74235e-07	66957.9	1.28906e-07	66957.9	7.54739e-08	66859.4	3.87958e-08	66869.1	1.15433e-08
66928.7	1.74392e-07	66898.3	1.28918e-07	66898.4	7.56256e-08	66789.8	3.89167e-08	66809.5	1.14613e-08
66869.1	1.74553e-07	66828.8	1.28983e-07	66839.2	7.58042e-08	66730	3.89311e-08	66739.8	1.14564e-08
66799.6	1.74736e-07	66769.3	1.28969e-07	66769.2	7.59773e-08	66660.7	3.88844e-08	66670.4	1.15416e-08
66740.1	1.74863e-07	66709.8	1.28946e-07	66699.8	7.60591e-08	66591.3	3.88669e-08	66600.6	1.14923e-08
66670.5	1.75024e-07	66640.5	1.28953e-07	66630.4	7.61057e-08	66521.7	3.89755e-08	66531	1.14262e-08
66601.2	1.75126e-07	66581	1.28997e-07	66560.9	7.61343e-08	66452.1	3.91333e-08	66471.5	1.13185e-08
66531.6	1.7521e-07	66511.6	1.29044e-07	66501.2	7.61396e-08	66382.6	3.92499e-08	66412	1.12502e-08
66472	1.75275e-07	66442.1	1.29047e-07	66431.9	7.61679e-08	66323	3.92033e-08	66342.5	1.12424e-08
66402.6	1.75394e-07	66382.4	1.29107e-07	66372.5	7.62463e-08	66253.6	3.92427e-08	66272.9	1.12677e-08
66342.9	1.75594e-07	66322.9	1.29191e-07	66303.1	7.63757e-08	66183.9	3.92539e-08	66213.3	1.12707e-08
66283.4	1.75748e-07	66253.3	1.29309e-07	66233.4	7.65095e-08	66124.4	3.93031e-08	66143.8	1.1251e-08
66213.8	1.7589e-07	66193.8	1.29398e-07	66173.9	7.65732e-08	66054.8	3.92684e-08	66084.1	1.12654e-08
66154.2	1.76007e-07	66124.1	1.29545e-07	66094.4	7.66319e-08	65985.4	3.92904e-08	66014.8	1.12757e-08
66084.7	1.76096e-07	66054.5	1.2968e-07	66034.7	7.67421e-08	65915.9	3.93203e-08	65955.5	1.12727e-08
66015.1	1.76177e-07	65995	1.29749e-07	65975.3	7.67933e-08	65856.2	3.93534e-08	65885.9	1.12535e-08
65955.6	1.76272e-07	65925.6	1.29773e-07	65905.8	7.69097e-08	65786.7	3.93252e-08	65826.3	1.12668e-08
65886.1	1.763e-07	65865.9	1.2984e-07	65836.2	7.69776e-08	65717	3.9293e-08	65756.5	1.12617e-08
65816.5	1.76329e-07	65806.4	1.29945e-07	65776.4	7.71025e-08	65657.3	3.93198e-08	65686.7	1.11033e-08
65746.6	1.7638e-07	65736.5	1.30104e-07	65706.6	7.71809e-08	65587.8	3.93388e-08	65617.1	1.10152e-08
65687	1.76513e-07	65666.9	1.3017e-07	65637.1	7.73289e-08	65518.2	3.93473e-08	65547.3	1.10353e-08
65617.4	1.76599e-07	65607.2	1.30254e-07	65577.4	7.74511e-08	65458.6	3.92764e-08	65477.9	1.10687e-08
65557.8	1.76676e-07	65537.8	1.30445e-07	65508.1	7.75617e-08	65389	3.91979e-08	65418.2	1.11632e-08
65488.4	1.76779e-07	65478.3	1.3061e-07	65438.2	7.76187e-08	65329.5	3.90875e-08	65348.8	1.11789e-08
65428.8	1.76795e-07	65418.7	1.3067e-07	65368.5	7.76694e-08	65259.9	3.91005e-08	65289.1	1.12023e-08
65369.2	1.76785e-07	65349.1	1.30738e-07	65309	7.76971e-08	65190.4	3.91577e-08	65219.5	1.12177e-08
65289.8	1.76863e-07	65279.3	1.30839e-07	65249.4	7.77554e-08	65120.8	3.92715e-08	65150.1	1.11959e-08
65230.1	1.76949e-07	65219.6	1.31008e-07	65179.8	7.7812e-08	65061.2	3.92814e-08	65090.4	1.12249e-08
65160.6	1.76972e-07	65150.1	1.31195e-07	65120.3	7.78703e-08	64991.7	3.92808e-08	65021.1	1.11908e-08
65091	1.77094e-07	65090.4	1.31266e-07	65050.8	7.79519e-08	64932.3	3.92303e-08	64961.5	1.11015e-08
65031.4	1.77209e-07	65030.9	1.31299e-07	64981.3	7.8116e-08	64862.4	3.92053e-08	64881.8	1.10413e-08
64961.9	1.77293e-07	64961.4	1.31393e-07	64921.5	7.82565e-08	64792.7	3.92219e-08	64822	1.10514e-08
64902.2	1.77378e-07	64901.7	1.31501e-07	64851.8	7.83335e-08	64733.2	3.92275e-08	64752.5	1.10298e-08
64832.4	1.77417e-07	64831.8	1.31484e-07	64792.1	7.84493e-08	64663.6	3.91945e-08	64682.8	1.10155e-08
64772.9	1.77512e-07	64762.3	1.31459e-07	64722.6	7.85558e-08	64604	3.91377e-08	64623.4	1.10148e-08
64703.3	1.77599e-07	64692.8	1.31484e-07	64663	7.86837e-08	64534.6	3.90297e-08	64553.8	1.10204e-08
64633.8	1.7766e-07	64633.2	1.31555e-07	64593.5	7.88382e-08	64465.1	3.89073e-08	64484.3	1.10054e-08
64564.5	1.7765e-07	64573.6	1.31582e-07	64523.8	7.90699e-08	64405.1	3.88227e-08	64414.6	1.10034e-08
64504.8	1.77623e-07	64504.2	1.31796e-07	64464.7	7.90648e-08	64345.4	3.8728e-08	64345.2	1.10323e-08
64435.1	1.77617e-07	64434.5	1.32037e-07	64395.1	7.90517e-08	64275.9	3.86561e-08	64285.5	1.107e-08
64365.6	1.77604e-07	64365.1	1.32249e-07	64325.7	7.91181e-08	64206.5	3.86217e-08	64216.2	1.10872e-08
64306	1.77617e-07	64305.4	1.32371e-07	64256.1	7.92635e-08	64147.1	3.86321e-08	64146.7	1.10247e-08
64236.6	1.77656e-07	64245.7	1.32527e-07	64196.5	7.93881e-08	64077.7	3.86419e-08	64087.1	1.08996e-08
64167	1.77644e-07	64176.3	1.32695e-07	64127	7.94646e-08	64008.1	3.86184e-08	64017.5	1.08701e-08
64097.4	1.77627e-07	64106.9	1.32867e-07	64057.5	7.95399e-08	63948.3	3.86041e-08	63957.6	1.08332e-08
64037.9	1.7766e-07	64037.3	1.33025e-07	63988	7.95996e-08	63868.7	3.8748e-08	63878.1	1.07914e-08
63968.2	1.77719e-07	63977.6	1.33203e-07	63928.1	7.96155e-08	63809.1	3.87832e-08	63818.3	1.07454e-08
63908.4	1.77775e-07	63897.8	1.33376e-07	63868.4	7.96496e-08	63739.7	3.87995e-08	63748.7	1.06673e-08
63838.8	1.77842e-07	63838.3	1.33475e-07	63798.9	7.96486e-08	63670	3.87535e-08	63679.5	1.06225e-08
63779.2	1.77869e-07	63768.7	1.3362e-07	63729.3	7.97365e-08	63600.5	3.86729e-08	63609.8	1.05891e-08
63709.8	1.77899e-07	63709.1	1.33779e-07	63659.9	7.98189e-08	63531	3.86112e-08	63550.1	1.06487e-08
63650.1	1.77916e-07	63639.6	1.33976e-07	63600.3	7.99192e-08	63471.4	3.86294e-08	63480.8	1.07492e-08
63580.7	1.77981e-07	63570.1	1.34218e-07	63530.7	8.00265e-08	63401.9	3.8681e-08	63421.1	1.0876e-08
63521.1	1.7805e-07	63500.6	1.34442e-07	63471.2	8.00376e-08	63342.3	3.87312e-08	63351.7	1.09194e-08
63451.5	1.78125e-07	63441	1.34565e-07	63401.6	8.00643e-08	63272.7	3.87959e-08	63292	1.10469e-08
63391.9	1.78259e-07	63381.3	1.34603e-07	63342	8.01515e-08	63213.2	3.89124e-08	63222.5	1.11833e-08
63322.4	1.7844e-07	63311.7	1.34579e-07	63282.5	8.02576e-08	63143.6	3.90562e-08	63162.9	1.13058e-08
63262.9	1.78498e-07	63242.3	1.34661e-07	63203	8.03021e-08	63074.1	3.90763e-08	63093.4	1.13454e-08
63203.2	1.78562e-07	63182.7	1.34754e-07	63143.5	8.03742e-08	63014.6	3.90524e-08	63024	1.14014e-08
63133.6	1.7874e-07	63113.2	1.34853e-07	63073.8	8.05114e-08	62945.2	3.89667e-08	62964.4	1.14481e-08
63064.3	1.78977e-07	63043.8	1.3494e-07	63014.5	8.06352e-08	62875.6	3.89204e-08	62884.9	1.15292e-08
62994.8	1.79178e-07	62974.4	1.3509e-07	62944.9	8.0759e-08	62816	3.89384e-08	62825.3	1.14828e-08
62935.4	1.79256e-07	62914.6	1.35103e-07	62875.4	8.08255e-08	62746.5	3.9084e-08	62755.8	1.14363e-08
62865.7	1.7932e-07	62855	1.35102e-07	62815.8	8.09015e-08	62676.9	3.92061e-08	62686.2	1.14156e-08
62796.2	1.79417e-07	62795.6	1.35142e-07	62746.2	8.09509e-08	62617.3	3.92889e-08	62626.5	1.14036e-08
62736.7	1.79517e-07	62726	1.35288e-07	62686.6	8.09699e-08	62547.8	3.93495e-08	62557.2	1.14672e-08
62667.1	1.79567e-07	62666.4	1.35393e-07	62626.8	8.10392e-08	62488.3	3.94509e-08	62487.5	1.15839e-08
62607.3	1.79668e-07	62596.9	1.35571e-07	62567.1	8.10362e-08	62418.7	3.96025e-08	62418.1	1.1641e-08
62537.8	1.79841e-07	62537.2	1.35699e-07	62497.5	8.10311e-08	62349.2	3.97582e-08	62358.6	1.16069e-08
62468.4	1.80046e-07	62467.7	1.35821e-07	62428.1	8.09795e-08	62279.7	3.99552e-08	62289	1.15754e-08
62398.9	1.80263e-07	62408.1	1.35965e-07	62368.4	8.09639e-08	62210.1	4.00861e-08	62229.4	1.15227e-08
62339.3	1.80339e-07	62338.7	1.36056e-07	62298.9	8.09751e-08	62150.3	4.02501e-08	62159.7	1.14548e-08
62269.8	1.80346e-07	62279	1.36088e-07	62229.4	8.10421e-08	62080.6	4.03453e-08	62089.9	1.13092e-08
62200.3	1.80388e-07	62209.5	1.3615e-07	62159.6	8.11508e-08	62021	4.04028e-08	62030.4	1.12666e-08
62140.3	1.80477e-07	62149.6	1.36192e-07	62099.9	8.11812e-08	61951.5	4.04619e-08	61970.7	1.12825e-08
62080.6	1.80608e-07	62080	1.36243e-07	62030.4	8.11593e-08	61882	4.05981e-08	61901.2	1.13025e-08
62011.1	1.80738e-07	62020.4	1.36353e-07	61960.8	8.11573e-08	61812.4	4.05988e-08	61841.8	1.13087e-08
61941.5	1.80822e-07	61950.8	1.36419e-07	61901.2	8.13244e-08	61752.9	4.05476e-08	61772.1	1.13115e-08
61881.9	1.80959e-07	61891.2	1.36493e-07	61831.6	8.14257e-08	61683.3	4.04467e-08	61692.7	1.13325e-08
61812.4	1.81091e-07	61831.7	1.36444e-07	61772.2	8.14604e-08	61613.7	4.037e-08	61633	1.1382e-08
61753	1.81224e-07	61762.2	1.36353e-07	61702.6	8.15582e-08	61554.2	4.03324e-08	61563.5	1.14071e-08
61683.3	1.81403e-07	61692.6	1.36253e-07	61633	8.16425e-08	61484.6	4.04272e-08	61503.9	1.14045e-08
61613.8	1.81578e-07	61633	1.36343e-07	61573.3	8.16214e-08	61415.1	4.05182e-08	61424.4	1.14297e-08
61544.3	1.81725e-07	61563.4	1.3651e-07	61503.9	8.17017e-08	61365.6	4.05619e-08	61364.8	1.14116e-08
61484.8	1.81814e-07	61503.8	1.36641e-07	61434.3	8.1701e-08	61286.1	4.06164e-08	61305.4	1.13757e-08
61415.1	1.81898e-07	61444.3	1.36613e-07	61364.9	8.1651e-08	61226.1	4.07457e-08	61235.8	1.13474e-08
61355.7	1.82022e-07	61374.7	1.36558e-07	61305.2	8.15392e-08	61156.6	4.08999e-08	61166.4	1.13508e-08
61286.1	1.82138e-07	61305.3	1.36598e-07	61235.5	8.15535e-08	61097	4.10234e-08	61096.8	1.13152e-08
61226.3	1.82282e-07	61245.5	1.3672e-07	61176.1	8.16105e-08	61027.5	4.1122e-08	61027.4	1.13398e-08
61156.7	1.82386e-07	61175.8	1.36798e-07	61106.6	8.16462e-08	60958.1	4.11334e-08	60967.6	1.13361e-08
61087.1	1.8245e-07	61106.3	1.36847e-07	61037.1	8.16459e-08	60898.5	4.10479e-08	60898.2	1.12302e-08
61027.6	1.82642e-07	61046.7	1.36923e-07	60977.6	8.15814e-08	60828.9	4.09004e-08	60828.7	1.12027e-08
60968	1.82855e-07	60977.3	1.36976e-07	60908.1	8.14288e-08	60769.2	4.093e-08	60769.1	1.12523e-08
60898.4	1.82979e-07	60907.7	1.3705e-07	60848.4	8.12752e-08	60699.7	4.09556e-08	60699.4	1.13217e-08
60828.8	1.83187e-07	60848	1.37246e-07	60788.8	8.11793e-08	60630.2	4.09582e-08	60640	1.139e-08
60759.5	1.83345e-07	60778.6	1.37455e-07	60719.3	8.11985e-08	60570.7	4.08623e-08	60570.4	1.14108e-08
60699.8	1.83498e-07	60719	1.37611e-07	60649.7	8.12574e-08	60501	4.08403e-08	60510.9	1.13224e-08
60640.2	1.83654e-07	60649.4	1.37771e-07	60580.2	8.13256e-08	60441.5	4.08457e-08	60441.3	1.12212e-08
60570.7	1.83759e-07	60579.9	1.37809e-07	60520.7	8.14463e-08	60371.9	4.09066e-08	60381.7	1.11464e-08
60511.1	1.83837e-07	60520.3	1.37874e-07	60451.2	8.15632e-08	60302.1	4.09704e-08	60321.7	1.10402e-08
60441.5	1.83982e-07	60450.7	1.37939e-07	60391.6	8.16068e-08	60242.4	4.09781e-08	60242.3	1.09543e-08
60372	1.84122e-07	60391.2	1.38011e-07	60321.7	8.15783e-08	60182.8	4.08929e-08	60182.4	1.09879e-08
60302.1	1.84277e-07	60321.3	1.38017e-07	60252.1	8.1571e-08	60112.9	4.07605e-08	60112.8	1.10076e-08
60242.5	1.84504e-07	60251.6	1.3804e-07	60192.2	8.15904e-08	60043.4	4.07167e-08	60053.2	1.09922e-08
60182.9	1.84656e-07	60182.2	1.38029e-07	60122.6	8.1656e-08	59983.9	4.07572e-08	59983.7	1.0957e-08
60113.5	1.84753e-07	60122.6	1.3797e-07	60063	8.16807e-08	59914.3	4.08038e-08	59924	1.09889e-08
60053.7	1.84837e-07	60063.1	1.37914e-07	59993.6	8.16428e-08	59844.8	4.07793e-08	59844.6	1.09869e-08
59984.2	1.84953e-07	59993.4	1.379e-07	59933.9	8.16442e-08	59785.2	4.07273e-08	59785	1.10647e-08
59924.7	1.84995e-07	59924	1.37878e-07	59864.3	8.17099e-08	59725.5	4.06381e-08	59725.4	1.1152e-08
59855.3	1.85038e-07	59854.4	1.37862e-07	59794.8	8.17923e-08	59656.1	4.0726e-08	59656	1.11577e-08
59795.9	1.85067e-07	59794.8	1.37877e-07	59725.3	8.18577e-08	59586.6	4.07809e-08	59596.2	1.11254e-08
59726.4	1.8505e-07	59725.4	1.3798e-07	59665.6	8.19055e-08	59516.9	4.0791e-08	59526.7	1.10873e-08
59656.9	1.85058e-07	59655.7	1.38102e-07	59606.1	8.18844e-08	59457.5	4.07515e-08	59457.4	1.10287e-08
59587.4	1.85066e-07	59596.2	1.382e-07	59536.6	8.18806e-08	59388	4.08363e-08	59387.9	1.09424e-08
59527.7	1.85118e-07	59526.6	1.38313e-07	59477.1	8.19284e-08	59318.5	4.08498e-08	59318.4	1.09272e-08
59458.3	1.85217e-07	59467.2	1.38437e-07	59407.6	8.20134e-08	59259	4.08445e-08	59258.7	1.09346e-08
59388.7	1.85363e-07	59407.5	1.3857e-07	59348.1	8.2115e-08	59189.5	4.08378e-08	59189.2	1.09552e-08
59319.3	1.85496e-07	59328.3	1.38642e-07	59278.5	8.21642e-08	59119.9	4.09899e-08	59129.7	1.08702e-08
59249.9	1.85635e-07	59268.9	1.38629e-07	59219	8.22814e-08	59060.4	4.11591e-08	59070.1	1.08724e-08
59190.3	1.85791e-07	59209.4	1.38655e-07	59149.7	8.23864e-08	58980.8	4.12482e-08	59000.5	1.09796e-08
59120.7	1.85977e-07	59139.9	1.38752e-07	59080.3	8.24945e-08	58921.1	4.12892e-08	58930.9	1.1047e-08
59051.1	1.86127e-07	59080.2	1.38853e-07	59020.7	8.25938e-08	58851.7	4.1367e-08	58871.4	1.10569e-08
58991.6	1.86255e-07	59010.7	1.38962e-07	58951.2	8.27233e-08	58782.1	4.1487e-08	58801.9	1.10649e-08
58922	1.86339e-07	58951	1.38925e-07	58881.6	8.28747e-08	58712.5	4.16287e-08	58742.3	1.10728e-08
58862.4	1.86342e-07	58881.6	1.38835e-07	58812	8.30309e-08	58653.1	4.17662e-08	58682.7	1.1087e-08
58793	1.86419e-07	58812.1	1.38827e-07	58752.6	8.31619e-08	58583.4	4.18504e-08	58613.2	1.11017e-08
58723.4	1.86617e-07	58742.6	1.38962e-07	58692.9	8.33374e-08	58513.6	4.19768e-08	58543.3	1.11276e-08
58653.9	1.86738e-07	58683.1	1.38999e-07	58623.5	8.33717e-08	58444	4.20769e-08	58473.5	1.12657e-08
58594.3	1.86898e-07	58613.4	1.38972e-07	58563.6	8.34208e-08	58384.4	4.21917e-08	58414.1	1.13363e-08
58524.3	1.87096e-07	58553.6	1.38992e-07	58493.9	8.35209e-08	58314.9	4.23717e-08	58344.5	1.14846e-08
58454.5	1.87197e-07	58483.9	1.3907e-07	58434.2	8.35991e-08	58255.4	4.25162e-08	58285	1.16183e-08
58394.8	1.87214e-07	58414.3	1.39226e-07	58364.7	8.35411e-08	58185.9	4.25583e-08	58215.3	1.17349e-08
58325.3	1.87187e-07	58344.9	1.39301e-07	58295.1	8.35034e-08	58116.3	4.25646e-08	58145.9	1.17732e-08
58255.8	1.8716e-07	58285.2	1.39276e-07	58225.7	8.35144e-08	58056.7	4.25609e-08	58076.4	1.18584e-08
58196.2	1.87182e-07	58225.6	1.3938e-07	58156.1	8.35663e-08	57987.2	4.25553e-08	58016.7	1.18946e-08
58126.7	1.87249e-07	58156.2	1.39571e-07	58096.5	8.37022e-08	57927.5	4.25994e-08	57947.2	1.19128e-08
58057.2	1.87319e-07	58096.5	1.39731e-07	58027	8.37632e-08	57858	4.26757e-08	57887.6	1.19147e-08
57997.8	1.87336e-07	58027	1.39879e-07	57967.5	8.38422e-08	57788.5	4.27396e-08	57808.1	1.19063e-08
57928.1	1.87341e-07	57957.5	1.39968e-07	57897.8	8.38365e-08	57719	4.28075e-08	57748.6	1.19414e-08
57858.5	1.87328e-07	57897.9	1.40018e-07	57838.3	8.39301e-08	57649.5	4.28531e-08	57679.1	1.19752e-08
57789	1.874e-07	57828.1	1.39997e-07	57768.7	8.39886e-08	57579.7	4.28716e-08	57609.5	1.19351e-08
57729.5	1.87521e-07	57748.4	1.40003e-07	57699.3	8.40525e-08	57520.1	4.28362e-08	57559.8	1.18909e-08
57669.7	1.87602e-07	57688.9	1.40023e-07	57629.6	8.40737e-08	57460.6	4.27252e-08	57480.3	1.18102e-08
57600.2	1.87702e-07	57619.4	1.40025e-07	57570.1	8.41993e-08	57391.3	4.27155e-08	57420.8	1.17178e-08
57530.6	1.87779e-07	57559.8	1.40029e-07	57500.5	8.43252e-08	57321.6	4.27792e-08	57351.4	1.16699e-08
57471	1.87781e-07	57490.1	1.40149e-07	57431	8.44528e-08	57261.8	4.28632e-08	57291.6	1.16515e-08
57401.6	1.87774e-07	57430.6	1.40282e-07	57371.5	8.45946e-08	57192.5	4.28757e-08	57232	1.16404e-08
57332.2	1.87822e-07	57361.2	1.40354e-07	57292	8.47627e-08	57132.9	4.29484e-08	57162.5	1.16414e-08
57262.4	1.87873e-07	57291.4	1.40436e-07	57232.3	8.48412e-08	57063.3	4.29897e-08	57093	1.17514e-08
57202.9	1.8793e-07	57222	1.4058e-07	57162.9	8.49359e-08	56993.7	4.29607e-08	57023.4	1.18119e-08
57133.4	1.87983e-07	57162.3	1.40702e-07	57093.2	8.50396e-08	56934.5	4.28935e-08	56954	1.18528e-08
57063.8	1.88023e-07	57102.8	1.40779e-07	57033.6	8.52033e-08	56864.9	4.2886e-08	56884.5	1.18396e-08
57004.1	1.88129e-07	57023.2	1.40769e-07	56964.3	8.53151e-08	56795.1	4.29154e-08	56814.8	1.18359e-08
56934.8	1.8827e-07	56953.9	1.40716e-07	56904.6	8.53206e-08	56735.4	4.29437e-08	56755	1.17676e-08
56865.3	1.88469e-07	56884.5	1.40626e-07	56835	8.54076e-08	56665.8	4.29868e-08	56695.3	1.17279e-08
56805.5	1.88572e-07	56824.6	1.4059e-07	56775.5	8.54997e-08	56596	4.30272e-08	56625.7	1.16736e-08
56735.9	1.88649e-07	56754.9	1.40668e-07	56705.6	8.55557e-08	56526.6	4.30719e-08	56556.1	1.16494e-08
56676.1	1.88679e-07	56685.3	1.40815e-07	56635.9	8.5582e-08	56467.2	4.30454e-08	56486.7	1.16182e-08
56616.5	1.88801e-07	56625.6	1.40955e-07	56576.3	8.56197e-08	56397.5	4.29917e-08	56417.2	1.15453e-08
56546.9	1.88892e-07	56556.1	1.41054e-07	56506.8	8.56816e-08	56337.9	4.29691e-08	56347.8	1.14603e-08
56477.5	1.88897e-07	56486.6	1.4118e-07	56437.4	8.57809e-08	56268.4	4.30352e-08	56288	1.14134e-08
56418	1.88899e-07	56427.1	1.41232e-07	56377.8	8.58896e-08	56208.8	4.30712e-08	56218.4	1.13963e-08
56348.4	1.88973e-07	56357.5	1.41241e-07	56308.2	8.60536e-08	56139.3	4.31139e-08	56158.9	1.14852e-08
56278.9	1.89063e-07	56287.9	1.41387e-07	56238.7	8.61532e-08	56079.7	4.31548e-08	56089.4	1.15555e-08
56209.3	1.89268e-07	56228.4	1.41721e-07	56179.1	8.62326e-08	56020.2	4.31712e-08	56020	1.15352e-08
56149.6	1.89446e-07	56158.8	1.41942e-07	56109.5	8.63032e-08	55950.5	4.31577e-08	55960.2	1.14936e-08
56080.1	1.89902e-07	56089.2	1.42029e-07	56040.1	8.62887e-08	55890.9	4.31959e-08	55890.7	1.13923e-08
56020.7	1.90297e-07	56029.9	1.42065e-07	55980.6	8.62482e-08	55831.6	4.32282e-08	55831.3	1.1226e-08
55951.1	1.90451e-07	55970.2	1.42087e-07	55910.9	8.63379e-08	55752.1	4.3181e-08	55761.5	1.10655e-08
55881.5	1.90499e-07	55900.5	1.42111e-07	55851.3	8.64475e-08	55692.4	4.31427e-08	55692.2	1.10981e-08
55822.1	1.90499e-07	55831.3	1.42094e-07	55782	8.65397e-08	55632.8	4.30797e-08	55632.6	1.10913e-08
55762.6	1.90457e-07	55771.6	1.42181e-07	55712.4	8.66229e-08	55563.3	4.29591e-08	55563.3	1.10703e-08
55683	1.90439e-07	55702.1	1.42267e-07	55652.7	8.66295e-08	55493.9	4.28365e-08	55503.7	1.10967e-08
55623.7	1.9043e-07	55642.5	1.42338e-07	55593.3	8.65429e-08	55424.3	4.27822e-08	55433.9	1.1232e-08
55554.4	1.90404e-07	55573.2	1.42362e-07	55513.8	8.64484e-08	55364.7	4.27378e-08	55374.4	1.13279e-08
55484.8	1.90482e-07	55513.4	1.42462e-07	55454.2	8.63698e-08	55295.1	4.27109e-08	55304.8	1.13922e-08
55424.9	1.90593e-07	55443.9	1.42577e-07	55384.6	8.63809e-08	55225.6	4.26614e-08	55235.2	1.14596e-08
55355.3	1.90743e-07	55384.4	1.42654e-07	55315.2	8.64985e-08	55166.1	4.26865e-08	55176	1.1433e-08
55295.7	1.9089e-07	55314.7	1.42806e-07	55255.5	8.65129e-08	55096.5	4.27218e-08	55106.3	1.14201e-08
55226.2	1.90981e-07	55255.1	1.43003e-07	55176.1	8.64449e-08	55027	4.28071e-08	55046.8	1.14226e-08
55156.7	1.91056e-07	55185.6	1.43205e-07	55116.6	8.64415e-08	54967.3	4.29187e-08	54977.1	1.1494e-08
55087.2	1.91169e-07	55126.1	1.43455e-07	55046.9	8.64543e-08	54897.5	4.29198e-08	54917.2	1.15352e-08
55027.5	1.91176e-07	55056.6	1.43703e-07	54977.4	8.64264e-08	54827.9	4.28244e-08	54847.6	1.1563e-08
54958	1.91168e-07	54986.9	1.4382e-07	54907.7	8.64243e-08	54768.4	4.27654e-08	54788	1.15487e-08
54888.5	1.91214e-07	54927.2	1.43886e-07	54847.8	8.63117e-08	54698.9	4.27515e-08	54718.4	1.15669e-08
54828.8	1.91258e-07	54857.6	1.44005e-07	54778.3	8.62533e-08	54629.3	4.26834e-08	54649	1.1556e-08
54769.2	1.91306e-07	54787.9	1.44175e-07	54708.9	8.62659e-08	54569.7	4.26947e-08	54589.4	1.14412e-08
54699.8	1.91376e-07	54728.3	1.44376e-07	54649.4	8.63271e-08	54500.2	4.27095e-08	54519.8	1.1338e-08
54640.2	1.91461e-07	54658.8	1.44591e-07	54579.8	8.63117e-08	54440.6	4.27074e-08	54450.4	1.13348e-08
54570.7	1.91525e-07	54599.3	1.44725e-07	54520.1	8.63008e-08	54380.9	4.26864e-08	54390.9	1.14117e-08
54501.2	1.91639e-07	54529.7	1.44771e-07	54450.6	8.63044e-08	54311.3	4.26408e-08	54321.1	1.14743e-08
54441.6	1.917e-07	54460.2	1.44839e-07	54381.1	8.63403e-08	54232.2	4.25576e-08	54251.7	1.15137e-08
54371.9	1.91672e-07	54390.6	1.44899e-07	54321.6	8.63629e-08	54172.5	4.25713e-08	54182.2	1.14656e-08
54302.4	1.91672e-07	54331	1.45003e-07	54251.9	8.6354e-08	54102.9	4.25709e-08	54112.6	1.14904e-08
54233	1.91778e-07	54261.6	1.45101e-07	54182.6	8.64373e-08	54043.3	4.26008e-08	54053.1	1.14389e-08
54163.4	1.91865e-07	54201.9	1.45142e-07	54122.8	8.6503e-08	53973.8	4.25556e-08	53983.6	1.13818e-08
54103.9	1.91955e-07	54132.8	1.45108e-07	54063.3	8.65131e-08	53904.3	4.24508e-08	53924	1.1353e-08
54034.3	1.92061e-07	54063.3	1.4506e-07	53993.7	8.64933e-08	53844.7	4.23138e-08	53854.7	1.14265e-08
53974.8	1.92205e-07	54003.7	1.4499e-07	53924.1	8.64984e-08	53775.3	4.22217e-08	53785.4	1.13636e-08
53905.1	1.92287e-07	53944.1	1.4502e-07	53864.5	8.64931e-08	53705.7	4.21316e-08	53725.7	1.12951e-08
53835.7	1.92347e-07	53874.6	1.45029e-07	53795.2	8.65525e-08	53636	4.2101e-08	53656.2	1.13108e-08
53775.9	1.9237e-07	53815.1	1.4504e-07	53725.6	8.6617e-08	53566.6	4.21371e-08	53586.6	1.14319e-08
53706.2	1.92407e-07	53745.5	1.45063e-07	53665.8	8.67572e-08	53507	4.2207e-08	53526.9	1.14794e-08
53636.7	1.92413e-07	53676	1.45099e-07	53596.2	8.67958e-08	53437.4	4.23046e-08	53457.4	1.14369e-08
53577.3	1.92398e-07	53606.3	1.45093e-07	53536.7	8.67711e-08	53367.9	4.24055e-08	53397.7	1.14555e-08
53517.6	1.9235e-07	53546.8	1.45209e-07	53467	8.6644e-08	53308.3	4.24653e-08	53318.5	1.14676e-08
53447.9	1.92399e-07	53477.3	1.45405e-07	53407.2	8.65895e-08	53238.8	4.24736e-08	53258.8	1.157e-08
53388.4	1.92485e-07	53407.7	1.45502e-07	53348	8.65951e-08	53169.3	4.2489e-08	53189.2	1.16385e-08
53309	1.92574e-07	53348.2	1.45574e-07	53278.3	8.65922e-08	53109.3	4.2534e-08	53129.4	1.16327e-08
53249.4	1.92696e-07	53278.8	1.45595e-07	53208.6	8.65854e-08	53039.7	4.26283e-08	53069.8	1.14968e-08
53179.9	1.92775e-07	53219	1.45669e-07	53149	8.65891e-08	52970.2	4.26248e-08	53000.1	1.1448e-08
53119.9	1.9281e-07	53149.3	1.45755e-07	53079.3	8.66402e-08	52900.8	4.2596e-08	52940.6	1.14038e-08
53050.3	1.92824e-07	53079.5	1.45817e-07	53009.7	8.66542e-08	52841.2	4.26361e-08	52881.1	1.13603e-08
52980.6	1.92884e-07	53010	1.45873e-07	52949.9	8.67936e-08	52771.6	4.27465e-08	52811.5	1.12839e-08
52911.3	1.92979e-07	52950.4	1.45978e-07	52880.6	8.69444e-08	52702	4.28017e-08	52741.9	1.12491e-08
52851.8	1.93112e-07	52881	1.46023e-07	52821	8.70759e-08	52632.6	4.28458e-08	52682.4	1.12162e-08
52792.1	1.93279e-07	52821.5	1.4598e-07	52751.3	8.71048e-08	52573.2	4.28966e-08	52622.8	1.12156e-08
52722.5	1.93429e-07	52751.8	1.45954e-07	52681.9	8.71524e-08	52503.6	4.29326e-08	52543.3	1.1214e-08
52662.9	1.93447e-07	52682.3	1.45963e-07	52622.1	8.71905e-08	52434.4	4.29038e-08	52483.7	1.12981e-08
52593.5	1.93485e-07	52622.8	1.46022e-07	52552.8	8.72415e-08	52374.6	4.29326e-08	52414.2	1.14159e-08
52533.8	1.93596e-07	52553.1	1.46127e-07	52493.5	8.73354e-08	52315.1	4.30233e-08	52354.6	1.14505e-08
52464.3	1.9371e-07	52483.6	1.46123e-07	52424	8.74257e-08	52245.7	4.3168e-08	52295	1.15545e-08
52404.8	1.93814e-07	52424	1.46024e-07	52354.5	8.74551e-08	52176.2	4.32751e-08	52225.6	1.16125e-08
52335.3	1.93921e-07	52354.7	1.4598e-07	52294.9	8.74911e-08	52116.6	4.33468e-08	52156.1	1.16683e-08
52265.6	1.93985e-07	52285.1	1.46038e-07	52225.4	8.74926e-08	52047	4.345e-08	52086.7	1.16431e-08
52206.2	1.94061e-07	52215.6	1.46173e-07	52156	8.74789e-08	51977.7	4.36093e-08	52027.1	1.16391e-08
52136.5	1.94174e-07	52146	1.46246e-07	52096.4	8.74824e-08	51918	4.37533e-08	51957.6	1.16565e-08
52067.2	1.94311e-07	52076.5	1.46221e-07	52027	8.74695e-08	51848.5	4.37717e-08	51887.9	1.17575e-08
51997.7	1.9445e-07	52017	1.46266e-07	51957.5	8.75317e-08	51788.8	4.37152e-08	51828.3	1.17325e-08
51938.1	1.94507e-07	51947.4	1.46387e-07	51887.8	8.75334e-08	51709.3	4.3643e-08	51758.9	1.1625e-08
51868.5	1.94448e-07	51877.9	1.46471e-07	51828.2	8.75939e-08	51639.8	4.3507e-08	51699.2	1.1423e-08
51808.9	1.94403e-07	51818.4	1.46575e-07	51768.8	8.76806e-08	51580.2	4.34196e-08	51629.3	1.12831e-08
51739.3	1.94491e-07	51748.8	1.46631e-07	51699.2	8.7795e-08	51510.7	4.34265e-08	51559.8	1.11828e-08
51669.8	1.94673e-07	51679.3	1.46807e-07	51629.5	8.78484e-08	51440.9	4.34266e-08	51490.3	1.11071e-08
51600.1	1.94851e-07	51619.6	1.46979e-07	51570	8.79715e-08	51381.2	4.34134e-08	51420.5	1.10069e-08
51540.7	1.95028e-07	51560	1.47043e-07	51500.5	8.80403e-08	51311.2	4.34178e-08	51360.5	1.09311e-08
51471.2	1.95111e-07	51490.6	1.47041e-07	51430.7	8.8144e-08	51241.1	4.33499e-08	51290.5	1.08317e-08
51401.3	1.95112e-07	51420.8	1.46998e-07	51370.9	8.82937e-08	51181.4	4.32661e-08	51220.7	1.07217e-08
51341.3	1.95143e-07	51360.9	1.46962e-07	51300.7	8.84113e-08	51111.6	4.32586e-08	51161	1.06992e-08
51271.4	1.95257e-07	51300.8	1.47007e-07	51230.9	8.84596e-08	51042	4.33168e-08	51091.2	1.06249e-08
51211.5	1.95402e-07	51221	1.46998e-07	51171.1	8.85655e-08	50982	4.33986e-08	51031.3	1.06075e-08
51131.7	1.95557e-07	51161.2	1.47007e-07	51101.4	8.87012e-08	50912.3	4.34884e-08	50961.6	1.06475e-08
51072	1.95778e-07	51101.5	1.47036e-07	51041.6	8.87758e-08	50842.5	4.36296e-08	50891.7	1.06545e-08
51002.2	1.95874e-07	51031.7	1.47088e-07	50971.6	8.87798e-08	50772.8	4.3822e-08	50832	1.06668e-08
50942.7	1.95818e-07	50971.7	1.47166e-07	50911.9	8.87009e-08	50712.9	4.40068e-08	50762.2	1.07973e-08
50873	1.95749e-07	50891.9	1.47267e-07	50842.2	8.87273e-08	50643.1	4.41671e-08	50692.4	1.08882e-08
50823.1	1.95785e-07	50832.1	1.47367e-07	50772.2	8.87576e-08	50583.3	4.42793e-08	50632.6	1.10383e-08
50753.3	1.9586e-07	50762.4	1.47445e-07	50712.5	8.87688e-08	50523.5	4.4404e-08	50562.7	1.11756e-08
50683.6	1.9593e-07	50692.5	1.47515e-07	50642.8	8.87811e-08	50453.5	4.45167e-08	50493	1.12625e-08
50613.9	1.9601e-07	50632.5	1.47491e-07	50583	8.89347e-08	50383.5	4.46651e-08	50432.9	1.12866e-08
50554.1	1.96066e-07	50562.6	1.47501e-07	50513.2	8.90838e-08	50323.6	4.48901e-08	50363	1.12986e-08
50484.2	1.96053e-07	50502.7	1.47522e-07	50443.1	8.92661e-08	50253.8	4.51714e-08	50293.2	1.13673e-08
50414.1	1.96053e-07	50432.8	1.47544e-07	50382.9	8.93125e-08	50184.2	4.54102e-08	50233.4	1.14424e-08
50354.3	1.96098e-07	50362.9	1.47597e-07	50313	8.94175e-08	50114.4	4.55739e-08	50163.7	1.14897e-08
50284.4	1.96219e-07	50303.1	1.47751e-07	50253.2	8.95056e-08	50044.5	4.57599e-08	50093.9	1.1454e-08
50224.6	1.9635e-07	50233.2	1.47986e-07	50183.5	8.95593e-08	49974.8	4.58947e-08	50034.1	1.14742e-08
50154.9	1.965e-07	50173.5	1.4831e-07	50123.7	8.95575e-08	49914.9	4.60338e-08	49964.3	1.15437e-08
50095.1	1.96602e-07	50113.7	1.48572e-07	50063.9	8.95375e-08	49845.1	4.60598e-08	49904.4	1.16403e-08
50025.3	1.96684e-07	50053.9	1.48773e-07	49994	8.94852e-08	49785.3	4.60285e-08	49834.6	1.16841e-08
49955.5	1.96756e-07	49974.1	1.48913e-07	49924.4	8.94885e-08	49715.4	4.60773e-08	49764.9	1.17719e-08
49885.7	1.96873e-07	49914.3	1.49088e-07	49854.3	8.95314e-08	49655.7	4.61808e-08	49705.1	1.18218e-08
49825.8	1.97037e-07	49844.5	1.49141e-07	49794.6	8.95905e-08	49586	4.62474e-08	49635.4	1.18408e-08
49756.1	1.97165e-07	49784.6	1.49282e-07	49724.9	8.96376e-08	49515.9	4.63742e-08	49575.4	1.18491e-08
49696.3	1.9724e-07	49724.9	1.49523e-07	49655.1	8.96086e-08	49456	4.64754e-08	49505.3	1.18327e-08
49626.5	1.97344e-07	49655	1.49732e-07	49595.3	8.95937e-08	49386.2	4.65238e-08	49435.4	1.18172e-08
49556.4	1.97468e-07	49585.3	1.49771e-07	49525.2	8.9534e-08	49316.5	4.65609e-08	49365.7	1.18406e-08
49486.2	1.97584e-07	49515.1	1.49839e-07	49465.3	8.9462e-08	49256.6	4.65844e-08	49305.9	1.18648e-08
49426.7	1.97336e-07	49455.3	1.50014e-07	49395.4	8.94721e-08	49186.8	4.65238e-08	49236.1	1.18282e-08
49357	1.97083e-07	49385.6	1.50236e-07	49325.7	8.95943e-08	49116.9	4.6395e-08	49166.8	1.18265e-08
49297.2	1.97063e-07	49325.7	1.50455e-07	49265.9	8.96505e-08	49057.2	4.63819e-08	49106.8	1.1862e-08
49227.3	1.97138e-07	49256	1.50647e-07	49196.1	8.9702e-08	48987.3	4.63051e-08	49047.1	1.18344e-08
49167.4	1.97197e-07	49196.2	1.50895e-07	49136.2	8.96929e-08	48917.5	4.62733e-08	48977.1	1.1829e-08
49097.7	1.97226e-07	49126.7	1.50959e-07	49066.4	8.96936e-08	48857.8	4.63414e-08	48907.5	1.1929e-08
49028	1.97262e-07	49066.8	1.51093e-07	48996.7	8.96803e-08	48788	4.6408e-08	48847.7	1.19604e-08
48968.1	1.97287e-07	48997.1	1.51183e-07	48926.9	8.97344e-08	48728.2	4.64056e-08	48778	1.18683e-08
48898.3	1.97369e-07	48937.2	1.51316e-07	48857.1	8.97537e-08	48658.4	4.64143e-08	48718.1	1.17863e-08
48828.6	1.97422e-07	48877.5	1.51363e-07	48797.3	8.98523e-08	48598.7	4.63708e-08	48648.2	1.17696e-08
48758.8	1.97411e-07	48807.8	1.51327e-07	48727.5	8.99127e-08	48528.9	4.63064e-08	48578.3	1.18008e-08
48698.9	1.97276e-07	48747.8	1.51334e-07	48667.6	8.99095e-08	48459.1	4.62485e-08	48508.6	1.19027e-08
48629.3	1.97072e-07	48677.7	1.51436e-07	48598.2	8.98889e-08	48389.1	4.62043e-08	48448.6	1.19591e-08
48569.5	1.96921e-07	48608.1	1.51447e-07	48528.3	8.99662e-08	48329.3	4.61782e-08	48378.8	1.1889e-08
48499.7	1.96917e-07	48548.3	1.51477e-07	48468.4	9.00454e-08	48259.5	4.61612e-08	48309.1	1.18286e-08
48430	1.96911e-07	48478.5	1.51472e-07	48398.8	9.00989e-08	48189.5	4.61813e-08	48239.3	1.17525e-08
48360.2	1.96957e-07	48418.7	1.51461e-07	48328.8	9.01711e-08	48129.8	4.62278e-08	48179.5	1.16552e-08
48300.4	1.96962e-07	48348.9	1.51487e-07	48259.1	9.0237e-08	48060.1	4.62592e-08	48109.7	1.15649e-08
48230.6	1.96999e-07	48289.1	1.51542e-07	48189.4	9.02638e-08	48000.2	4.62283e-08	48049.8	1.15774e-08
48160.8	1.9715e-07	48219.3	1.51549e-07	48129.6	9.0349e-08	47930.4	4.62703e-08	47980.1	1.1704e-08
48100.9	1.97271e-07	48149.5	1.51506e-07	48070	9.04154e-08	47860.8	4.63096e-08	47910.4	1.19267e-08
48031.1	1.97341e-07	48089.6	1.51592e-07	48000.3	9.04235e-08	47800.8	4.63485e-08	47850.5	1.21252e-08
47971.4	1.97403e-07	48029.7	1.51679e-07	47930.5	9.04048e-08	47740.8	4.63688e-08	47780.7	1.22599e-08
47891.6	1.9746e-07	47960.1	1.51774e-07	47860.7	9.03891e-08	47670.8	4.64061e-08	47720.6	1.22413e-08
47831.8	1.9752e-07	47900.3	1.51878e-07	47800.9	9.03215e-08	47611.1	4.64507e-08	47650.7	1.21954e-08
47762.1	1.97599e-07	47830.4	1.51985e-07	47740.9	9.03608e-08	47541.3	4.65243e-08	47580.9	1.21431e-08
47691.9	1.97716e-07	47770.7	1.52032e-07	47671	9.04602e-08	47471.5	4.65362e-08	47511.1	1.21e-08
47622.1	1.97801e-07	47700.5	1.52112e-07	47611.1	9.06042e-08	47411.6	4.64796e-08	47451.4	1.20541e-08
47552.2	1.97819e-07	47630.7	1.52203e-07	47541.2	9.06435e-08	47341.9	4.63409e-08	47381.6	1.20398e-08
47482.2	1.97808e-07	47570.9	1.52319e-07	47481.5	9.0662e-08	47272.1	4.62536e-08	47311.8	1.2136e-08
47422.6	1.97823e-07	47501.1	1.52412e-07	47411.7	9.0671e-08	47202.2	4.62815e-08	47241.9	1.22308e-08
47353	1.97789e-07	47441.2	1.52448e-07	47341.9	9.07285e-08	47142.5	4.62978e-08	47182.2	1.22416e-08
47283	1.9774e-07	47371.4	1.52464e-07	47282.1	9.07811e-08	47082.6	4.6304e-08	47122.3	1.23277e-08
47223.3	1.97712e-07	47311.7	1.52459e-07	47212.3	9.07863e-08	47012.8	4.63177e-08	47042.8	1.24489e-08
47153.5	1.97739e-07	47241.8	1.52479e-07	47142.5	9.07576e-08	46933	4.6361e-08	46972.8	1.25135e-08
47093.6	1.97796e-07	47182.3	1.52562e-07	47072.7	9.07018e-08	46873.2	4.63151e-08	46913.1	1.25112e-08
47023.9	1.97868e-07	47112.7	1.52639e-07	47003	9.06344e-08	46803.3	4.62972e-08	46833.1	1.2503e-08
46954.2	1.97961e-07	47042.9	1.52689e-07	46943.2	9.06677e-08	46743.4	4.62707e-08	46763.3	1.25706e-08
46894.3	1.98052e-07	46983.1	1.52802e-07	46873.4	9.07885e-08	46673.5	4.623e-08	46693.4	1.25793e-08
46824.4	1.98177e-07	46913.2	1.52833e-07	46803.3	9.09441e-08	46613.8	4.61261e-08	46623.7	1.25198e-08
46754.5	1.98262e-07	46853.4	1.52852e-07	46743.4	9.10629e-08	46544.1	4.60798e-08	46554	1.23598e-08
46684.7	1.9824e-07	46783.4	1.52893e-07	46673.6	9.11389e-08	46484.3	4.5976e-08	46494.4	1.22489e-08
46624.9	1.98229e-07	46713.6	1.52963e-07	46603.9	9.12017e-08	46414.5	4.58714e-08	46424.6	1.22264e-08
46565.2	1.9822e-07	46653.8	1.53043e-07	46544.1	9.12498e-08	46344.7	4.57887e-08	46354.8	1.2237e-08
46495.3	1.98228e-07	46594	1.53075e-07	46474.3	9.1314e-08	46274.8	4.57347e-08	46295	1.21869e-08
46425.5	1.98334e-07	46524.3	1.53019e-07	46414.5	9.13638e-08	46215.1	4.56858e-08	46225.1	1.21719e-08
46355.6	1.98473e-07	46454.3	1.53014e-07	46354.7	9.1405e-08	46155.2	4.56595e-08	46165.5	1.21947e-08
46286	1.98626e-07	46394.6	1.53016e-07	46284.9	9.13964e-08	46085.4	4.56258e-08	46095.6	1.22771e-08
46226.1	1.98825e-07	46334.7	1.52975e-07	46225.1	9.14042e-08	46015.7	4.55463e-08	46025.7	1.23782e-08
46156.3	1.98932e-07	46265	1.52838e-07	46155.3	9.13837e-08	45945.8	4.54534e-08	45955.6	1.2422e-08
46086.6	1.99018e-07	46205.2	1.52772e-07	46085.6	9.14464e-08	45885.7	4.53417e-08	45895.5	1.2437e-08
46026.7	1.99132e-07	46135.5	1.5277e-07	46025.7	9.15249e-08	45816	4.5376e-08	45825.7	1.24042e-08
45956.9	1.99334e-07	46065.6	1.52904e-07	45965.9	9.16674e-08	45746.1	4.53857e-08	45765.8	1.22893e-08
45886.8	1.99557e-07	46005.8	1.52988e-07	45895.5	9.17673e-08	45686.3	4.53915e-08	45686.1	1.21227e-08
45826.8	1.99669e-07	45935.9	1.53045e-07	45825.5	9.17824e-08	45616.4	4.535e-08	45626.3	1.20163e-08
45757.2	1.99672e-07	45875.7	1.53107e-07	45765.7	9.17387e-08	45546.7	4.53118e-08	45556.5	1.18681e-08
45687.5	1.99623e-07	45806	1.53228e-07	45705.9	9.16895e-08	45477	4.52801e-08	45496.6	1.18092e-08
45627.5	1.99651e-07	45746.2	1.5329e-07	45636.1	9.16695e-08	45417.1	4.52932e-08	45426.9	1.17511e-08
45557.8	1.99757e-07	45676.4	1.53274e-07	45576.3	9.16859e-08	45357.3	4.52299e-08	45357.1	1.17498e-08
45488	1.99977e-07	45616.6	1.53303e-07	45506.5	9.17538e-08	45287.6	4.51159e-08	45287.3	1.17168e-08
45428.2	2.00115e-07	45546.8	1.53417e-07	45436.6	9.17962e-08	45227.7	4.49766e-08	45227.5	1.16478e-08
45358.3	2.00189e-07	45477.1	1.53529e-07	45376.9	9.18463e-08	45147.9	4.49512e-08	45157.7	1.15227e-08
45298.6	2.00299e-07	45407.2	1.53559e-07	45307.1	9.19235e-08	45088.2	4.50064e-08	45088	1.14165e-08
45238.9	2.00435e-07	45337.4	1.53607e-07	45247.3	9.20688e-08	45018.5	4.50727e-08	45028.2	1.14362e-08
45168.9	2.00601e-07	45277.6	1.53666e-07	45187.5	9.21298e-08	44948.7	4.51121e-08	44958.5	1.15262e-08
45099.2	2.00725e-07	45207.9	1.53775e-07	45117.8	9.21572e-08	44879	4.50585e-08	44888.6	1.16314e-08
45039.4	2.0089e-07	45148	1.53823e-07	45058.2	9.21984e-08	44819.1	4.50045e-08	44818.9	1.16733e-08
44969.7	2.01035e-07	45078.1	1.53739e-07	44988.6	9.22698e-08	44759.4	4.49896e-08	44759.1	1.16969e-08
44900.1	2.01129e-07	45018.4	1.53638e-07	44928.9	9.22604e-08	44689.6	4.50399e-08	44679.2	1.17055e-08
44840.1	2.01168e-07	44948.8	1.53642e-07	44859.1	9.23099e-08	44619.8	4.50134e-08	44619.5	1.17108e-08
44770.2	2.01218e-07	44878.8	1.53583e-07	44799.2	9.22543e-08	44549.9	4.51295e-08	44549.7	1.16784e-08
44700.1	2.01306e-07	44818.8	1.53613e-07	44729.4	9.21754e-08	44490.2	4.52787e-08	44480	1.16853e-08
44630.5	2.0136e-07	44749	1.53596e-07	44669.6	9.21319e-08	44420.4	4.5431e-08	44420.2	1.16749e-08
44560.6	2.01402e-07	44679.1	1.53549e-07	44599.8	9.21546e-08	44350.6	4.55067e-08	44360.2	1.17143e-08
44500.7	2.01495e-07	44609.4	1.53507e-07	44540	9.21177e-08	44290.7	4.55966e-08	44290.5	1.17569e-08
44431	2.01513e-07	44539.6	1.53537e-07	44470.3	9.20245e-08	44220.9	4.5694e-08	44220.7	1.18356e-08
44361.4	2.01449e-07	44469.9	1.53505e-07	44410.3	9.19417e-08	44161.1	4.57399e-08	44161	1.19073e-08
44291.5	2.01464e-07	44410	1.53587e-07	44340.6	9.1978e-08	44091	4.58104e-08	44090.7	1.19913e-08
44231.6	2.0156e-07	44340.3	1.53703e-07	44280.7	9.20719e-08	44021.2	4.58878e-08	44020.9	1.20889e-08
44161.9	2.01665e-07	44280.4	1.53809e-07	44211.1	9.20353e-08	43961.4	4.59572e-08	43951.2	1.21995e-08
44091.7	2.01697e-07	44210.7	1.53877e-07	44151.1	9.19758e-08	43891.7	4.60082e-08	43891.3	1.2165e-08
44031.8	2.0174e-07	44150.7	1.53897e-07	44081	9.1926e-08	43821.8	4.60469e-08	43821.4	1.21093e-08
43962.1	2.01715e-07	44080.6	1.53888e-07	44011.2	9.19653e-08	43772	4.60728e-08	43761.8	1.21285e-08
43892.4	2.01661e-07	44020.9	1.53952e-07	43941.5	9.19053e-08	43702.2	4.61367e-08	43691.9	1.21234e-08
43832.5	2.01597e-07	43951	1.54059e-07	43871.7	9.18118e-08	43632.3	4.61467e-08	43632.1	1.21308e-08
43762.8	2.01632e-07	43891.2	1.54148e-07	43811.9	9.1649e-08	43572.6	4.61403e-08	43562.3	1.20789e-08
43702.9	2.01731e-07	43821.4	1.5425e-07	43742.1	9.15919e-08	43502.8	4.60529e-08	43492.6	1.2028e-08
43633.1	2.01789e-07	43761.7	1.5438e-07	43672.3	9.14728e-08	43423	4.60242e-08	43432.8	1.20385e-08
43563.3	2.01797e-07	43691.8	1.54502e-07	43612.4	9.14701e-08	43363.3	4.58914e-08	43372.8	1.21601e-08
43493.6	2.0175e-07	43621.9	1.54558e-07	43542.6	9.14263e-08	43293.6	4.58007e-08	43303.1	1.21725e-08
43433.6	2.01734e-07	43552.3	1.54601e-07	43472.9	9.13799e-08	43223.7	4.57842e-08	43233.5	1.21339e-08
43363.9	2.01714e-07	43482.5	1.54571e-07	43413	9.13957e-08	43163.7	4.58874e-08	43173.5	1.20593e-08
43294.1	2.01768e-07	43422.8	1.5457e-07	43343.3	9.14821e-08	43093.8	4.59548e-08	43103.7	1.20897e-08
43224.5	2.01761e-07	43362.9	1.54575e-07	43273.5	9.15079e-08	43024.1	4.59881e-08	43033.7	1.21237e-08
43164.6	2.01679e-07	43293.2	1.54639e-07	43213.7	9.15316e-08	42964.5	4.60676e-08	42964.2	1.21325e-08
43104.6	2.0166e-07	43223.2	1.54704e-07	43143.8	9.15133e-08	42904.7	4.61006e-08	42904.3	1.21365e-08
43034.8	2.01762e-07	43153.4	1.54754e-07	43083.9	9.15673e-08	42834.8	4.60923e-08	42844.5	1.20816e-08
42975.2	2.01838e-07	43093.5	1.54715e-07	43014.1	9.16075e-08	42765	4.60996e-08	42774.7	1.20103e-08
42905.3	2.01848e-07	43023.7	1.54646e-07	42954.4	9.16157e-08	42705.2	4.60899e-08	42714.9	1.1897e-08
42835.5	2.0175e-07	42954.2	1.5461e-07	42894.7	9.16439e-08	42635.2	4.60628e-08	42645	1.18247e-08
42775.7	2.01662e-07	42894.3	1.54571e-07	42824.8	9.16923e-08	42565.5	4.60494e-08	42575.1	1.17618e-08
42705.9	2.01627e-07	42834.5	1.5444e-07	42755.1	9.1798e-08	42505.9	4.60874e-08	42515.6	1.17691e-08
42636	2.01583e-07	42765.1	1.54298e-07	42695.2	9.1864e-08	42435.9	4.6208e-08	42455.8	1.17428e-08
42566.3	2.01469e-07	42705.2	1.5415e-07	42625.2	9.18945e-08	42366.2	4.62007e-08	42385.8	1.18091e-08
42506.7	2.01295e-07	42635.2	1.54073e-07	42555.6	9.18796e-08	42296.1	4.62342e-08	42315.8	1.19073e-08
42436.7	2.01177e-07	42565.5	1.54041e-07	42495.8	9.19e-08	42236.3	4.61878e-08	42255.9	1.20122e-08
42366.9	2.01148e-07	42505.8	1.54086e-07	42426	9.18889e-08	42166.3	4.61124e-08	42186	1.19767e-08
42306.8	2.01133e-07	42436	1.54093e-07	42366.2	9.19418e-08	42106.6	4.60803e-08	42116.3	1.20067e-08
42236.9	2.01103e-07	42376.2	1.54052e-07	42296.1	9.19434e-08	42037	4.60866e-08	42046.5	1.21219e-08
42167.1	2.01073e-07	42306.1	1.54051e-07	42236.1	9.19384e-08	41977	4.61354e-08	41977.1	1.2247e-08
42107.3	2.01038e-07	42236.3	1.54117e-07	42166.2	9.18236e-08	41917.2	4.61713e-08	41917.3	1.23548e-08
42047.6	2.01139e-07	42176.3	1.54247e-07	42106.6	9.17416e-08	41857.3	4.62614e-08	41847.5	1.24201e-08
41977.8	2.01278e-07	42106.6	1.54313e-07	42036.9	9.17e-08	41787.6	4.63785e-08	41777.6	1.24826e-08
41898.2	2.01397e-07	42037.1	1.54231e-07	41967	9.1759e-08	41717.8	4.64881e-08	41708	1.2544e-08
41838.5	2.01453e-07	41977	1.54153e-07	41897.1	9.17203e-08	41648	4.65009e-08	41648.2	1.27221e-08
41768.7	2.01415e-07	41907.2	1.54166e-07	41827.4	9.17173e-08	41588.6	4.64984e-08	41578.3	1.28243e-08
41708.9	2.01385e-07	41837.5	1.54212e-07	41777.5	9.17459e-08	41518.8	4.65269e-08	41508.6	1.29067e-08
41649.2	2.01385e-07	41767.6	1.54306e-07	41707.7	9.17977e-08	41449	4.66191e-08	41448.8	1.29803e-08
41579.4	2.01412e-07	41717.8	1.54429e-07	41638	9.18172e-08	41389.4	4.67546e-08	41379	1.31065e-08
41519.5	2.01495e-07	41648	1.54507e-07	41578.1	9.18301e-08	41319.5	4.69812e-08	41319.3	1.31371e-08
41459.7	2.01482e-07	41578.3	1.54511e-07	41508.4	9.18226e-08	41249.7	4.71023e-08	41249.4	1.31103e-08
41390.1	2.01467e-07	41518.4	1.54615e-07	41448.6	9.18429e-08	41180	4.71418e-08	41179.8	1.30597e-08
41320.2	2.01453e-07	41448.6	1.54622e-07	41378.8	9.18444e-08	41120.3	4.72183e-08	41109.9	1.3051e-08
41250.4	2.01435e-07	41379	1.54591e-07	41319	9.19153e-08	41050.3	4.73193e-08	41050	1.30618e-08
41190.8	2.01297e-07	41319.1	1.54561e-07	41249.2	9.19176e-08	40980.5	4.73759e-08	40990.3	1.31202e-08
41130.9	2.01138e-07	41259.1	1.54495e-07	41179.6	9.19183e-08	40920.7	4.734e-08	40920.5	1.31502e-08
41051.2	2.01109e-07	41189.6	1.54387e-07	41109.9	9.18336e-08	40850.9	4.73341e-08	40860.7	1.32143e-08
40991.3	2.01064e-07	41129.8	1.54316e-07	41039.9	9.17578e-08	40781.2	4.73403e-08	40790.7	1.33307e-08
40921.5	2.00986e-07	41059.9	1.54312e-07	40980.1	9.1764e-08	40721.4	4.74007e-08	40721.1	1.34718e-08
40851.8	2.0098e-07	40990.3	1.54277e-07	40920.2	9.17847e-08	40651.6	4.74608e-08	40651.3	1.35953e-08
40791.8	2.00975e-07	40930.4	1.54287e-07	40850.5	9.19006e-08	40581.8	4.75038e-08	40581.5	1.36268e-08
40722.3	2.00912e-07	40860.5	1.54274e-07	40790.6	9.21015e-08	40511.7	4.75338e-08	40521.4	1.36857e-08
40652.5	2.00882e-07	40790.8	1.54342e-07	40720.9	9.21564e-08	40441.8	4.75965e-08	40451.5	1.38167e-08
40582.6	2.00902e-07	40731.1	1.54391e-07	40661.1	9.212e-08	40382	4.75717e-08	40391.6	1.39805e-08
40522.5	2.00974e-07	40661.3	1.54446e-07	40591.3	9.21223e-08	40312.2	4.75735e-08	40321.8	1.40433e-08
40452.6	2.00978e-07	40601.4	1.54504e-07	40531.2	9.21958e-08	40252.5	4.74497e-08	40252.2	1.40774e-08
40392.7	2.00941e-07	40531.3	1.54703e-07	40461.3	9.23819e-08	40192.5	4.74264e-08	40182.3	1.41036e-08
40322.9	2.00881e-07	40471.4	1.5487e-07	40391.4	9.25563e-08	40112.8	4.73963e-08	40122.5	1.41587e-08
40263.2	2.00835e-07	40401.5	1.5496e-07	40331.5	9.26761e-08	40053	4.73614e-08	40052.7	1.41943e-08
40193.5	2.00766e-07	40331.7	1.54882e-07	40262	9.26468e-08	39983.2	4.73012e-08	39992.9	1.42057e-08
40123.5	2.00773e-07	40272	1.54809e-07	40202.2	9.25422e-08	39923.3	4.72961e-08	39923.1	1.42238e-08
40063.7	2.00728e-07	40202.1	1.54803e-07	40132.2	9.24952e-08	39853.6	4.73332e-08	39853.4	1.43003e-08
39993.9	2.00802e-07	40142.4	1.54874e-07	40062.5	9.25401e-08	39783.9	4.73898e-08	39783.6	1.4314e-08
39934.1	2.00828e-07	40072.5	1.54798e-07	39992.7	9.25899e-08	39714.1	4.74301e-08	39723.8	1.42761e-08
39874.2	2.00814e-07	40002.8	1.54711e-07	39932.9	9.2628e-08	39654.2	4.74735e-08	39653.9	1.42351e-08
39794.7	2.00844e-07	39942.9	1.54668e-07	39863.1	9.26642e-08	39594.4	4.75548e-08	39594.1	1.42469e-08
39734.7	2.00836e-07	39873.1	1.54811e-07	39793.4	9.26748e-08	39524.6	4.76505e-08	39524.4	1.42198e-08
39665	2.00811e-07	39803.5	1.54969e-07	39723.5	9.27007e-08	39464.7	4.75961e-08	39464.5	1.41359e-08
39605.3	2.00728e-07	39733.6	1.55121e-07	39653.7	9.27448e-08	39395	4.74629e-08	39394.5	1.4068e-08
39535.5	2.00669e-07	39673.7	1.55274e-07	39594.1	9.27931e-08	39325.3	4.73707e-08	39324.7	1.40305e-08
39475.6	2.00688e-07	39604.1	1.55473e-07	39534.2	9.28486e-08	39265.5	4.73714e-08	39254.8	1.40703e-08
39405.8	2.00679e-07	39544.3	1.55669e-07	39464.3	9.28795e-08	39195.7	4.74646e-08	39195	1.4054e-08
39336.1	2.0065e-07	39474.4	1.55833e-07	39404.6	9.28974e-08	39125.8	4.75362e-08	39135.2	1.40637e-08
39266.2	2.00666e-07	39414.6	1.55974e-07	39334.5	9.28916e-08	39065.9	4.77195e-08	39065.3	1.41142e-08
39206.5	2.00649e-07	39345	1.56105e-07	39274.7	9.28258e-08	38996.2	4.78516e-08	39005.5	1.41182e-08
39136.6	2.00662e-07	39274.9	1.56199e-07	39205	9.27952e-08	38926.5	4.7956e-08	38935.9	1.41309e-08
39066.8	2.00707e-07	39205.3	1.56317e-07	39135	9.28449e-08	38856.6	4.79319e-08	38876.1	1.42264e-08
39006.9	2.00838e-07	39145.5	1.56471e-07	39065.1	9.29496e-08	38796.8	4.78965e-08	38806.2	1.4246e-08
38937.2	2.00921e-07	39075.6	1.56553e-07	38995.4	9.30241e-08	38726.9	4.78783e-08	38746.3	1.42507e-08
38867.5	2.01065e-07	39005.8	1.56687e-07	38935.6	9.30932e-08	38656.9	4.79096e-08	38676.3	1.42695e-08
38807.6	2.01126e-07	38946.2	1.5683e-07	38875.9	9.30777e-08	38596.9	4.7917e-08	38606.4	1.43976e-08
38747.7	2.01242e-07	38876.4	1.56917e-07	38806.1	9.30699e-08	38527.3	4.79492e-08	38546.6	1.44509e-08
38677.7	2.01374e-07	38816.4	1.5695e-07	38736	9.30956e-08	38467.5	4.78803e-08	38476.9	1.44396e-08
38607.8	2.01483e-07	38746.6	1.57e-07	38666.1	9.30774e-08	38397.6	4.77834e-08	38407.1	1.43857e-08
38538	2.01514e-07	38686.4	1.56935e-07	38596.2	9.30047e-08	38337.9	4.77596e-08	38347.2	1.43549e-08
38478.3	2.01539e-07	38616.7	1.56883e-07	38536.3	9.30115e-08	38258.1	4.77654e-08	38277.4	1.43493e-08
38408.5	2.0156e-07	38556.8	1.56763e-07	38476.7	9.30221e-08	38198.3	4.78941e-08	38227.8	1.43282e-08
38348.6	2.01585e-07	38487.1	1.56697e-07	38396.9	9.30252e-08	38138.4	4.80007e-08	38148.1	1.42994e-08
38288.8	2.0162e-07	38417.2	1.56674e-07	38337	9.30459e-08	38068.7	4.80632e-08	38088.4	1.42836e-08
38219	2.01726e-07	38357.4	1.56786e-07	38277.2	9.308e-08	37999	4.80758e-08	38018.7	1.42193e-08
38149.2	2.01767e-07	38287.6	1.5685e-07	38207.5	9.30981e-08	37939.1	4.80915e-08	37948.8	1.41272e-08
38089.3	2.0177e-07	38217.8	1.5689e-07	38147.6	9.31235e-08	37869.2	4.80942e-08	37888.9	1.40852e-08
38019.7	2.01849e-07	38158	1.569e-07	38087.8	9.32147e-08	37809.6	4.81314e-08	37819.3	1.40467e-08
37959.8	2.01977e-07	38098.1	1.56981e-07	38018.1	9.32304e-08	37739.8	4.81317e-08	37759.5	1.40717e-08
37889.9	2.02035e-07	38018.7	1.57068e-07	37948.1	9.3244e-08	37670	4.80854e-08	37689.7	1.41357e-08
37820.4	2.02059e-07	37948.8	1.57116e-07	37878.4	9.32411e-08	37600.3	4.79959e-08	37629.9	1.41438e-08
37760.7	2.02088e-07	37888.9	1.57137e-07	37808.8	9.32819e-08	37540.4	4.79627e-08	37560.2	1.4082e-08
37690.7	2.02099e-07	37829.2	1.57188e-07	37749.1	9.32634e-08	37470.7	4.80007e-08	37500.4	1.408e-08
37620.9	2.02123e-07	37759.5	1.57208e-07	37679.1	9.31906e-08	37410.8	4.80033e-08	37440.5	1.4055e-08
37561.3	2.02103e-07	37699.7	1.57173e-07	37619.3	9.31201e-08	37351	4.79207e-08	37370.7	1.40034e-08
37491.4	2.02194e-07	37629.8	1.57133e-07	37549.5	9.3205e-08	37281.2	4.78197e-08	37310.8	1.39165e-08
37431.6	2.02325e-07	37569.9	1.57028e-07	37479.8	9.33482e-08	37221.3	4.7847e-08	37251	1.38554e-08
37361.9	2.0235e-07	37500	1.57005e-07	37420	9.34504e-08	37151.6	4.78925e-08	37181.2	1.38177e-08
37302	2.02316e-07	37440.2	1.57025e-07	37350.3	9.34186e-08	37081.8	4.8008e-08	37111.6	1.3677e-08
37232.2	2.02344e-07	37370.4	1.57011e-07	37280.4	9.34069e-08	37022	4.81072e-08	37051.6	1.35413e-08
37162.3	2.02416e-07	37300.4	1.56927e-07	37220.4	9.34162e-08	36952.2	4.82559e-08	36981.9	1.35099e-08
37102.7	2.02482e-07	37230.6	1.56916e-07	37150.9	9.34947e-08	36882	4.83668e-08	36921.9	1.35677e-08
37032.8	2.02479e-07	37170.7	1.56921e-07	37091	9.35433e-08	36822.2	4.84958e-08	36851.8	1.36221e-08
36972.9	2.02448e-07	37111.2	1.56918e-07	37021.2	9.36273e-08	36752.4	4.85473e-08	36792	1.36436e-08
36902.9	2.02404e-07	37041.1	1.56813e-07	36961.4	9.36949e-08	36692.6	4.86774e-08	36722.3	1.36169e-08
36842.9	2.02404e-07	36971.5	1.56693e-07	36891.3	9.37284e-08	36622.9	4.87443e-08	36662.5	1.36145e-08
36763.2	2.02402e-07	36911.4	1.5659e-07	36821.5	9.37415e-08	36563	4.87116e-08	36592.7	1.36828e-08
36703.4	2.02416e-07	36841.4	1.56569e-07	36751.5	9.36617e-08	36493.2	4.87358e-08	36522.9	1.37524e-08
36643.6	2.02368e-07	36781.5	1.56503e-07	36701.8	9.36127e-08	36433.1	4.88243e-08	36463.1	1.37837e-08
36573.6	2.02386e-07	36721.7	1.56384e-07	36632.1	9.36952e-08	36363.2	4.89242e-08	36393.2	1.37033e-08
36503.6	2.02517e-07	36652.1	1.56245e-07	36562.2	9.37907e-08	36303.3	4.89614e-08	36333.4	1.35794e-08
36443.9	2.02506e-07	36582.4	1.5619e-07	36502.3	9.38627e-08	36233.6	4.89956e-08	36263.6	1.34776e-08
36374	2.02434e-07	36522.7	1.56164e-07	36432.4	9.38952e-08	36163.8	4.9062e-08	36193.9	1.35104e-08
36304.2	2.02316e-07	36452.7	1.56155e-07	36372.7	9.39635e-08	36104	4.90664e-08	36124.1	1.35662e-08
36244.4	2.02283e-07	36392.9	1.56198e-07	36302.8	9.41055e-08	36034.1	4.89987e-08	36064.2	1.36734e-08
36174.7	2.02283e-07	36332.9	1.56177e-07	36243.2	9.42524e-08	35964.1	4.89644e-08	35994.1	1.3779e-08
36104.9	2.02337e-07	36263	1.56185e-07	36173.3	9.43307e-08	35904.2	4.89176e-08	35934.4	1.3819e-08
36045	2.02341e-07	36193.6	1.56162e-07	36103.6	9.4317e-08	35834.4	4.88311e-08	35874.4	1.38284e-08
35974.9	2.02381e-07	36133.6	1.56122e-07	36053.7	9.42481e-08	35764.7	4.87636e-08	35804.7	1.38738e-08
35915.1	2.02309e-07	36073.7	1.56088e-07	35973.6	9.42028e-08	35704.9	4.88056e-08	35744.9	1.38981e-08
35845.2	2.02275e-07	36003.7	1.56073e-07	35903.9	9.42014e-08	35635.1	4.88472e-08	35675.1	1.38444e-08
35775.6	2.02246e-07	35943.9	1.55974e-07	35844	9.42364e-08	35565.3	4.89286e-08	35605.3	1.37628e-08
35715.8	2.02151e-07	35864	1.55857e-07	35784.2	9.42762e-08	35495.6	4.90263e-08	35545.5	1.37061e-08
35645.9	2.0207e-07	35804.3	1.55778e-07	35714.5	9.42733e-08	35435.8	4.90222e-08	35475.8	1.36847e-08
35576.1	2.0205e-07	35734.5	1.55778e-07	35654.6	9.42765e-08	35365.9	4.9066e-08	35415.9	1.36706e-08
35506.3	2.01999e-07	35674.7	1.55673e-07	35584.8	9.42885e-08	35306.1	4.90418e-08	35346.2	1.35877e-08
35446.4	2.01937e-07	35604.8	1.55523e-07	35514.9	9.43159e-08	35236.3	4.9111e-08	35286.3	1.34936e-08
35376.7	2.0175e-07	35535	1.55426e-07	35455.1	9.43437e-08	35166.8	4.91857e-08	35216.5	1.34317e-08
35316.9	2.01571e-07	35475.3	1.55385e-07	35395.3	9.43143e-08	35096.7	4.92269e-08	35146.7	1.34418e-08
35247.1	2.01506e-07	35415.4	1.55335e-07	35325.7	9.42594e-08	35037	4.92588e-08	35086.4	1.34852e-08
35187.3	2.01455e-07	35345.8	1.55313e-07	35255.9	9.42983e-08	34967.1	4.93891e-08	35016.7	1.3455e-08
35117.2	2.01445e-07	35276	1.55236e-07	35196.2	9.43288e-08	34897.4	4.94675e-08	34956.9	1.33392e-08
35057.3	2.01364e-07	35216.2	1.55131e-07	35126.3	9.43654e-08	34837.5	4.95631e-08	34887	1.32531e-08
34987.5	2.01329e-07	35146.2	1.5505e-07	35066.4	9.43786e-08	34767.7	4.96059e-08	34827.2	1.31603e-08
34927.7	2.01281e-07	35076.1	1.54965e-07	34986.5	9.44465e-08	34707.9	4.96275e-08	34767.5	1.30468e-08
34858	2.01222e-07	35016.2	1.5493e-07	34926.6	9.45254e-08	34648.1	4.9622e-08	34697.6	1.29894e-08
34798.1	2.01139e-07	34956.5	1.54939e-07	34867.1	9.45024e-08	34578.2	4.96951e-08	34627.8	1.29644e-08
34738.3	2.01013e-07	34886.6	1.54898e-07	34786.9	9.44492e-08	34508.4	4.97311e-08	34558.1	1.3002e-08
34668.5	2.00858e-07	34816.8	1.54804e-07	34727.1	9.44601e-08	34438.8	4.96918e-08	34488.3	1.30262e-08
34608.7	2.00709e-07	34747.2	1.54725e-07	34667.4	9.4421e-08	34369	4.96599e-08	34428.6	1.30223e-08
34538.8	2.00623e-07	34677.4	1.54666e-07	34597.4	9.4483e-08	34309.1	4.96287e-08	34358.7	1.30054e-08
34469.1	2.00537e-07	34607.7	1.54687e-07	34527.5	9.46087e-08	34249.3	4.96642e-08	34298.9	1.30262e-08
34409.4	2.00379e-07	34548.1	1.54783e-07	34467.8	9.47251e-08	34189.6	4.96113e-08	34229.2	1.30814e-08
34339.4	2.00179e-07	34488.2	1.54869e-07	34398.1	9.47516e-08	34120	4.95927e-08	34159.5	1.31501e-08
34269.6	2.0003e-07	34418.4	1.54836e-07	34328.4	9.47552e-08	34050.1	4.95534e-08	34099.6	1.32513e-08
34210	1.99926e-07	34358.6	1.54841e-07	34258.3	9.48321e-08	33990.3	4.9545e-08	34019.9	1.33357e-08
34150.3	1.9985e-07	34288.9	1.54827e-07	34188.6	9.49145e-08	33920.5	4.95229e-08	33960.1	1.34623e-08
34080.4	1.998e-07	34219	1.54842e-07	34129.1	9.49023e-08	33860.6	4.95384e-08	33890.3	1.3584e-08
34010.6	1.99696e-07	34149.3	1.54812e-07	34058.9	9.49874e-08	33790.9	4.95065e-08	33820.6	1.35873e-08
33940.9	1.99493e-07	34089.2	1.54767e-07	33999.3	9.50899e-08	33720.9	4.94841e-08	33760.7	1.34876e-08
33871.1	1.99302e-07	34019.4	1.54725e-07	33929.8	9.5134e-08	33650.9	4.94257e-08	33700.9	1.33886e-08
33811.3	1.99174e-07	33959.5	1.54728e-07	33859.8	9.5016e-08	33581.1	4.94756e-08	33631	1.33254e-08
33741.6	1.9913e-07	33889.8	1.5466e-07	33800.2	9.48774e-08	33521.3	4.94597e-08	33571.2	1.33302e-08
33671.6	1.99093e-07	33820	1.54652e-07	33730.2	9.47421e-08	33451.5	4.94141e-08	33511.4	1.33692e-08
33601.9	1.99047e-07	33750.3	1.5462e-07	33660.3	9.45811e-08	33381.7	4.93391e-08	33441.6	1.33403e-08
33532.1	1.98967e-07	33690.6	1.54625e-07	33600.5	9.4474e-08	33321.8	4.93747e-08	33371.8	1.33448e-08
33462.5	1.9887e-07	33620.6	1.54697e-07	33530.8	9.44531e-08	33251.6	4.94315e-08	33301.8	1.33744e-08
33402.5	1.98757e-07	33550.6	1.54745e-07	33471	9.4443e-08	33171.9	4.94362e-08	33241.8	1.33792e-08
33342.7	1.98602e-07	33481	1.5475e-07	33391.3	9.43808e-08	33112.1	4.94424e-08	33172.1	1.33912e-08
33272.5	1.98396e-07	33421.3	1.54841e-07	33331.3	9.43297e-08	33042.2	4.93977e-08	33102.4	1.34489e-08
33212.7	1.98263e-07	33351.5	1.55004e-07	33261.2	9.43218e-08	32982.5	4.93427e-08	33042.5	1.35094e-08
33142.9	1.98101e-07	33281.1	1.55126e-07	33201.4	9.427e-08	32912.7	4.92066e-08	32972.7	1.35295e-08
33073.1	1.97969e-07	33221.5	1.5513e-07	33131.6	9.42165e-08	32852.9	4.90946e-08	32912.9	1.35939e-08
33003.3	1.97886e-07	33151.6	1.55054e-07	33071.9	9.41876e-08	32783.1	4.90578e-08	32843.1	1.37549e-08
32933.6	1.97909e-07	33091.9	1.54995e-07	33001.8	9.41099e-08	32713.3	4.91058e-08	32783.3	1.38894e-08
32873.8	1.97832e-07	33021.9	1.54966e-07	32932.2	9.39922e-08	32653.5	4.91639e-08	32713.4	1.39481e-08
32804	1.97695e-07	32952.2	1.5503e-07	32872.4	9.39021e-08	32583.7	4.92034e-08	32653.7	1.3916e-08
32734.1	1.97558e-07	32892.4	1.55031e-07	32802.3	9.38176e-08	32513.9	4.92307e-08	32583.9	1.3989e-08
32674.3	1.97454e-07	32822.5	1.54988e-07	32732.9	9.36619e-08	32454.2	4.923e-08	32524	1.40703e-08
32614.6	1.97351e-07	32762.9	1.54863e-07	32672.9	9.35345e-08	32384.1	4.91414e-08	32454.3	1.40538e-08
32544.7	1.97272e-07	32693	1.54792e-07	32603.2	9.34862e-08	32314.3	4.90576e-08	32384.3	1.40028e-08
32475	1.97204e-07	32633.3	1.54698e-07	32533.3	9.34692e-08	32244.5	4.89543e-08	32324.3	1.40144e-08
32405	1.97079e-07	32563.5	1.54608e-07	32473.7	9.34148e-08	32184.7	4.88739e-08	32254.6	1.40191e-08
32335.1	1.96956e-07	32503.7	1.54528e-07	32403.6	9.33736e-08	32114.9	4.88062e-08	32184.8	1.40745e-08
32275.3	1.96895e-07	32424	1.54563e-07	32343.7	9.32845e-08	32055	4.86778e-08	32125	1.41452e-08
32205.5	1.96851e-07	32364.2	1.54557e-07	32274	9.31895e-08	31985.2	4.8574e-08	32055.2	1.41524e-08
32135.8	1.96721e-07	32294.5	1.54543e-07	32224	9.3119e-08	31915.4	4.84785e-08	31985.4	1.41383e-08
32075.9	1.96512e-07	32234.5	1.54484e-07	32144.4	9.3096e-08	31855.6	4.84155e-08	31925.5	1.4117e-08
32006	1.96325e-07	32164.7	1.54424e-07	32084.7	9.30418e-08	31785.8	4.83982e-08	31855.8	1.41549e-08
31936.3	1.96208e-07	32094.8	1.54358e-07	32024.8	9.30273e-08	31726.1	4.83596e-08	31786	1.42469e-08
31876.4	1.96128e-07	32035	1.54358e-07	31965	9.30403e-08	31656.2	4.8288e-08	31726.2	1.43027e-08
31807	1.96096e-07	31975.2	1.544e-07	31885.1	9.29644e-08	31596.4	4.82645e-08	31656.5	1.42883e-08
31747.3	1.96087e-07	31895.5	1.54462e-07	31825.1	9.28762e-08	31526.6	4.8181e-08	31596.6	1.42437e-08
31677.4	1.96031e-07	31835.7	1.54481e-07	31755.4	9.27499e-08	31466.5	4.81238e-08	31536.7	1.41953e-08
31607.8	1.95928e-07	31766	1.54465e-07	31685.7	9.27025e-08	31396.7	4.80437e-08	31466.7	1.41111e-08
31547.8	1.9579e-07	31695.9	1.54408e-07	31625.9	9.27237e-08	31326.9	4.7944e-08	31396.8	1.4082e-08
31477.6	1.9577e-07	31636.3	1.543e-07	31566.1	9.27529e-08	31267.1	4.78612e-08	31336.9	1.40649e-08
31417.8	1.9575e-07	31566.7	1.54246e-07	31496	9.27748e-08	31197.2	4.77519e-08	31277.1	1.40859e-08
31348	1.95644e-07	31496.4	1.54106e-07	31426.2	9.27514e-08	31127.5	4.76132e-08	31207	1.41403e-08
31278.3	1.95532e-07	31436.5	1.539e-07	31366.4	9.26902e-08	31067.6	4.7553e-08	31147.2	1.40836e-08
31208.5	1.95483e-07	31376.7	1.53783e-07	31296.6	9.26173e-08	30997.8	4.75666e-08	31077.4	1.39485e-08
31148.7	1.95429e-07	31306.9	1.53752e-07	31226.6	9.25441e-08	30938	4.76534e-08	31017.5	1.39174e-08
31078.8	1.95337e-07	31247.1	1.53662e-07	31157	9.24798e-08	30868.2	4.77186e-08	30947.7	1.39361e-08
31009	1.95181e-07	31177.4	1.53591e-07	31087.2	9.24885e-08	30798.5	4.77058e-08	30887.9	1.39314e-08
30939.2	1.95e-07	31117.4	1.5341e-07	31027.4	9.25149e-08	30738.6	4.77877e-08	30828.1	1.39103e-08
30879.2	1.94843e-07	31047.4	1.53282e-07	30947.8	9.24724e-08	30668.9	4.78491e-08	30758.3	1.38761e-08
30809.5	1.94625e-07	30977.8	1.53176e-07	30887.7	9.24272e-08	30599.3	4.79791e-08	30688.6	1.38793e-08
30739.6	1.94312e-07	30918.2	1.53114e-07	30818	9.23497e-08	30539.4	4.80781e-08	30628.7	1.3955e-08
30669.7	1.94048e-07	30858.3	1.52933e-07	30748.1	9.23465e-08	30479.6	4.81799e-08	30569	1.4004e-08
30610	1.93888e-07	30788.2	1.52699e-07	30688.2	9.23823e-08	30409.8	4.82328e-08	30499.3	1.41227e-08
30540.4	1.93784e-07	30728.7	1.52581e-07	30628.7	9.24676e-08	30340	4.81871e-08	30439.5	1.42756e-08
30470.5	1.93679e-07	30658.8	1.52617e-07	30558.9	9.25475e-08	30280.2	4.8125e-08	30369.6	1.44045e-08
30410.7	1.93575e-07	30599.2	1.52631e-07	30489.2	9.26254e-08	30220.4	4.8083e-08	30309.9	1.44962e-08
30351	1.93498e-07	30539.3	1.52635e-07	30429.2	9.26413e-08	30150.5	4.80334e-08	30240.1	1.45156e-08
30281.1	1.93446e-07	30469.6	1.52611e-07	30359.8	9.25958e-08	30080.8	4.80127e-08	30170.3	1.44596e-08
30211.3	1.93415e-07	30410	1.52639e-07	30289.8	9.25115e-08	30021	4.7979e-08	30100.5	1.43522e-08
30151.4	1.93337e-07	30340.1	1.52696e-07	30229.9	9.24497e-08	29951.2	4.79906e-08	30030.8	1.42843e-08
30081.6	1.93228e-07	30280.3	1.52665e-07	30170.1	9.24088e-08	29881.4	4.80476e-08	29971	1.41775e-08
30021.8	1.93068e-07	30210.3	1.52615e-07	30110.3	9.24195e-08	29811.6	4.80196e-08	29911.1	1.41123e-08
29962.1	1.92963e-07	30150.6	1.52535e-07	30040.5	9.24273e-08	29751.8	4.80791e-08	29841.3	1.41069e-08
29892.3	1.92846e-07	30080.7	1.52529e-07	29970.7	9.24263e-08	29681.6	4.81307e-08	29771.6	1.42307e-08
29822.5	1.92642e-07	30011.1	1.52554e-07	29901	9.24252e-08	29621.7	4.81061e-08	29711.4	1.43497e-08
29752.8	1.92488e-07	29941.1	1.52588e-07	29841.3	9.24133e-08	29552	4.80308e-08	29641.5	1.44e-08
29682.5	1.92309e-07	29881.4	1.52545e-07	29771.2	9.23545e-08	29482.2	4.79292e-08	29581.6	1.43579e-08
29622.8	1.92224e-07	29821.4	1.52439e-07	29701.3	9.23155e-08	29422.5	4.78496e-08	29511.9	1.43597e-08
29552.8	1.92133e-07	29751.8	1.52207e-07	29641.4	9.22511e-08	29362.6	4.78472e-08	29452.1	1.42966e-08
29483.1	1.92077e-07	29681.6	1.52023e-07	29571.5	9.21219e-08	29282.8	4.78347e-08	29382.3	1.41952e-08
29423.3	1.91925e-07	29621.7	1.51787e-07	29511.6	9.204e-08	29223	4.78503e-08	29322.5	1.4137e-08
29353.7	1.91736e-07	29552	1.5164e-07	29442	9.20084e-08	29153.2	4.79676e-08	29252.6	1.40501e-08
29283.9	1.91574e-07	29482.1	1.51484e-07	29372.1	9.19586e-08	29093.4	4.80625e-08	29182.8	1.39608e-08
29224	1.91582e-07	29422.5	1.51357e-07	29312.4	9.18985e-08	29023.6	4.81009e-08	29123	1.38329e-08
29154	1.91559e-07	29362.5	1.51248e-07	29242.6	9.18536e-08	28963.8	4.81384e-08	29053.2	1.37397e-08
29084.4	1.91535e-07	29292.8	1.51206e-07	29172.6	9.1879e-08	28894	4.82097e-08	28983.4	1.36575e-08
29014.5	1.9144e-07	29232.9	1.51084e-07	29113	9.19014e-08	28824.3	4.82549e-08	28923.7	1.36303e-08
28954.7	1.91273e-07	29163.3	1.50956e-07	29033.3	9.1876e-08	28764.3	4.83601e-08	28863.9	1.36234e-08
28884.9	1.91085e-07	29093.4	1.50871e-07	28973.3	9.17745e-08	28694.5	4.83773e-08	28794	1.36285e-08
28815.1	1.90915e-07	29033.7	1.50785e-07	28903.8	9.17331e-08	28624.6	4.84347e-08	28734.2	1.35699e-08
28755.4	1.90772e-07	28973.7	1.50726e-07	28843.8	9.18204e-08	28555	4.84511e-08	28664.2	1.34704e-08
28685.3	1.90694e-07	28904	1.5063e-07	28774	9.18867e-08	28495.2	4.84735e-08	28604.6	1.33579e-08
28625.5	1.90672e-07	28834.1	1.50519e-07	28714	9.1954e-08	28435.4	4.84861e-08	28525	1.31887e-08
28556.2	1.90591e-07	28774.3	1.50382e-07	28644.4	9.20513e-08	28365.5	4.85174e-08	28475	1.30127e-08
28486.2	1.90545e-07	28704.4	1.50224e-07	28584.7	9.21198e-08	28295.9	4.84722e-08	28405.2	1.29382e-08
28416.2	1.90423e-07	28634.6	1.50088e-07	28514.8	9.21926e-08	28226.3	4.84853e-08	28335.4	1.29776e-08
28356.5	1.90278e-07	28585	1.50071e-07	28445.1	9.22196e-08	28166.4	4.84392e-08	28275.6	1.30018e-08
28286.7	1.90037e-07	28505.1	1.49991e-07	28385.2	9.22108e-08	28096.9	4.83782e-08	28205.8	1.29948e-08
28226.9	1.89898e-07	28445.4	1.49918e-07	28325.4	9.21628e-08	28037	4.83017e-08	28136	1.30396e-08
28157.1	1.89682e-07	28375.6	1.49731e-07	28255.3	9.21507e-08	27967.1	4.81964e-08	28076.3	1.31242e-08
28087.5	1.89436e-07	28315.8	1.49563e-07	28195.5	9.22474e-08	27907.1	4.81032e-08	28006.4	1.315e-08
28017.6	1.89174e-07	28246	1.4935e-07	28135.9	9.22761e-08	27837.1	4.80529e-08	27936.5	1.31316e-08
27957.8	1.88963e-07	28186	1.49244e-07	28066.3	9.23227e-08	27777.3	4.79876e-08	27876.5	1.30964e-08
27887.7	1.8872e-07	28116.4	1.49129e-07	28006.4	9.24098e-08	27697.6	4.78759e-08	27806.6	1.31202e-08
27827.9	1.88591e-07	28056.5	1.49072e-07	27936.6	9.24512e-08	27638	4.77282e-08	27746.7	1.30958e-08
27757.9	1.88529e-07	27986.8	1.48996e-07	27866.3	9.24606e-08	27568	4.75344e-08	27677	1.31008e-08
27698.3	1.88444e-07	27916.8	1.48824e-07	27806.3	9.24537e-08	27508.2	4.7445e-08	27607.4	1.30816e-08
27628.4	1.88291e-07	27846.9	1.48608e-07	27736.6	9.24799e-08	27438.4	4.73798e-08	27547.5	1.3094e-08
27558.7	1.88061e-07	27787	1.48454e-07	27676.8	9.25021e-08	27378.6	4.73572e-08	27477.6	1.30446e-08
27488.8	1.87808e-07	27717.1	1.48295e-07	27607.2	9.24264e-08	27308.5	4.72686e-08	27417.8	1.30615e-08
27419.1	1.876e-07	27657.4	1.48119e-07	27547.6	9.22737e-08	27239	4.72165e-08	27348.3	1.2982e-08
27359.2	1.8742e-07	27587.5	1.47966e-07	27477.9	9.20729e-08	27169.4	4.70841e-08	27278.5	1.2916e-08
27289.3	1.873e-07	27517.7	1.47834e-07	27418	9.18525e-08	27099.5	4.69592e-08	27208.9	1.2934e-08
27229.6	1.87175e-07	27458	1.47737e-07	27348.1	9.16237e-08	27039.6	4.68005e-08	27149.1	1.29752e-08
27169.9	1.87012e-07	27388.2	1.47621e-07	27288.2	9.1434e-08	26970.1	4.66918e-08	27089.2	1.30012e-08
27100	1.8686e-07	27318.3	1.47531e-07	27218.7	9.141e-08	26900	4.66602e-08	27019.5	1.30456e-08
27030.2	1.86646e-07	27258.6	1.47409e-07	27149.1	9.13778e-08	26830.3	4.66352e-08	26949.8	1.30786e-08
26960.6	1.86428e-07	27198.8	1.47257e-07	27079	9.12827e-08	26760.7	4.66122e-08	26889.9	1.30659e-08
26900.7	1.86241e-07	27138.9	1.47223e-07	27009.4	9.1157e-08	26700.9	4.66319e-08	26820.1	1.31899e-08
26830.8	1.86055e-07	27069.1	1.47242e-07	26939.7	9.10973e-08	26641.1	4.65236e-08	26760.4	1.32478e-08
26761.3	1.85749e-07	26999.6	1.47206e-07	26869.7	9.1063e-08	26571.2	4.63947e-08	26700.7	1.33362e-08
26691.4	1.8544e-07	26939.7	1.47143e-07	26800.1	9.09924e-08	26501.5	4.62879e-08	26620.8	1.34601e-08
26631.7	1.85172e-07	26879.8	1.47028e-07	26740.4	9.09226e-08	26431.6	4.6173e-08	26561	1.36116e-08
26551.9	1.85063e-07	26810.2	1.46976e-07	26680.6	9.08358e-08	26371.8	4.61427e-08	26491.2	1.36621e-08
26492	1.84964e-07	26750.4	1.46888e-07	26610.8	9.06811e-08	26302.2	4.60701e-08	26431.4	1.37394e-08
26422.3	1.84997e-07	26680.8	1.46807e-07	26540.9	9.0512e-08	26232.4	4.60307e-08	26361.4	1.37896e-08
26352.4	1.84954e-07	26610.7	1.46757e-07	26471	9.02909e-08	26172.5	4.59484e-08	26301.9	1.38437e-08
26292.7	1.84811e-07	26541.1	1.46738e-07	26401.3	9.0088e-08	26102.4	4.59072e-08	26232.1	1.38312e-08
26222.9	1.84566e-07	26481.2	1.4668e-07	26341.5	8.99522e-08	26032.5	4.58377e-08	26162.2	1.38162e-08
26153.1	1.84325e-07	26411.3	1.4662e-07	26271.7	8.98634e-08	25972.6	4.58252e-08	26102.1	1.38621e-08
26092.8	1.84135e-07	26351.5	1.46495e-07	26212	8.97947e-08	25902.8	4.58222e-08	26032.1	1.39338e-08
26023	1.83995e-07	26281.7	1.46414e-07	26142.2	8.96974e-08	25833.2	4.57728e-08	25962.4	1.3857e-08
25953.3	1.83779e-07	26211.8	1.46279e-07	26071.8	8.96098e-08	25773.2	4.57061e-08	25892.6	1.3803e-08
25883.6	1.83509e-07	26152.1	1.461e-07	26011.9	8.95155e-08	25713.4	4.56268e-08	25822.6	1.38396e-08
25823.9	1.83203e-07	26082.1	1.45945e-07	25951.9	8.94865e-08	25643.4	4.55017e-08	25762.8	1.39739e-08
25763.8	1.82962e-07	26022.3	1.45828e-07	25882.3	8.93857e-08	25573.6	4.54526e-08	25692.8	1.40335e-08
25694	1.82851e-07	25962.2	1.45763e-07	25812.4	8.92615e-08	25503.5	4.53655e-08	25632.9	1.40577e-08
25624.1	1.82746e-07	25892.5	1.45697e-07	25742.7	8.91828e-08	25443.7	4.532e-08	25563	1.40358e-08
25564.2	1.82531e-07	25832.7	1.45573e-07	25672.8	8.91665e-08	25373.9	4.53281e-08	25502.9	1.40296e-08
25494.2	1.82312e-07	25762.9	1.45361e-07	25612.8	8.91357e-08	25323.9	4.53119e-08	25433.1	1.41364e-08
25424.3	1.82168e-07	25693.1	1.45112e-07	25542.9	8.91377e-08	25243.9	4.52993e-08	25373.3	1.41942e-08
25354.4	1.82069e-07	25623	1.44893e-07	25472.9	8.90885e-08	25174.1	4.53307e-08	25303.3	1.41886e-08
25284.6	1.81874e-07	25553.2	1.44711e-07	25413.1	8.90216e-08	25114.2	4.53554e-08	25233.3	1.41322e-08
25224.7	1.81595e-07	25493.2	1.44525e-07	25342.9	8.89215e-08	25054.1	4.5427e-08	25163.6	1.40451e-08
25164.7	1.81352e-07	25423.3	1.44376e-07	25273.1	8.88031e-08	24984.4	4.55094e-08	25093.5	1.39526e-08
25094.8	1.81151e-07	25353.4	1.44253e-07	25203.3	8.87125e-08	24914.5	4.55467e-08	25023.6	1.39664e-08
25024.8	1.80976e-07	25283.7	1.44131e-07	25133.5	8.86448e-08	24854.5	4.55313e-08	24973.7	1.39757e-08
24955.1	1.8084e-07	25223.5	1.43973e-07	25073.8	8.86305e-08	24784.6	4.54335e-08	24903.9	1.3953e-08
24885.1	1.80657e-07	25163.8	1.43797e-07	25003.9	8.85641e-08	24714.7	4.53337e-08	24833.9	1.39139e-08
24825.2	1.80445e-07	25093.8	1.43592e-07	24943.9	8.84566e-08	24644.7	4.52895e-08	24773.9	1.38839e-08
24765.3	1.80227e-07	25024	1.43458e-07	24874.2	8.83711e-08	24584.7	4.5353e-08	24704.2	1.38287e-08
24695.3	1.80035e-07	24964.1	1.43368e-07	24804.2	8.82929e-08	24515	4.53764e-08	24644.1	1.37905e-08
24625.4	1.79896e-07	24904.2	1.43285e-07	24734.4	8.822e-08	24444.7	4.54754e-08	24574.1	1.37463e-08
24555.4	1.79743e-07	24834.1	1.43214e-07	24674.3	8.81189e-08	24384.7	4.55398e-08	24504.3	1.37563e-08
24495.6	1.79584e-07	24774.2	1.43106e-07	24604.3	8.80529e-08	24324.6	4.56018e-08	24444.4	1.37339e-08
24435.6	1.79365e-07	24704.3	1.4299e-07	24544.5	8.79951e-08	24254.5	4.55502e-08	24374.5	1.37036e-08
24355.7	1.79098e-07	24634.5	1.42839e-07	24474.5	8.79437e-08	24184.8	4.54554e-08	24314.4	1.36751e-08
24295.5	1.78911e-07	24564.3	1.42678e-07	24404.8	8.78944e-08	24124.9	4.5478e-08	24244.3	1.35931e-08
24225.5	1.78785e-07	24504.6	1.42582e-07	24334.7	8.78662e-08	24055.2	4.54663e-08	24184.3	1.35625e-08
24155.5	1.78601e-07	24434.7	1.42472e-07	24274.4	8.78624e-08	23994.9	4.55469e-08	24124.3	1.36292e-08
24095.7	1.78422e-07	24364.7	1.42366e-07	24204.5	8.77679e-08	23924.9	4.55575e-08	24054.6	1.37012e-08
24025.8	1.78293e-07	24294.5	1.42302e-07	24134.6	8.76119e-08	23864.9	4.5563e-08	23984.7	1.37118e-08
23965.8	1.78166e-07	24224.5	1.42318e-07	24064.6	8.74363e-08	23805	4.54675e-08	23924.7	1.37206e-08
23895.8	1.78015e-07	24164.5	1.42337e-07	24005	8.73505e-08	23735.1	4.535e-08	23854.7	1.37493e-08
23836	1.77829e-07	24094.6	1.4223e-07	23934.9	8.72031e-08	23665	4.53086e-08	23794.7	1.37827e-08
23776	1.77589e-07	24024.8	1.42113e-07	23865.1	8.70905e-08	23605.3	4.52836e-08	23724.8	1.36847e-08
23706.1	1.77316e-07	23964.9	1.41956e-07	23795	8.69222e-08	23545.4	4.52778e-08	23664.9	1.35779e-08
23646.2	1.77034e-07	23894.9	1.41843e-07	23725.1	8.67428e-08	23475.3	4.53992e-08	23605.1	1.35514e-08
23576.3	1.7686e-07	23834.8	1.41686e-07	23665	8.65903e-08	23405.6	4.54845e-08	23535.2	1.36225e-08
23516.5	1.76636e-07	23764.7	1.41492e-07	23595.4	8.64628e-08	23335.8	4.55312e-08	23465.1	1.37468e-08
23456.4	1.76372e-07	23694.6	1.41285e-07	23525.3	8.63219e-08	23275.8	4.5559e-08	23395.5	1.38768e-08
23386.8	1.76115e-07	23624.8	1.41105e-07	23465.4	8.62812e-08	23205.8	4.55494e-08	23335.6	1.39652e-08
23317.2	1.75945e-07	23555	1.40885e-07	23395.6	8.6274e-08	23136.1	4.55473e-08	23265.5	1.39811e-08
23257.1	1.75812e-07	23495	1.40684e-07	23336	8.62385e-08	23076.1	4.54331e-08	23205.7	1.3907e-08
23197.3	1.75629e-07	23425.1	1.40587e-07	23265.7	8.61279e-08	23016.1	4.53143e-08	23145.8	1.37699e-08
23117.5	1.75441e-07	23365.2	1.40427e-07	23196	8.59868e-08	22946.3	4.52583e-08	23075.8	1.36636e-08
23057.4	1.75275e-07	23295.4	1.4025e-07	23136	8.58738e-08	22876.3	4.52601e-08	23005.9	1.36731e-08
22997.6	1.75135e-07	23235.5	1.40077e-07	23076.1	8.58168e-08	22816.3	4.52335e-08	22945.9	1.3621e-08
22927.7	1.74909e-07	23165.6	1.39879e-07	23006	8.57274e-08	22756.4	4.52884e-08	22886.2	1.34864e-08
22867.7	1.74736e-07	23105.7	1.39713e-07	22945.8	8.56197e-08	22686.6	4.53476e-08	22816.1	1.34004e-08
22797.8	1.74512e-07	23045.6	1.39553e-07	22875.9	8.55383e-08	22616.7	4.541e-08	22756.2	1.3322e-08
22737.8	1.74205e-07	22976	1.39365e-07	22806	8.54662e-08	22556.8	4.54203e-08	22696.3	1.32362e-08
22678.1	1.73867e-07	22916.2	1.39221e-07	22746.3	8.53519e-08	22486.8	4.53825e-08	22626.3	1.32605e-08
22608	1.73576e-07	22846.4	1.39077e-07	22676.4	8.52679e-08	22426.9	4.53344e-08	22556.6	1.32916e-08
22548	1.73263e-07	22776.3	1.38941e-07	22606.2	8.52398e-08	22357	4.53309e-08	22496.2	1.32812e-08
22467.9	1.72978e-07	22716.5	1.38828e-07	22536.5	8.51924e-08	22297	4.53417e-08	22436.2	1.31641e-08
22397.8	1.72649e-07	22646.7	1.3875e-07	22466	8.50238e-08	22227.2	4.52575e-08	22366.3	1.30542e-08
22337.9	1.72321e-07	22576.6	1.38661e-07	22405.9	8.48958e-08	22167.2	4.51819e-08	22296.2	1.30126e-08
22268.1	1.72013e-07	22516.6	1.38473e-07	22346.2	8.4858e-08	22097.3	4.5023e-08	22236.5	1.29582e-08
22208.2	1.71781e-07	22446.5	1.38166e-07	22276.3	8.48755e-08	22027.1	4.49538e-08	22166.6	1.28477e-08
22138.2	1.71577e-07	22386.5	1.3792e-07	22216.5	8.48894e-08	21967	4.48529e-08	22106.5	1.2824e-08
22068.3	1.71286e-07	22316.5	1.37703e-07	22146.3	8.4841e-08	21907	4.47847e-08	22046.6	1.28233e-08
22008	1.70968e-07	22246.8	1.37509e-07	22076.5	8.48843e-08	21837.2	4.46229e-08	21976.8	1.28105e-08
21938.1	1.70537e-07	22176.7	1.373e-07	22016.5	8.49477e-08	21767.4	4.45153e-08	21916.8	1.28387e-08
21878.1	1.70087e-07	22116.8	1.37211e-07	21946.5	8.4922e-08	21697.3	4.4408e-08	21846.9	1.28616e-08
21808.2	1.69622e-07	22047	1.37093e-07	21886.7	8.48952e-08	21637.5	4.43438e-08	21787.1	1.27965e-08
21738.4	1.69234e-07	21986.9	1.36913e-07	21816.9	8.48251e-08	21567.2	4.42437e-08	21717.2	1.26774e-08
21668.5	1.68869e-07	21917	1.36666e-07	21746.8	8.47757e-08	21497.2	4.41259e-08	21657.1	1.26282e-08
21608.3	1.68582e-07	21857.2	1.36465e-07	21687	8.48502e-08	21437.3	4.40084e-08	21596.9	1.26434e-08
21538.2	1.68256e-07	21797.1	1.36193e-07	21616.9	8.48848e-08	21357.5	4.39309e-08	21527	1.26016e-08
21478.3	1.67917e-07	21716.9	1.36037e-07	21546.8	8.48157e-08	21297.5	4.39439e-08	21457	1.25196e-08
21408.4	1.67597e-07	21657	1.35949e-07	21487	8.47151e-08	21227.6	4.39285e-08	21397	1.24451e-08
21348.6	1.67352e-07	21586.8	1.35835e-07	21416.8	8.46904e-08	21157.6	4.38785e-08	21327.3	1.24201e-08
21278.6	1.67086e-07	21526.7	1.35641e-07	21347.1	8.46263e-08	21087.8	4.37956e-08	21257.4	1.24077e-08
21208.6	1.66828e-07	21456.9	1.35411e-07	21277.1	8.45964e-08	21017.9	4.3699e-08	21197.5	1.23786e-08
21148.7	1.66497e-07	21386.9	1.35146e-07	21217.3	8.4514e-08	20947.9	4.35118e-08	21127.5	1.24211e-08
21078.8	1.66078e-07	21327.2	1.34918e-07	21147.3	8.43737e-08	20888	4.34061e-08	21057.6	1.25053e-08
21018.8	1.65634e-07	21267.1	1.34775e-07	21087.2	8.42043e-08	20818.2	4.33659e-08	20987.7	1.24882e-08
20948.9	1.65352e-07	21207.2	1.34712e-07	21017.4	8.40033e-08	20748.2	4.32829e-08	20927.7	1.24318e-08
20889	1.65241e-07	21137.3	1.34683e-07	20957.4	8.38506e-08	20688.3	4.30911e-08	20857.8	1.24241e-08
20819.1	1.65158e-07	21077.3	1.34552e-07	20887.5	8.37836e-08	20628.4	4.29586e-08	20787.9	1.24282e-08
20749.3	1.64959e-07	21007.5	1.34378e-07	20817.6	8.37613e-08	20558.3	4.28021e-08	20727.9	1.24792e-08
20688.9	1.64686e-07	20947.5	1.34237e-07	20747.8	8.37891e-08	20488.5	4.26693e-08	20667.7	1.25356e-08
20619	1.64391e-07	20877.6	1.34168e-07	20687.4	8.37469e-08	20418.6	4.252e-08	20597.8	1.2556e-08
20549	1.64129e-07	20807.9	1.34052e-07	20617.5	8.37334e-08	20358.7	4.25223e-08	20527.8	1.25048e-08
20489.1	1.63826e-07	20748.2	1.34002e-07	20547.6	8.37031e-08	20288.7	4.25645e-08	20468	1.25207e-08
20419.2	1.63536e-07	20687.9	1.33963e-07	20487.7	8.36007e-08	20218.8	4.25268e-08	20408	1.26059e-08
20349.3	1.63293e-07	20617.9	1.33872e-07	20417.9	8.34319e-08	20148.9	4.2495e-08	20338	1.26995e-08
20289.3	1.6312e-07	20548	1.33683e-07	20348	8.32644e-08	20088.9	4.24388e-08	20278	1.27649e-08
20219.4	1.6286e-07	20488	1.33419e-07	20287.9	8.31289e-08	20019.1	4.22788e-08	20208.2	1.27342e-08
20159.5	1.62565e-07	20418.2	1.33094e-07	20227.9	8.29649e-08	19949.2	4.21453e-08	20138.3	1.26955e-08
20089.6	1.62348e-07	20358.2	1.32756e-07	20158.3	8.28317e-08	19889.2	4.20637e-08	20068.4	1.26535e-08
20029.7	1.6224e-07	20288.3	1.32463e-07	20098.2	8.27156e-08	19819.4	4.19583e-08	19998.4	1.25027e-08
19949.8	1.62077e-07	20228.4	1.32196e-07	20028.2	8.2493e-08	19749.5	4.18469e-08	19938.5	1.23998e-08
19889.9	1.61851e-07	20158.4	1.31827e-07	19958.4	8.22481e-08	19689.6	4.16978e-08	19878.6	1.23549e-08
19820	1.61592e-07	20088.5	1.3149e-07	19898.4	8.20402e-08	19619.7	4.16283e-08	19808.7	1.23458e-08
19750.2	1.61172e-07	20028.7	1.31284e-07	19828.6	8.19311e-08	19549.8	4.15417e-08	19749	1.23745e-08
19690.4	1.60779e-07	19958.7	1.31009e-07	19758.8	8.18997e-08	19489.9	4.15028e-08	19679	1.23684e-08
19610.3	1.60417e-07	19898.8	1.30684e-07	19688.8	8.1873e-08	19430	4.1473e-08	19619	1.24037e-08
19550.6	1.60035e-07	19828.8	1.30331e-07	19628.8	8.18578e-08	19360	4.14315e-08	19549.3	1.24801e-08
19490.5	1.59664e-07	19759.1	1.2998e-07	19559	8.18516e-08	19290.1	4.13231e-08	19489.2	1.24593e-08
19420.7	1.59282e-07	19699.2	1.29619e-07	19489.2	8.18457e-08	19220.2	4.12846e-08	19419.3	1.24017e-08
19350.7	1.58937e-07	19628.9	1.29316e-07	19429.1	8.18398e-08	19160.3	4.12795e-08	19359.5	1.24556e-08
19280.8	1.58626e-07	19559.1	1.29023e-07	19359.2	8.18515e-08	19090.4	4.1218e-08	19299.5	1.25111e-08
19210.9	1.58295e-07	19499.1	1.28783e-07	19289.3	8.18041e-08	19020.4	4.11642e-08	19229.6	1.25634e-08
19140.9	1.58052e-07	19429.1	1.28532e-07	19229.4	8.16267e-08	18950.5	4.11205e-08	19169.6	1.25292e-08
19081	1.5776e-07	19359.2	1.28294e-07	19169.4	8.14994e-08	18890.2	4.10529e-08	19099.7	1.25475e-08
19011.2	1.57383e-07	19289.2	1.27959e-07	19099.7	8.1467e-08	18820.3	4.10494e-08	19039.8	1.26234e-08
18941.3	1.57022e-07	19229.5	1.27578e-07	19029.6	8.13677e-08	18750.3	4.10118e-08	18969.9	1.27604e-08
18870.9	1.56754e-07	19159.5	1.27168e-07	18959.8	8.1235e-08	18680.2	4.09592e-08	18909.7	1.28132e-08
18810.9	1.56421e-07	19099.6	1.26927e-07	18899.4	8.10792e-08	18620.2	4.09239e-08	18839.6	1.27186e-08
18751	1.56095e-07	19029.6	1.2665e-07	18829.4	8.0991e-08	18550.3	4.09063e-08	18779.7	1.2597e-08
18681.1	1.55777e-07	18969.7	1.26402e-07	18759.7	8.09206e-08	18480.4	4.08245e-08	18709.8	1.26359e-08
18611.5	1.55532e-07	18899.6	1.26174e-07	18689.7	8.08084e-08	18410.4	4.07802e-08	18619.9	1.26405e-08
18541.7	1.55322e-07	18839.5	1.26034e-07	18619.8	8.06964e-08	18350.5	4.07912e-08	18560	1.26908e-08
18481.7	1.5506e-07	18779.6	1.25821e-07	18559.9	8.06346e-08	18280.5	4.07499e-08	18490	1.26941e-08
18411.8	1.54782e-07	18709.6	1.25517e-07	18489.9	8.05648e-08	18220.6	4.07114e-08	18420.1	1.26232e-08
18341.8	1.54576e-07	18649.7	1.25212e-07	18430	8.0485e-08	18150.7	4.06579e-08	18350.2	1.25229e-08
18271.6	1.54336e-07	18579.8	1.24943e-07	18360.1	8.03943e-08	18080.8	4.06461e-08	18290.4	1.24546e-08
18211.8	1.54164e-07	18509.9	1.2469e-07	18300.1	8.02317e-08	18010.8	4.0708e-08	18230.4	1.23976e-08
18141.8	1.53928e-07	18450	1.24454e-07	18230.2	8.0009e-08	17950.7	4.07526e-08	18160.5	1.24027e-08
18071.9	1.53635e-07	18380	1.24188e-07	18160.4	7.97387e-08	17880.9	4.07045e-08	18100.6	1.24554e-08
18001.8	1.53356e-07	18320.1	1.23861e-07	18090.4	7.95316e-08	17810.8	4.06417e-08	18030.5	1.25153e-08
17931.8	1.53103e-07	18240.1	1.23574e-07	18020.4	7.93306e-08	17741	4.05211e-08	17970.4	1.25352e-08
17871.8	1.52849e-07	18180.3	1.2331e-07	17960.3	7.91866e-08	17681.1	4.03891e-08	17900.5	1.25579e-08
17801.9	1.52484e-07	18110.3	1.23014e-07	17890.3	7.89932e-08	17621.1	4.0226e-08	17830.5	1.2688e-08
17742	1.52143e-07	18050.4	1.22645e-07	17820.5	7.87919e-08	17551.2	4.01602e-08	17760.7	1.27902e-08
17672.1	1.51838e-07	17980.3	1.2243e-07	17750.6	7.85925e-08	17481.2	4.01979e-08	17700.7	1.28855e-08
17612.3	1.51412e-07	17910.4	1.22236e-07	17680.7	7.84073e-08	17411.3	4.02079e-08	17630.8	1.29704e-08
17532.2	1.50864e-07	17840.5	1.22045e-07	17610.8	7.82486e-08	17341.4	4.0252e-08	17560.9	1.30688e-08
17472.3	1.50376e-07	17780.4	1.21807e-07	17550.8	7.80993e-08	17281.5	4.02039e-08	17491	1.30132e-08
17402.4	1.49885e-07	17720.6	1.21578e-07	17480.8	7.79568e-08	17221.6	4.01597e-08	17421.1	1.2999e-08
17332.6	1.49453e-07	17660.7	1.21289e-07	17410.9	7.78807e-08	17151.7	4.00769e-08	17361.2	1.30065e-08
17262.6	1.49059e-07	17590.7	1.21031e-07	17341	7.78209e-08	17091.4	4.0121e-08	17301.3	1.29932e-08
17202.7	1.48706e-07	17530.7	1.20782e-07	17271	7.77374e-08	17021.4	4.01927e-08	17221.3	1.29052e-08
17132.8	1.48367e-07	17461	1.20645e-07	17211.1	7.76996e-08	16951.5	4.02387e-08	17161.4	1.2878e-08
17062.4	1.48077e-07	17391.3	1.20428e-07	17141.3	7.75402e-08	16881.6	4.02408e-08	17101.2	1.29467e-08
17002.5	1.4775e-07	17331.5	1.2021e-07	17071	7.72981e-08	16821.7	4.02173e-08	17021.5	1.30554e-08
16932.6	1.47489e-07	17261.5	1.19897e-07	17011.1	7.70623e-08	16751.8	4.01435e-08	16961.7	1.3093e-08
16862.8	1.47169e-07	17191.6	1.19665e-07	16941.5	7.69191e-08	16701.8	4.00956e-08	16891.7	1.30557e-08
16802.7	1.4684e-07	17131.6	1.19395e-07	16881.6	7.68192e-08	16622	4.00032e-08	16821.7	1.30156e-08
16733	1.46491e-07	17061.3	1.1914e-07	16811.6	7.66872e-08	16562	3.99137e-08	16761.9	1.2945e-08
16662.9	1.46154e-07	16991.4	1.1891e-07	16741.9	7.64137e-08	16502.1	3.9886e-08	16691.9	1.2985e-08
16602.9	1.45834e-07	16931.5	1.18751e-07	16681.8	7.61505e-08	16432.2	3.98336e-08	16632	1.3065e-08
16533.1	1.45444e-07	16871.5	1.18596e-07	16611.8	7.59295e-08	16362.3	3.9866e-08	16572.1	1.31329e-08
16463.1	1.44984e-07	16801.6	1.18304e-07	16551.9	7.57146e-08	16292.3	3.99056e-08	16502.2	1.31692e-08
16393.3	1.44509e-07	16741.8	1.17988e-07	16472.1	7.54729e-08	16232.4	3.98845e-08	16442.3	1.32269e-08
16323.3	1.43997e-07	16671.9	1.17577e-07	16412.1	7.52094e-08	16162.6	3.98792e-08	16372.5	1.31745e-08
16263.4	1.43517e-07	16601.9	1.17195e-07	16352.2	7.49673e-08	16092.7	3.99924e-08	16312.5	1.31453e-08
16193.7	1.43089e-07	16542	1.16936e-07	16282.3	7.46743e-08	16032.8	3.99641e-08	16242.5	1.30985e-08
16133.7	1.42565e-07	16472	1.16705e-07	16212.2	7.44021e-08	15962.9	3.99073e-08	16182.8	1.30714e-08
16064	1.42046e-07	16412.2	1.16417e-07	16142.3	7.4211e-08	15892.9	3.98584e-08	16112.7	1.30092e-08
15993.9	1.41668e-07	16332.2	1.16154e-07	16082.2	7.40412e-08	15832.9	3.98603e-08	16053	1.30006e-08
15934	1.41302e-07	16272.3	1.15806e-07	16022.3	7.39375e-08	15763	3.98655e-08	15983	1.29578e-08
15864.4	1.40882e-07	16202.4	1.15481e-07	15962.5	7.37827e-08	15693.1	3.98311e-08	15913.1	1.29134e-08
15794.5	1.40459e-07	16142.2	1.15128e-07	15892.6	7.36096e-08	15623.3	3.97322e-08	15853.2	1.28624e-08
15724.7	1.39996e-07	16072.3	1.14777e-07	15822.7	7.34444e-08	15563.4	3.95906e-08	15793.2	1.29535e-08
15664.6	1.3951e-07	16012.5	1.1435e-07	15742.7	7.33013e-08	15493.4	3.94863e-08	15723.3	1.29843e-08
15594.8	1.39094e-07	15942.6	1.1407e-07	15682.8	7.31835e-08	15423.7	3.93131e-08	15653.4	1.29363e-08
15524.5	1.38701e-07	15882.5	1.13812e-07	15612.9	7.30542e-08	15363.6	3.92037e-08	15583.5	1.27821e-08
15464.5	1.38173e-07	15812.6	1.13687e-07	15542.9	7.29189e-08	15293.4	3.90602e-08	15533.6	1.26666e-08
15394.9	1.37591e-07	15742.8	1.13554e-07	15483	7.27758e-08	15223.4	3.90225e-08	15463.6	1.26395e-08
15324.9	1.37079e-07	15672.8	1.13455e-07	15423.1	7.2695e-08	15163.5	3.89248e-08	15403.8	1.26793e-08
15264.8	1.36544e-07	15603	1.1326e-07	15353.2	7.25713e-08	15103.6	3.88968e-08	15333.8	1.27226e-08
15204.7	1.36075e-07	15543	1.12977e-07	15283	7.23856e-08	15033.7	3.8819e-08	15273.5	1.26154e-08
15134.8	1.35723e-07	15483	1.1262e-07	15223	7.22435e-08	14963.8	3.87172e-08	15203.5	1.25092e-08
15064.9	1.35408e-07	15413.1	1.12351e-07	15153	7.21097e-08	14903.9	3.85009e-08	15143.6	1.24526e-08
15005.2	1.35053e-07	15353.3	1.1214e-07	15083.2	7.1986e-08	14833.9	3.8259e-08	15073.7	1.2505e-08
14935.4	1.34709e-07	15293.1	1.11931e-07	15013.3	7.18686e-08	14773.9	3.81343e-08	15013.7	1.25068e-08
14875.3	1.34353e-07	15222.9	1.11719e-07	14943.4	7.16622e-08	14704	3.81091e-08	14943.9	1.24902e-08
14805.3	1.33917e-07	15153.1	1.11578e-07	14873.5	7.13984e-08	14644.2	3.80239e-08	14884	1.24609e-08
14735.6	1.33493e-07	15083.1	1.11431e-07	14813.5	7.11838e-08	14574.1	3.78114e-08	14824	1.2463e-08
14665.6	1.33032e-07	15023.3	1.11131e-07	14743.6	7.09672e-08	14504.3	3.76102e-08	14754.1	1.24737e-08
14595.6	1.32532e-07	14953.4	1.10906e-07	14683.6	7.07375e-08	14434.4	3.73962e-08	14694.1	1.24415e-08
14525.6	1.32052e-07	14893.4	1.10672e-07	14613.6	7.04796e-08	14374.4	3.71993e-08	14624.3	1.23551e-08
14455.7	1.3159e-07	14823.5	1.10461e-07	14553.9	7.01752e-08	14314.5	3.697e-08	14554.4	1.23369e-08
14395.9	1.31139e-07	14753.5	1.10167e-07	14484	6.98989e-08	14244.5	3.68125e-08	14484.4	1.2268e-08
14325.9	1.3077e-07	14693.6	1.09864e-07	14413.9	6.96744e-08	14174.9	3.66738e-08	14424.5	1.21583e-08
14265.9	1.30444e-07	14623.7	1.09537e-07	14354	6.94271e-08	14105.2	3.65793e-08	14354.5	1.21365e-08
14196.1	1.30078e-07	14563.8	1.09172e-07	14284.1	6.92138e-08	14045.1	3.64652e-08	14284.6	1.21757e-08
14136.3	1.29604e-07	14494	1.08699e-07	14224.1	6.89601e-08	13975.2	3.63336e-08	14224.5	1.21525e-08
14066.2	1.29074e-07	14434	1.08387e-07	14154.4	6.872e-08	13905.4	3.61285e-08	14154.7	1.21498e-08
14006.3	1.28627e-07	14364	1.08089e-07	14094.5	6.84292e-08	13845.4	3.60133e-08	14095	1.21163e-08
13936.4	1.28165e-07	14294	1.07785e-07	14014.5	6.80111e-08	13775.4	3.59505e-08	14024.9	1.19973e-08
13876.4	1.27725e-07	14234	1.07417e-07	13954.4	6.76439e-08	13715.6	3.59406e-08	13955.1	1.18724e-08
13806.5	1.27296e-07	14164.3	1.06996e-07	13884.6	6.72456e-08	13645.8	3.58482e-08	13895.1	1.18102e-08
13736.6	1.26942e-07	14104.4	1.06589e-07	13814.6	6.68962e-08	13575.8	3.56878e-08	13825	1.1754e-08
13676.7	1.26542e-07	14034.4	1.06178e-07	13754.6	6.66067e-08	13515.7	3.54412e-08	13765.1	1.16964e-08
13606.8	1.26133e-07	13974.4	1.05773e-07	13685	6.6378e-08	13445.7	3.51798e-08	13695.5	1.17097e-08
13536.9	1.25633e-07	13904.6	1.05424e-07	13624.9	6.61874e-08	13385.6	3.49788e-08	13625.2	1.17329e-08
13476.7	1.25172e-07	13834.6	1.0506e-07	13555	6.60923e-08	13315.2	3.491e-08	13565.1	1.17295e-08
13416.7	1.24743e-07	13764.6	1.04751e-07	13484.8	6.59551e-08	13255.4	3.49139e-08	13495.1	1.1636e-08
13346.7	1.24349e-07	13704.9	1.04487e-07	13424.7	6.57503e-08	13185.6	3.48723e-08	13435	1.16339e-08
13276.9	1.23828e-07	13635	1.04187e-07	13354.8	6.54371e-08	13115.6	3.48206e-08	13364.9	1.17313e-08
13207	1.23302e-07	13565	1.03877e-07	13294.8	6.5192e-08	13045.7	3.46953e-08	13295.1	1.1785e-08
13147	1.22735e-07	13504.9	1.03603e-07	13235.1	6.49196e-08	12975.8	3.46235e-08	13235.3	1.18181e-08
13077	1.222e-07	13434.7	1.03299e-07	13155.2	6.47392e-08	12915.8	3.44927e-08	13165.4	1.17951e-08
13017.2	1.21615e-07	13374.8	1.0295e-07	13095.2	6.45443e-08	12836.2	3.43663e-08	13105.4	1.17151e-08
12947.3	1.2098e-07	13304.8	1.02614e-07	13025.3	6.43143e-08	12776.5	3.42368e-08	13035.4	1.16437e-08
12877.2	1.20332e-07	13235	1.02338e-07	12965.3	6.40043e-08	12716.5	3.41069e-08	12975.5	1.15211e-08
12807.4	1.19774e-07	13175.2	1.02048e-07	12895.2	6.36952e-08	12646.5	3.40244e-08	12905.6	1.13394e-08
12747.5	1.19283e-07	13115.1	1.01725e-07	12835.5	6.33186e-08	12576.8	3.39972e-08	12845.7	1.12775e-08
12677.5	1.1881e-07	13045.2	1.01422e-07	12765.6	6.29504e-08	12516.9	3.39027e-08	12775.8	1.12675e-08
12617.7	1.1825e-07	12975.3	1.01058e-07	12705.7	6.26137e-08	12456.8	3.37286e-08	12706	1.11852e-08
12547.9	1.17766e-07	12915.4	1.00688e-07	12645.7	6.22969e-08	12377.1	3.36693e-08	12645.9	1.11084e-08
12488	1.17305e-07	12845.4	1.00329e-07	12576.1	6.19764e-08	12307.2	3.36589e-08	12586.2	1.10381e-08
12418.1	1.16763e-07	12785.6	9.99396e-08	12506.1	6.17668e-08	12237.3	3.36236e-08	12516.3	1.10277e-08
12338.3	1.16273e-07	12725.7	9.95399e-08	12446.1	6.1555e-08	12177.3	3.34441e-08	12446.3	1.10002e-08
12278.5	1.15778e-07	12655.7	9.92114e-08	12376.3	6.12655e-08	12117.4	3.32626e-08	12376.6	1.08995e-08
12198.3	1.1525e-07	12586	9.89596e-08	12316.4	6.10878e-08	12047.5	3.3128e-08	12316.6	1.07274e-08
12138.4	1.14744e-07	12526.1	9.87009e-08	12246.5	6.09481e-08	11977.5	3.30827e-08	12246.7	1.05932e-08
12068.6	1.14319e-07	12466.1	9.83667e-08	12176.8	6.0888e-08	11917.8	3.3033e-08	12176.8	1.0583e-08
12008.6	1.1389e-07	12396.1	9.80206e-08	12106.9	6.07081e-08	11847.8	3.3003e-08	12116.9	1.05813e-08
11938.6	1.13539e-07	12326.5	9.7693e-08	12047	6.04984e-08	11777.7	3.29012e-08	12056.9	1.04516e-08
11878.8	1.13171e-07	12256.4	9.72815e-08	11977.1	6.02035e-08	11717.8	3.28013e-08	11986.9	1.03775e-08
11808.9	1.12733e-07	12196.5	9.68635e-08	11917.2	5.98794e-08	11647.5	3.26417e-08	11927	1.03705e-08
11749	1.12228e-07	12126.5	9.6502e-08	11847.3	5.95536e-08	11587.7	3.25044e-08	11857.2	1.04301e-08
11688.8	1.11774e-07	12056.6	9.61647e-08	11777.3	5.93119e-08	11527.4	3.23655e-08	11797.2	1.04471e-08
11618.8	1.11312e-07	11986.6	9.57372e-08	11707.4	5.90945e-08	11457.6	3.22634e-08	11727.3	1.0475e-08
11548.8	1.10839e-07	11916.9	9.53544e-08	11657.2	5.8905e-08	11387.6	3.21642e-08	11667	1.04313e-08
11488.8	1.10268e-07	11857	9.5004e-08	11587	5.87547e-08	11317.6	3.20282e-08	11607.1	1.04781e-08
11419.1	1.09776e-07	11787	9.46005e-08	11517.1	5.86669e-08	11257.6	3.18705e-08	11537	1.04367e-08
11349.1	1.09281e-07	11717	9.4228e-08	11457.4	5.85723e-08	11187.8	3.17281e-08	11477.2	1.04355e-08
11289.2	1.0875e-07	11656.9	9.38826e-08	11387.4	5.84073e-08	11127.8	3.16908e-08	11417.3	1.04059e-08
11219.2	1.08136e-07	11586.8	9.35288e-08	11327.5	5.82104e-08	11057.8	3.16794e-08	11347.4	1.0389e-08
11149.3	1.07446e-07	11516.9	9.31382e-08	11257.5	5.80527e-08	10988.1	3.17385e-08	11287.5	1.04305e-08
11089.2	1.06775e-07	11457	9.27162e-08	11187.7	5.78654e-08	10918	3.18117e-08	11217.6	1.05078e-08
11019.5	1.06098e-07	11387.2	9.23152e-08	11127.8	5.76604e-08	10858.2	3.18934e-08	11147.5	1.05109e-08
10949.6	1.05478e-07	11327.1	9.19455e-08	11057.8	5.74689e-08	10788.4	3.18941e-08	11087.6	1.04667e-08
10889.6	1.04886e-07	11247.4	9.15067e-08	10988.1	5.7263e-08	10728.5	3.18803e-08	11017.8	1.04692e-08
10819.7	1.04368e-07	11187.5	9.10293e-08	10928.1	5.70289e-08	10648.5	3.17833e-08	10957.9	1.04703e-08
10749.8	1.0386e-07	11117.4	9.0565e-08	10868	5.67725e-08	10598.5	3.17118e-08	10887.9	1.05515e-08
10679.9	1.03463e-07	11047.4	9.02016e-08	10798.3	5.65877e-08	10528.7	3.15602e-08	10818.1	1.05339e-08
10619.9	1.03062e-07	10987.8	8.98836e-08	10738.3	5.63877e-08	10468.8	3.13925e-08	10748.1	1.04852e-08
10549.8	1.02658e-07	10917.7	8.94377e-08	10668.4	5.62333e-08	10398.9	3.12461e-08	10678.1	1.05099e-08
10489.9	1.02216e-07	10847.7	8.90316e-08	10598.4	5.59867e-08	10338.9	3.11116e-08	10618.2	1.05944e-08
10419.9	1.01672e-07	10777.9	8.86395e-08	10538.7	5.57108e-08	10268.9	3.104e-08	10558.4	1.05378e-08
10359.9	1.01122e-07	10707.9	8.82023e-08	10468.6	5.545e-08	10199.1	3.09703e-08	10488.6	1.04662e-08
10290	1.00692e-07	10638.1	8.76627e-08	10408.7	5.52831e-08	10139.1	3.08668e-08	10428.5	1.03441e-08
10230.1	1.00208e-07	10578.1	8.71836e-08	10338.9	5.5188e-08	10069.3	3.0687e-08	10358.7	1.03079e-08
10160.1	9.96467e-08	10508.4	8.67034e-08	10278.9	5.50176e-08	10009.3	3.05126e-08	10288.8	1.03194e-08
10100.3	9.90086e-08	10448.4	8.62887e-08	10208.9	5.4724e-08	9939.36	3.04152e-08	10228.8	1.03577e-08
10030.4	9.84539e-08	10378.3	8.58084e-08	10138.9	5.45399e-08	9869.24	3.03932e-08	10158.7	1.03545e-08
9960.76	9.79162e-08	10318.5	8.53405e-08	10069.2	5.43905e-08	9809.17	3.03403e-08	10089	1.02607e-08
9900.79	9.73306e-08	10248.5	8.48587e-08	10009.2	5.42071e-08	9739.22	3.02774e-08	10029	1.01265e-08
9840.63	9.67638e-08	10178.7	8.43918e-08	9949.29	5.39466e-08	9669.27	3.01525e-08	9959.03	1.00251e-08
9770.62	9.62339e-08	10108.8	8.3938e-08	9879.07	5.36794e-08	9599.45	2.99877e-08	9899.23	9.92916e-09
9700.67	9.56693e-08	10048.9	8.34729e-08	9819.02	5.34816e-08	9539.51	2.98553e-08	9838.89	9.87621e-09
9640.81	9.51169e-08	9978.91	8.30801e-08	9749.11	5.33336e-08	9469.54	2.97577e-08	9769.3	9.8724e-09
9570.9	9.4576e-08	9908.86	8.26721e-08	9689.07	5.31484e-08	9399.64	2.95547e-08	9699.52	9.76295e-09
9500.76	9.39795e-08	9838.75	8.21416e-08	9619.35	5.29716e-08	9339.75	2.93412e-08	9639.66	9.71199e-09
9440.8	9.33718e-08	9768.76	8.16094e-08	9559.52	5.27978e-08	9269.72	2.91928e-08	9569.4	9.66503e-09
9370.79	9.27526e-08	9708.83	8.11339e-08	9489.55	5.26211e-08	9199.98	2.89933e-08	9509.43	9.63876e-09
9300.86	9.2186e-08	9638.99	8.06307e-08	9419.57	5.24709e-08	9139.96	2.8809e-08	9439.72	9.64144e-09
9240.88	9.1668e-08	9579.11	8.01613e-08	9359.71	5.22568e-08	9070.06	2.85792e-08	9369.89	9.66119e-09
9171.14	9.1123e-08	9509.32	7.97119e-08	9289.71	5.21094e-08	9000.22	2.84294e-08	9299.9	9.63245e-09
9101.14	9.05105e-08	9439.59	7.93473e-08	9219.73	5.19131e-08	8940.35	2.82261e-08	9220.31	9.54967e-09
9041.17	8.99586e-08	9379.66	7.88936e-08	9149.98	5.1674e-08	8870.37	2.80092e-08	9150.22	9.43583e-09
8971.45	8.93776e-08	9309.63	7.84984e-08	9079.72	5.14697e-08	8810.51	2.77566e-08	9080.21	9.38213e-09
8901.45	8.87285e-08	9239.66	7.80454e-08	9019.7	5.12771e-08	8740.82	2.75672e-08	9020.23	9.29514e-09
8841.55	8.8051e-08	9169.95	7.76022e-08	8950.06	5.1036e-08	8670.75	2.74007e-08	8950.66	9.29992e-09
8771.7	8.74153e-08	9110	7.71128e-08	8889.96	5.09456e-08	8610.83	2.72589e-08	8890.6	9.29862e-09
8711.85	8.68844e-08	9049.96	7.66097e-08	8820.07	5.07991e-08	8541.02	2.7087e-08	8820.61	9.20154e-09
8641.88	8.63678e-08	8990.21	7.59495e-08	8760.23	5.05371e-08	8481.01	2.6887e-08	8750.81	9.06129e-09
8571.95	8.58087e-08	8910.38	7.53298e-08	8690.3	5.01984e-08	8410.95	2.66705e-08	8690.84	8.95126e-09
8502.06	8.52657e-08	8850.37	7.47784e-08	8620.4	4.99908e-08	8341.02	2.64439e-08	8631.04	8.95389e-09
8442.18	8.46853e-08	8780.5	7.434e-08	8560.48	4.97894e-08	8271.25	2.62542e-08	8560.97	8.94402e-09
8382.18	8.40337e-08	8710.64	7.39428e-08	8480.5	4.95877e-08	8211.39	2.61409e-08	8491.13	8.94076e-09
8312.21	8.33808e-08	8650.79	7.35364e-08	8410.51	4.93203e-08	8141.4	2.60014e-08	8421.23	8.81643e-09
8242.45	8.27551e-08	8580.8	7.31648e-08	8350.71	4.89747e-08	8081.25	2.58186e-08	8351.21	8.65942e-09
8182.51	8.21134e-08	8510.94	7.27379e-08	8290.71	4.86289e-08	8011.09	2.56248e-08	8281.39	8.61603e-09
8112.47	8.14847e-08	8440.96	7.21879e-08	8220.83	4.8376e-08	7941.19	2.54163e-08	8221.59	8.63099e-09
8042.29	8.08764e-08	8371.04	7.15245e-08	8160.94	4.81431e-08	7881.18	2.52696e-08	8151.5	8.55319e-09
7982.28	8.03286e-08	8311.17	7.09485e-08	8090.78	4.78229e-08	7811.42	2.50508e-08	8091.43	8.49933e-09
7912.33	7.98024e-08	8251.19	7.03826e-08	8020.77	4.74901e-08	7741.45	2.48314e-08	8031.28	8.48233e-09
7842.52	7.92476e-08	8191.3	6.98481e-08	7960.67	4.71286e-08	7671.56	2.46371e-08	7961.44	8.5266e-09
7782.55	7.87582e-08	8111.25	6.93269e-08	7890.75	4.67568e-08	7601.6	2.44741e-08	7891.37	8.47091e-09
7712.58	7.8324e-08	8051.07	6.88831e-08	7830.97	4.63309e-08	7541.72	2.44332e-08	7831.47	8.4379e-09
7652.72	7.77958e-08	7981	6.83718e-08	7761.08	4.59244e-08	7471.77	2.43692e-08	7761.77	8.37282e-09
7582.76	7.72196e-08	7921.23	6.78687e-08	7691.1	4.55561e-08	7402	2.4147e-08	7691.8	8.29767e-09
7512.78	7.66633e-08	7851.25	6.73936e-08	7631.05	4.51956e-08	7342.01	2.38921e-08	7631.84	8.27386e-09
7442.87	7.61518e-08	7781.43	6.70563e-08	7571.22	4.4801e-08	7271.99	2.37341e-08	7561.9	8.29812e-09
7383.08	7.56067e-08	7711.47	6.65933e-08	7501.32	4.4449e-08	7202.03	2.36959e-08	7491.88	8.23431e-09
7313.1	7.5013e-08	7641.57	6.60768e-08	7431.33	4.40645e-08	7131.85	2.35422e-08	7431.97	8.20259e-09
7253.26	7.44652e-08	7581.6	6.55334e-08	7361.58	4.37798e-08	7071.93	2.32959e-08	7362.18	8.18308e-09
7183.06	7.38687e-08	7511.64	6.50051e-08	7301.59	4.34935e-08	7002.04	2.3092e-08	7302.15	8.13801e-09
7113.04	7.32801e-08	7451.63	6.45701e-08	7231.56	4.33078e-08	6942.19	2.29664e-08	7232.18	8.1415e-09
7043.03	7.26434e-08	7381.86	6.41046e-08	7161.45	4.30627e-08	6872.26	2.28929e-08	7161.92	8.16647e-09
6983.05	7.20234e-08	7312.03	6.36035e-08	7091.48	4.27775e-08	6802.38	2.2925e-08	7102.08	8.14709e-09
6913.29	7.13995e-08	7242.03	6.30695e-08	7031.82	4.23936e-08	6732.4	2.2964e-08	7032.14	8.04028e-09
6853.33	7.08442e-08	7181.78	6.26148e-08	6961.97	4.20479e-08	6662.42	2.2853e-08	6972.21	7.95144e-09
6793.38	7.02034e-08	7111.83	6.21706e-08	6902.06	4.1645e-08	6602.54	2.26213e-08	6902.31	7.8485e-09
6723.4	6.95706e-08	7041.86	6.16705e-08	6832.25	4.12792e-08	6532.57	2.23996e-08	6832.34	7.86761e-09
6653.56	6.8867e-08	6972.01	6.11151e-08	6772.24	4.09014e-08	6462.84	2.21268e-08	6772.48	7.79099e-09
6593.63	6.81923e-08	6902.22	6.05968e-08	6702.27	4.05236e-08	6392.84	2.18033e-08	6702.55	7.71171e-09
6523.77	6.754e-08	6842.12	6.00702e-08	6642.35	4.02162e-08	6332.83	2.1588e-08	6642.66	7.59537e-09
6453.86	6.69225e-08	6772.26	5.95832e-08	6562.4	3.99311e-08	6262.38	2.1348e-08	6572.65	7.4691e-09
6383.82	6.62421e-08	6712.37	5.91226e-08	6502.64	3.95352e-08	6192.36	2.11418e-08	6512.81	7.31353e-09
6313.95	6.55735e-08	6642.37	5.86812e-08	6442.68	3.90805e-08	6132.49	2.09153e-08	6442.84	7.2268e-09
6243.6	6.48902e-08	6572.43	5.81963e-08	6372.73	3.87485e-08	6062.62	2.06068e-08	6372.89	7.17872e-09
6183.6	6.42186e-08	6512.59	5.76066e-08	6312.74	3.84978e-08	6002.74	2.03209e-08	6302.89	7.17576e-09
6113.61	6.35764e-08	6442.68	5.70312e-08	6242.42	3.82401e-08	5932.74	2.01087e-08	6242.7	7.23427e-09
6053.8	6.30135e-08	6382.8	5.65035e-08	6182.43	3.80142e-08	5862.83	1.9909e-08	6172.65	7.19959e-09
5983.78	6.24337e-08	6312.78	5.59687e-08	6112.55	3.76949e-08	5802.86	1.96459e-08	6102.75	7.09345e-09
5923.84	6.18203e-08	6242.34	5.54048e-08	6052.58	3.72786e-08	5732.86	1.94874e-08	6032.89	6.93668e-09
5853.89	6.12187e-08	6172.45	5.48624e-08	5982.68	3.69197e-08	5662.91	1.92596e-08	5972.84	6.8159e-09
5783.96	6.06167e-08	6112.45	5.4312e-08	5912.54	3.65898e-08	5593	1.90189e-08	5902.9	6.79552e-09
5714	6.00381e-08	6042.63	5.3812e-08	5842.37	3.62822e-08	5532.92	1.88314e-08	5842.83	6.80647e-09
5654.06	5.94137e-08	5982.53	5.32803e-08	5782.36	3.60135e-08	5463.12	1.87219e-08	5782.97	6.78879e-09
5584.14	5.88674e-08	5912.51	5.27132e-08	5722.27	3.57777e-08	5393.25	1.86241e-08	5713.02	6.73472e-09
5524.14	5.8289e-08	5852.67	5.20274e-08	5662.41	3.54483e-08	5333.36	1.85053e-08	5653.03	6.73575e-09
5454.19	5.7686e-08	5772.69	5.1375e-08	5592.54	3.50929e-08	5263.45	1.83176e-08	5573.15	6.81066e-09
5384.35	5.70034e-08	5712.74	5.07625e-08	5522.68	3.46337e-08	5203.29	1.81312e-08	5513.22	6.78501e-09
5314.42	5.64234e-08	5642.78	5.02597e-08	5462.73	3.41623e-08	5133.41	1.79188e-08	5432.92	6.81253e-09
5254.46	5.57876e-08	5582.89	4.96463e-08	5383.18	3.36795e-08	5063.54	1.77171e-08	5373.18	6.89801e-09
5194.42	5.51584e-08	5512.85	4.90064e-08	5323.24	3.32967e-08	5003.75	1.75401e-08	5303.11	6.9313e-09
5124.62	5.45159e-08	5442.87	4.83446e-08	5263.33	3.29951e-08	4933.54	1.74415e-08	5243.15	6.87363e-09
5054.62	5.39566e-08	5373.13	4.77166e-08	5193.2	3.2679e-08	4873.66	1.73508e-08	5173.21	6.73274e-09
4984.7	5.34036e-08	5313.19	4.71599e-08	5123.6	3.23132e-08	4803.88	1.72046e-08	5103.25	6.70293e-09
4914.69	5.27184e-08	5243.31	4.66631e-08	5053.37	3.18817e-08	4733.61	1.70645e-08	5043.34	6.69373e-09
4854.88	5.20483e-08	5183.22	4.60724e-08	4993.35	3.14315e-08	4663.99	1.68794e-08	4973.35	6.72978e-09
4784.85	5.14812e-08	5123.31	4.54863e-08	4923.49	3.10084e-08	4603.81	1.67019e-08	4903.35	6.60004e-09
4714.93	5.08833e-08	5053.47	4.49531e-08	4853.67	3.06369e-08	4543.9	1.65412e-08	4843.36	6.45144e-09
4655.01	5.02192e-08	4993.38	4.43588e-08	4793.55	3.02316e-08	4473.76	1.64052e-08	4773.46	6.37791e-09
4585.01	4.95284e-08	4923.49	4.37177e-08	4723.8	2.97138e-08	4403.65	1.62373e-08	4713.49	6.377e-09
4515.1	4.87876e-08	4853.5	4.29834e-08	4653.8	2.9297e-08	4333.77	1.60597e-08	4643.64	6.37445e-09
4444.81	4.80359e-08	4773.6	4.22184e-08	4593.63	2.88682e-08	4263.61	1.58119e-08	4583.6	6.36102e-09
4374.74	4.73179e-08	4713.65	4.159e-08	4533.84	2.84167e-08	4193.84	1.55165e-08	4513.62	6.29327e-09
4314.72	4.66926e-08	4653.76	4.10471e-08	4463.58	2.80172e-08	4133.78	1.52291e-08	4453.29	6.24956e-09
4244.82	4.60967e-08	4593.68	4.05153e-08	4403.45	2.76427e-08	4063.97	1.49702e-08	4373.49	6.20296e-09
4184.86	4.54936e-08	4523.68	4.00761e-08	4333.49	2.73201e-08	3993.93	1.4659e-08	4313.4	6.15844e-09
4114.97	4.49001e-08	4453.61	3.96236e-08	4273.57	2.70331e-08	3933.97	1.43876e-08	4243.55	6.10969e-09
4055.06	4.42909e-08	4393.44	3.91424e-08	4203.73	2.68134e-08	3864.08	1.41025e-08	4173.59	5.97706e-09
3985.02	4.35955e-08	4323.5	3.85466e-08	4133.6	2.65223e-08	3804.22	1.39021e-08	4113.58	5.89189e-09
3915.07	4.28639e-08	4253.65	3.79107e-08	4063.77	2.6191e-08	3734.11	1.3744e-08	4033.73	5.85491e-09
3845.16	4.21005e-08	4193.55	3.73538e-08	4003.76	2.57449e-08	3664.25	1.35292e-08	3963.68	5.80778e-09
3775.23	4.13776e-08	4123.58	3.68149e-08	3933.65	2.53026e-08	3604.25	1.33071e-08	3903.64	5.71047e-09
3715.27	4.07271e-08	4053.73	3.62061e-08	3873.8	2.49146e-08	3543.95	1.31051e-08	3833.83	5.6756e-09
3645.35	4.00424e-08	3983.71	3.55807e-08	3803.95	2.45676e-08	3474.16	1.29029e-08	3773.84	5.6848e-09
3585.08	3.9264e-08	3913.83	3.50484e-08	3744.13	2.41762e-08	3404.06	1.26704e-08	3703.93	5.68836e-09
3515.12	3.84394e-08	3853.79	3.44828e-08	3673.97	2.37819e-08	3344.15	1.24023e-08	3633.96	5.66797e-09
3445.08	3.76579e-08	3783.95	3.39031e-08	3614.05	2.33688e-08	3274.18	1.20863e-08	3573.69	5.64726e-09
3385.16	3.69003e-08	3713.96	3.32291e-08	3543.94	2.29837e-08	3204.34	1.17691e-08	3503.72	5.55254e-09
3315.23	3.61523e-08	3653.97	3.26082e-08	3483.99	2.25212e-08	3134.33	1.14901e-08	3433.75	5.48905e-09
3245.38	3.5382e-08	3583.84	3.20404e-08	3413.98	2.20335e-08	3074.34	1.12085e-08	3363.82	5.43399e-09
3175.32	3.45988e-08	3513.83	3.14608e-08	3333.97	2.15907e-08	3004.32	1.08612e-08	3303.83	5.41345e-09
3115.16	3.37182e-08	3443.87	3.08947e-08	3273.94	2.11543e-08	2934.35	1.05509e-08	3233.91	5.30284e-09
3045.31	3.28517e-08	3373.88	3.02447e-08	3204.02	2.0735e-08	2874.34	1.03198e-08	3163.97	5.23966e-09
2975.31	3.20385e-08	3313.91	2.96749e-08	3134.12	2.03267e-08	2828.86	1.01289e-08	3093.98	5.16719e-09
2905.31	3.12831e-08	3244.04	2.89998e-08	3074.27	1.99009e-08	2744.86	9.92657e-09	3033.99	5.08685e-09
2845.49	3.04686e-08	3174.05	2.83292e-08	3004.18	1.94354e-08	2672.75	9.71568e-09	2963.96	5.1077e-09
2775.45	2.96859e-08	3114	2.74948e-08	2924.16	1.90225e-08	2612.88	9.5176e-09	2884.15	5.05947e-09
2715.5	2.89452e-08	3043.97	2.69499e-08	2864.23	1.86374e-08	2543.25	9.30413e-09	2814.1	5.04727e-09
2645.11	2.81571e-08	2974.17	2.64087e-08	2794.26	1.81697e-08	2473.47	9.13119e-09	2754.16	5.0195e-09
2575.12	2.72998e-08	2904.17	2.58713e-08	2734.18	1.7694e-08	2413.73	8.91293e-09	2683.91	4.93361e-09
2515.07	2.64598e-08	2844.2	2.53375e-08	2674.08	1.72368e-08	2343.8	8.71229e-09	2623.88	4.7981e-09
2455.21	2.56381e-08	2774.18	2.48075e-08	2603.91	1.67848e-08	2283.99	8.462e-09	2563.7	4.71514e-09
2385.19	2.48141e-08	2704.15	2.42812e-08	2533.88	1.64193e-08	2213.97	8.23373e-09	2493.79	4.68304e-09
2315.21	2.39121e-08	2643.91	2.37587e-08	2463.97	1.60695e-08	2153.97	8.07628e-09	2423.84	4.59264e-09
2245.35	2.30115e-08	2573.9	2.32398e-08	2393.92	1.57205e-08	2084.1	7.93612e-09	2363.85	4.53503e-09
2185.28	2.21632e-08	2513.88	2.27247e-08	2333.96	1.53272e-08	2014.11	7.75373e-09	2293.88	4.48982e-09
2115.3	2.13358e-08	2443.99	2.22133e-08	2264.01	1.48867e-08	1954.12	7.6041e-09	2223.89	4.43912e-09
2045.3	2.05805e-08	2373.97	2.17056e-08	2203.97	1.43629e-08	1884.16	7.44387e-09	2163.9	4.43538e-09
1985.33	1.97666e-08	2314.02	2.12017e-08	2134.17	1.38915e-08	1814.23	7.23298e-09	2093.95	4.43863e-09
1915.34	1.90094e-08	2244.05	2.07014e-08	2064.13	1.35013e-08	1754.4	7.05373e-09	2023.93	4.41294e-09
1845.39	1.82371e-08	2184.05	2.02049e-08	2004.18	1.31581e-08	1684.46	6.86482e-09	1964	4.35542e-09
1775.48	1.74236e-08	2114.04	1.97121e-08	1934.22	1.26904e-08	1614.53	6.69954e-09	1894	4.35205e-09
1705.68	1.66079e-08	2044.1	1.9223e-08	1874.1	1.2186e-08	1544.56	6.45609e-09	1814.03	4.35903e-09
1635.7	1.59378e-08	1984	1.87376e-08	1804.2	1.16594e-08	1474.62	6.28456e-09	1744.25	4.33834e-09
1565.7	1.52797e-08	1914.08	1.8256e-08	1734.36	1.11567e-08	1414.57	6.19453e-09	1684.15	4.38264e-09
1505.69	1.46557e-08	1844.2	1.77781e-08	1674.4	1.06971e-08	1354.49	6.16272e-09	1614.29	4.46592e-09
1464.95	1.41065e-08	1784.2	1.73039e-08	1604.25	1.0263e-08	1284.56	6.04911e-09	1571.55	4.45309e-09
1365.17	1.36066e-08	1704.3	1.68334e-08	1544.5	9.77481e-09	1224.62	5.86592e-09	1485.89	4.39327e-09
1303.94	1.30006e-08	1644.29	1.63666e-08	1474.42	9.20868e-09	1154.6	5.60351e-09	1412.55	4.42746e-09
1234.2	1.23575e-08	1574.44	1.59036e-08	1413.49	8.85358e-09	1084.67	5.44431e-09	1342.74	4.40249e-09
1174.44	1.17918e-08	1514.4	1.54443e-08	1333.06	8.54357e-09	1014.61	5.31428e-09	1283.37	4.2552e-09
1104.73	1.12193e-08	1452.17	1.49887e-08	1262.76	8.22147e-09	954.657	5.19901e-09	1223.68	4.13169e-09
1045.01	1.06231e-08	1372.97	1.45368e-08	1203.12	7.87677e-09	874.41	5.1259e-09	1153.91	4.13119e-09
975.266	1.00235e-08	1312.73	1.40886e-08	1143.46	7.60223e-09	814.379	4.9674e-09	1094.18	4.18213e-09
905.265	9.47342e-09	1233.16	1.36442e-08	1073.62	7.35383e-09	744.262	4.82302e-09	1024.28	4.22928e-09
835.078	8.9632e-09	1173.35	1.32035e-08	1013.81	7.11937e-09	674.284	4.73691e-09	954.442	4.24719e-09
765.395	8.37394e-09	1103.61	1.27665e-08	954.028	6.93574e-09	604.405	4.71982e-09	884.43	4.21808e-09
705.52	7.7999e-09	1033.82	1.23332e-08	883.893	6.7529e-09	544.443	4.63199e-09	814.188	4.18637e-09
635.696	7.3152e-09	973.949	1.19037e-08	813.818	6.52167e-09	474.472	4.5008e-09	753.824	4.19263e-09
575.641	6.90577e-09	904.092	1.14778e-08	753.894	6.32655e-09	404.38	4.36574e-09	693.93	4.19407e-09
505.703	6.50777e-09	833.828	1.10557e-08	683.966	6.16324e-09	344.57	4.34902e-09	633.89	4.19801e-09
435.841	6.16017e-09	763.953	1.06373e-08	614.109	6.06739e-09	274.595	4.26521e-09	573.885	4.26448e-09
365.848	5.8392e-09	694.01	1.02226e-08	554.181	5.89316e-09	214.639	4.09869e-09	504.018	4.25387e-09
305.946	5.58855e-09	634.027	9.81169e-09	484.184	5.73167e-09	144.682	3.87582e-09	434.075	4.20427e-09
235.962	5.34968e-09	564.088	9.40446e-09	414.267	5.57797e-09	74.727	3.70012e-09	364.107	4.2176e-09
165.806	5.1458e-09	494.11	9.00095e-09	354.214	5.45945e-09	18.4154	3.53631e-09	304.074	4.23121e-09
106.034	4.92104e-09	423.907	8.60115e-09	284.232	5.2487e-09	18.7108	3.43553e-09	234.186	4.20381e-09
18.3292	4.68955e-09	363.858	8.20508e-09	214.347	5.08768e-09	18.6985	3.42198e-09	174.156	4.1159e-09
18.9201	4.4419e-09	293.954	7.81273e-09	144.411	4.89132e-09	0.46777	3.34468e-09	104.297	3.9846e-09
19.0185	4.27588e-09	223.957	7.4241e-09	84.4552	4.78399e-09			22.9946	3.9213e-09
1.84646	4.21555e-09	164.027	7.03919e-09	18.0461	4.79466e-09			18.5877	3.8823e-09
0.59087	4.20868e-09	94.0341	6.658e-09	18.5385	4.77103e-09			18.7354	3.91958e-09
		17.7014	6.28053e-09	18.5631	4.77115e-09			4.40688	3.93228e-09
		18.5261	5.90678e-09	0.61549	4.78825e-09			0.64011	3.99051e-09
		18.5138	5.53675e-09
		1.67412	5.17044e-09
		0.60318	4.80785e-09
