# Supplementary material for: Electrically switchable van der Waals magnon valves
Source: Nat Commun. 2021 Nov 1;12:6279. doi: 10.1038/s41467-021-26523-1 (PMC8560771; doi:10.1038/s41467-021-26523-1)
Supplement: Supplementary file 3 — Source data [file 41467_2021_26523_MOESM3_ESM.zip › Source Data/Fig3.xlsx]

## Sheet: Fig3a
Igate(μA)	V2ω,0(V)
500	-6.61385e-09
480	-6.63401e-09
460	-5.34193e-09
440	-7.40734e-09
420	-1.00749e-08
400	-9.26026e-09
380	-1.15148e-08
360	-1.17403e-08
340	-1.4429e-08
320	-1.61452e-08
300	-1.80826e-08
280	-2.01531e-08
260	-2.09799e-08
240	-2.20822e-08
220	-2.10127e-08
200	-2.03519e-08
180	-1.56118e-08
170	-1.27067e-08
160	-8.23636e-09
150	-2.58855e-09
140	6.53238e-09
130	1.53776e-08
120	2.75036e-08
110	3.95691e-08
100	5.47133e-08
90	7.06566e-08
80	8.67684e-08
70	1.04243e-07
60	1.23325e-07
50	1.41699e-07
40	1.58143e-07
30	1.72971e-07
20	1.83093e-07
10	1.91682e-07
0	1.95957e-07
-10	1.93312e-07
-20	1.83928e-07
-30	1.71642e-07
-40	1.57402e-07
-50	1.39157e-07
-60	1.23463e-07
-70	1.0528e-07
-80	8.64923e-08
-90	6.98265e-08
-100	5.56261e-08
-110	4.02833e-08
-120	2.712e-08
-130	1.61542e-08
-140	7.68599e-09
-150	-7.47928e-10
-160	-7.10283e-09
-170	-1.275e-08
-180	-1.62624e-08
-200	-2.08425e-08
-220	-2.21065e-08
-240	-2.35396e-08
-260	-2.066e-08
-280	-1.98663e-08
-300	-1.95024e-08
-320	-1.72082e-08
-340	-1.3922e-08
-360	-1.22928e-08
-380	-9.63607e-09
-400	-9.98483e-09
-420	-7.79575e-09
-440	-6.97019e-09
-460	-6.96881e-09
-480	-5.23696e-09
-500	-4.05079e-09

## Sheet: Fig3b
θ(degrees)	V2ω,0(V)	θ(degrees)	V2ω,0(V)	θ(degrees)	V2ω,0(V)	θ(degrees)	V2ω,0(V)
	0μA		150μA		230μA		500μA
0	1.9676e-07	0	3.02241e-10	0	-2.14837e-08	0	-5.26017e-09
10	1.89247e-07	20	-2.72075e-10	10	-2.28942e-08	10	-3.77158e-09
20	1.76382e-07	40	5.19189e-10	20	-2.03361e-08	20	-3.22177e-09
30	1.58111e-07	60	-6.47714e-10	30	-1.76414e-08	30	-3.49284e-09
40	1.31538e-07	80	-3.4556e-10	40	-1.5949e-08	40	-1.5449e-09
50	1.07654e-07	100	-5.20775e-11	50	-1.18374e-08	50	-1.5955e-09
60	7.7314e-08	120	-1.57902e-09	60	-9.51363e-09	60	-7.34833e-10
70	4.387e-08	140	-1.08068e-09	70	-5.82309e-09	70	-7.51823e-14
80	1.16087e-08	160	-2.06295e-09	80	-1.73809e-09	80	-1.17601e-09
90	-2.38785e-08	180	-1.3216e-09	90	2.06196e-10	90	3.952e-10
100	-5.92923e-08	200	-7.60466e-10	100	4.47027e-09	100	1.01939e-09
110	-8.98252e-08	220	-1.2193e-10	110	8.4356e-09	110	9.18387e-10
120	-1.21282e-07	240	-9.30062e-10	120	1.1531e-08	120	1.71871e-09
130	-1.47945e-07	260	-1.72998e-09	130	1.21568e-08	130	-1.00272e-11
140	-1.69633e-07	280	-1.3976e-09	140	1.62278e-08	140	3.34303e-09
150	-1.87211e-07	300	-7.62971e-10	150	1.79747e-08	150	1.77467e-09
160	-1.98571e-07	320	1.39686e-10	160	1.9432e-08	160	4.89068e-09
170	-2.02879e-07	340	-1.39507e-09	170	2.00458e-08	170	3.03494e-09
180	-2.02874e-07			180	1.9662e-08	180	2.4426e-09
190	-1.95166e-07			190	2.05609e-08	190	2.08354e-09
200	-1.82323e-07			200	1.79495e-08	200	6.51934e-09
210	-1.63861e-07			210	1.61703e-08	210	2.32996e-09
220	-1.40024e-07			220	1.28016e-08	220	1.57106e-09
230	-1.13894e-07			230	1.10378e-08	230	5.76186e-10
240	-8.47158e-08			240	8.63498e-09	240	-8.36276e-10
250	-5.03719e-08			250	2.39277e-09	250	-1.6717e-10
260	-1.76955e-08			260	1.19097e-10	260	6.67089e-10
270	1.4303e-08			270	-2.59032e-09	270	-1.09575e-10
280	5.13756e-08			280	-7.72033e-09	280	1.19146e-10
290	8.37431e-08			290	-1.14224e-08	290	-1.34352e-09
300	1.13609e-07			300	-1.4456e-08	300	-1.6611e-09
310	1.40163e-07			310	-1.59377e-08	310	-3.9548e-09
320	1.60659e-07			320	-1.85502e-08	320	-5.12061e-09
330	1.81045e-07			330	-2.05214e-08	330	-3.49183e-09
340	1.92048e-07			340	-2.23293e-08	340	-4.94233e-09
350	1.98463e-07			350	-2.26759e-08	350	-5.18156e-09
360	1.97772e-07			360	-2.28483e-08	360	-4.57477e-09

## Sheet: Fig3c
time(s)	V2ω,0(Igate=0μA)(V)	time(s)	V2ω,0(Igate=150μA)(V)	time(s)	V2ω,0(Igate=0μA)(V)	time(s)	V2ω,0(Igate=150μA)(V)	time(s)	V2ω,0(Igate=0μA)(V)	time(s)	V2ω,0(Igate=150μA)(V)	time(s)	V2ω,0(Igate=0μA)(V)
	On State		Off State		On State		Off State		On State		Off State		On State
0	1.96521e-07	600	1.26943e-09	1200	1.95684e-07	1800	2.55354e-09	2400	1.96821e-07	3000	1.67645e-09	3600	1.97448e-07
707	1.9652e-07	1400	1.35205e-09	1900	1.95644e-07	2599	2.44943e-09	3194	1.96941e-07	3769	1.69314e-09	4337	1.97439e-07
1497	1.96495e-07	2195	1.39988e-09	2623	1.95824e-07	3379	2.32456e-09	3915	1.96992e-07	4520	1.71921e-09	5131	1.9747e-07
2289	1.96277e-07	2905	1.47758e-09	3401	1.96013e-07	4095	2.17701e-09	4704	1.97004e-07	5314	1.69005e-09	5888	1.97426e-07
3023	1.96199e-07	3655	1.54069e-09	4113	1.96029e-07	4853	2.12942e-09	5483	1.96986e-07	6062	1.53566e-09	6592	1.97369e-07
3761	1.96274e-07	4433	1.46087e-09	4852	1.95929e-07	5627	1.94453e-09	6277	1.96917e-07	6870	1.39943e-09	7373	1.97374e-07
4504	1.9652e-07	5217	1.42656e-09	5562	1.95921e-07	6420	1.7207e-09	7038	1.96745e-07	7675	1.40479e-09	8096	1.97248e-07
5232	1.9661e-07	5968	1.42388e-09	6282	1.95797e-07	7176	1.65795e-09	7889	1.96682e-07	8392	1.50089e-09	8842	1.97111e-07
5966	1.9651e-07	6765	1.38055e-09	7083	1.95616e-07	7896	1.5524e-09	8625	1.96739e-07	9147	1.44527e-09	9584	1.97091e-07
6677	1.96403e-07	7517	1.28409e-09	7823	1.95641e-07	8620	1.53855e-09	9379	1.96894e-07	9865	1.45273e-09	10341	1.97086e-07
7389	1.96334e-07	8300	1.2446e-09	8592	1.95485e-07	9371	1.69598e-09	10088	1.97005e-07	10633	1.48509e-09	11091	1.97086e-07
8160	1.96258e-07	9082	1.09527e-09	9361	1.95343e-07	10108	1.66318e-09	10881	1.9695e-07	11394	1.52173e-09	11856	1.97151e-07
8909	1.96318e-07	9792	1.03919e-09	10152	1.95335e-07	10877	1.54278e-09	11601	1.96781e-07	12143	1.68638e-09	12647	1.96987e-07
9621	1.96387e-07	10540	9.17974e-10	10910	1.9548e-07	11666	1.4312e-09	12329	1.96668e-07	12927	1.78805e-09	13438	1.96825e-07
10339	1.96378e-07	11324	9.39302e-10	11628	1.95695e-07	12445	1.34792e-09	13114	1.96533e-07	13664	1.91379e-09	14182	1.96783e-07
11069	1.96296e-07	12088	8.9247e-10	12427	1.95755e-07	13225	1.29951e-09	13843	1.96405e-07	14439	2.02021e-09	14906	1.96784e-07
11850	1.9623e-07	12833	9.93653e-10	13158	1.95752e-07	13986	1.38981e-09	14632	1.96346e-07	15183	1.83562e-09	15695	1.96894e-07
12581	1.96165e-07	13582	1.08814e-09	13935	1.95849e-07	14778	1.60855e-09	15406	1.96301e-07	15971	1.62807e-09	16397	1.96909e-07
13320	1.9619e-07	14365	1.14645e-09	14734	1.95894e-07	15519	1.59218e-09	16172	1.96255e-07	16688	1.5802e-09	17122	1.96846e-07
14085	1.96215e-07	15150	1.1778e-09	15466	1.95829e-07	16311	1.58182e-09	16962	1.96183e-07	17460	1.57003e-09	17916	1.96757e-07
14862	1.9625e-07	15926	1.25501e-09	16258	1.95875e-07	17052	1.53705e-09	17739	1.96067e-07	18236	1.31246e-09	18660	1.96766e-07
15612	1.9628e-07	16651	1.19536e-09	16954	1.95956e-07	17800	1.46904e-09	18454	1.95932e-07	18945	1.17333e-09	19442	1.96653e-07
16375	1.9636e-07	17420	1.20979e-09	17725	1.95878e-07	18559	1.45595e-09	19214	1.95894e-07	19807	1.08583e-09	20181	1.96502e-07
17162	1.96388e-07	18173	1.05463e-09	18509	1.95824e-07	19273	1.53188e-09	19958	1.95908e-07	20546	1.02719e-09	20905	1.96268e-07
17893	1.9635e-07	18961	1.11929e-09	19257	1.95721e-07	20032	1.58985e-09	20685	1.95945e-07	21407	9.78176e-10	21651	1.96184e-07
18664	1.96223e-07	19717	1.28042e-09	20009	1.95756e-07	20830	1.65588e-09	21456	1.9577e-07	22133	1.14843e-09	22390	1.96186e-07
19386	1.96133e-07	20492	1.28911e-09	20768	1.95859e-07	21581	1.60126e-09	22183	1.95807e-07	22862	1.11206e-09	23121	1.96183e-07
20160	1.95994e-07	21276	1.29513e-09	21476	1.95762e-07	22298	1.52341e-09	22975	1.95868e-07	23632	1.10168e-09	23827	1.96178e-07
20881	1.95995e-07	22075	1.21302e-09	22242	1.95596e-07	23068	1.49434e-09	23706	1.95915e-07	24390	1.17583e-09	24614	1.96037e-07
21656	1.96107e-07	22869	1.2458e-09	22945	1.957e-07	23787	1.51468e-09	24441	1.95945e-07	25158	1.20975e-09	25364	1.95913e-07
22384	1.96133e-07	23659	1.35711e-09	23686	1.95874e-07	24567	1.66212e-09	25164	1.95737e-07	25944	1.19728e-09	26102	1.95905e-07
23158	1.96256e-07	24368	1.2813e-09	24417	1.95961e-07	25368	1.86759e-09	25937	1.95659e-07	26711	1.12375e-09	26897	1.95783e-07
23912	1.96496e-07	25119	1.26805e-09	25155	1.9599e-07	26137	2.01777e-09	26734	1.95664e-07	27454	1.17815e-09	27620	1.95794e-07
24617	1.96713e-07	25874	1.27296e-09	25938	1.96006e-07	26942	2.1739e-09	27493	1.95678e-07	28165	1.38167e-09	28373	1.95889e-07
25408	1.96801e-07	26637	1.25301e-09	26693	1.95966e-07	27736	2.32896e-09	28258	1.95589e-07	28960	1.58218e-09	29117	1.95922e-07
26130	1.96831e-07	27406	1.26341e-09	27404	1.96007e-07	28491	2.6377e-09	28996	1.95644e-07	29760	1.57862e-09	29899	1.95931e-07
26877	1.96761e-07	28167	1.21478e-09	28122	1.96122e-07	29218	2.88375e-09	29769	1.95795e-07	30520	1.48794e-09	30653	1.9601e-07
27690	1.96726e-07	28941	1.15801e-09	28896	1.96364e-07	29977	2.89781e-09	30478	1.959e-07	31263	1.31174e-09	31447	1.96113e-07
28437	1.96717e-07	29703	1.03154e-09	29688	1.9667e-07	30782	2.77309e-09	31203	1.95999e-07	32036	1.18943e-09	32198	1.96134e-07
29215	1.9683e-07	30472	1.07647e-09	30401	1.96702e-07	31560	2.75836e-09	31995	1.95894e-07	32750	1.14021e-09	32918	1.96024e-07
29971	1.96881e-07	31241	1.02036e-09	31198	1.96819e-07	32286	2.65633e-09	32760	1.95746e-07	33512	1.06663e-09	33623	1.95948e-07
30725	1.96984e-07	31950	1.05979e-09	31982	1.9695e-07	33022	2.73105e-09	33497	1.95719e-07	34253	1.04634e-09	34411	1.95784e-07
31521	1.96919e-07	32675	1.15958e-09	32775	1.96895e-07	33735	2.87588e-09	34238	1.95768e-07	34997	9.61859e-10	35154	1.95726e-07
32304	1.96876e-07	33387	1.3492e-09	33513	1.96804e-07	34526	3.01231e-09	35033	1.95876e-07	35762	8.58138e-10	35913	1.95864e-07
33102	1.96916e-07	34144	1.40372e-09	34306	1.96746e-07	35311	3.0251e-09	35756	1.95894e-07	36481	7.10312e-10	36691	1.96056e-07
33881	1.96995e-07	34861	1.58791e-09	35079	1.9666e-07	36042	3.00782e-09	36552	1.95883e-07	37212	6.69179e-10	37440	1.96162e-07
34603	1.96999e-07	35611	1.61054e-09	35800	1.96761e-07	36821	3.00328e-09	37295	1.95916e-07	37954	7.68776e-10	38174	1.96145e-07
35338	1.97209e-07	36375	1.67283e-09	36586	1.96945e-07	37587	2.66671e-09	38002	1.961e-07	38748	7.94931e-10	38897	1.9607e-07
36098	1.97316e-07	37167	1.69376e-09	37340	1.96998e-07	38374	2.55923e-09	38740	1.96268e-07	39508	8.43784e-10	39690	1.96013e-07
36848	1.97369e-07	37975	1.57101e-09	38068	1.96987e-07	39161	2.51628e-09	39532	1.9641e-07	40260	7.5986e-10	40435	1.95995e-07
37602	1.97498e-07	38691	1.4183e-09	38821	1.96925e-07	39889	2.60071e-09	40291	1.96463e-07	41041	7.74614e-10	41233	1.95925e-07
38394	1.97527e-07	39474	1.57444e-09	39588	1.96941e-07	40628	2.74093e-09	41012	1.96525e-07	41750	8.89189e-10	42004	1.95959e-07
39110	1.97553e-07	40202	1.63682e-09	40336	1.97e-07	41352	2.7316e-09	41769	1.96481e-07	42524	9.79876e-10	42777	1.96074e-07
39837	1.97527e-07	40976	1.65599e-09	41060	1.96858e-07	42156	2.8595e-09	42501	1.9642e-07	43310	1.01286e-09	43506	1.96146e-07
40588	1.97598e-07	41725	1.46562e-09	41810	1.96822e-07	42917	2.99051e-09	43235	1.96451e-07	44112	1.14498e-09	44265	1.96242e-07
41367	1.97725e-07	42443	1.32695e-09	42513	1.96854e-07	43650	2.91979e-09	43967	1.96648e-07	44912	1.0289e-09	45061	1.96321e-07
42113	1.97777e-07	43185	1.4244e-09	43294	1.96902e-07	44360	2.90195e-09	44704	1.96602e-07	45654	1.03977e-09	45780	1.96343e-07
42889	1.9776e-07	43967	1.53013e-09	44013	1.97028e-07	45078	2.93128e-09	45403	1.96486e-07	46387	1.07366e-09	46568	1.96399e-07
43613	1.97791e-07	44732	1.59776e-09	44783	1.97088e-07	45856	2.89186e-09	46117	1.96322e-07	47127	1.01847e-09	47300	1.96529e-07
44375	1.97877e-07	45441	1.63491e-09	45551	1.97069e-07	46639	2.94758e-09	46864	1.9616e-07	47843	1.0545e-09	48021	1.96613e-07
45089	1.97874e-07	46178	1.62151e-09	46333	1.96965e-07	47388	2.79972e-09	47641	1.96137e-07	48554	1.09594e-09	48729	1.96734e-07
45828	1.97791e-07	46960	1.54893e-09	47040	1.96924e-07	48166	2.51676e-09	48365	1.96146e-07	49326	1.11931e-09	49499	1.969e-07
46622	1.97714e-07	47692	1.60351e-09	47798	1.96893e-07	48942	2.28901e-09	49072	1.96186e-07	50095	1.01024e-09	50262	1.96905e-07
47381	1.97637e-07	48480	1.63479e-09	48584	1.96735e-07	49722	2.16354e-09	49836	1.96233e-07	50862	7.47216e-10	51052	1.97021e-07
48131	1.97534e-07	49193	1.63157e-09	49303	1.96637e-07	50513	2.21944e-09	50626	1.96327e-07	51609	6.12037e-10	51808	1.97153e-07
48866	1.97404e-07	49898	1.64658e-09	50098	1.96495e-07	51244	2.24529e-09	51406	1.96358e-07	52409	6.29295e-10	52593	1.97138e-07
49657	1.97279e-07	50672	1.73442e-09	50838	1.96399e-07	51996	2.26077e-09	52123	1.96376e-07	53206	7.01304e-10	53304	1.97155e-07
50400	1.97201e-07	51404	1.74662e-09	51608	1.9627e-07	52785	2.30521e-09	52877	1.96413e-07	53955	9.72437e-10	54097	1.97088e-07
51126	1.97108e-07	52197	1.67517e-09	52344	1.96017e-07	53584	2.37144e-09	53637	1.96359e-07	54690	1.2679e-09	54821	1.97034e-07
51861	1.9699e-07	52906	1.57665e-09	53089	1.95945e-07	54373	2.4502e-09	54380	1.9637e-07	55470	1.3737e-09	55613	1.97012e-07
52642	1.9693e-07	53695	1.61708e-09	53835	1.95972e-07	55094	2.57975e-09	55107	1.96323e-07	56176	1.42926e-09	56347	1.97019e-07
53403	1.96755e-07	54411	1.62613e-09	54583	1.95957e-07	55816	2.69784e-09	55885	1.96349e-07	56969	1.63781e-09	57062	1.9706e-07
54165	1.96686e-07	55146	1.57609e-09	55359	1.96072e-07	56609	2.7124e-09	56678	1.96474e-07	57753	1.76175e-09	57851	1.97092e-07
54919	1.9654e-07	55906	1.47731e-09	56082	1.96224e-07	57378	2.61977e-09	57455	1.96484e-07	58523	1.87619e-09	58638	1.9706e-07
55642	1.96448e-07	56645	1.61502e-09	56856	1.96256e-07	58111	2.4851e-09	58208	1.96521e-07	59315	2.02446e-09	59429	1.97122e-07
56409	1.96548e-07	57438	1.55361e-09	57626	1.96289e-07	58893	2.38074e-09	58998	1.96547e-07	60078	1.93535e-09	60160	1.97062e-07
57183	1.9675e-07	58227	1.46622e-09	58343	1.96139e-07	59621	2.24424e-09	59772	1.9657e-07	60815	1.89124e-09	60957	1.97035e-07
57951	1.96779e-07	59013	1.35638e-09	59071	1.95853e-07	60408	2.4859e-09	60546	1.96476e-07	61579	2.00636e-09	61719	1.97124e-07
58743	1.9683e-07	59767	1.24567e-09	59854	1.9575e-07	61140	2.74134e-09	61297	1.9648e-07	62351	1.86362e-09	62468	1.97241e-07
59497	1.96747e-07	60549	1.3745e-09	60616	1.95864e-07	61847	2.84633e-09	62035	1.96551e-07	63124	1.81527e-09	63211	1.9733e-07
60248	1.96547e-07	61324	1.45677e-09	61395	1.95833e-07	62402	2.73735e-09	62808	1.9668e-07	63725	1.78809e-09	63977	1.97403e-07
