# Supplementary material for: Electrically switchable van der Waals magnon valves
Source: Nat Commun. 2021 Nov 1;12:6279. doi: 10.1038/s41467-021-26523-1 (PMC8560771; doi:10.1038/s41467-021-26523-1)
Supplement: Supplementary file 3 — Source data [file 41467_2021_26523_MOESM3_ESM.zip › Source Data/Fig4.xlsx]

## Sheet: Fig4
experiment										simulation
Igate(μA)	V2ω,0(V)	Igate(μA)	V2ω,0(V)	Igate(μA)	V2ω,0(V)	Igate(μA)	V2ω,0(V)	Igate(μA)	V2ω,0(V)	Igate(μA)	V2ω,0(V)	Igate(μA)	V2ω,0(V)	Igate(μA)	V2ω,0(V)	Igate(μA)	V2ω,0(V)	Igate(μA)	V2ω,0(V)
	100μA		80μA		60μA		40μA		20μA		100μA		80μA		60μA		40μA		20μA
0	1.22631e-07	300	-2.43587e-09	0	7.15231e-08	300	-1.31346e-11	0	1.04542e-08	0	1.22631e-07	0	9.19344e-08	0	5.8136e-08	0	2.79436e-08	0	7.29981e-09
10	1.18162e-07	290	-2.63723e-09	10	6.7117e-08	290	-2.55872e-10	10	8.88462e-09	10	1.20355e-07	10	9.03515e-08	10	5.72099e-08	10	2.75305e-08	10	7.19787e-09
20	1.08425e-07	280	-2.83209e-09	20	5.86289e-08	280	-1.23025e-09	20	8.01537e-09	20	1.13646e-07	20	8.56588e-08	20	5.44435e-08	20	2.6286e-08	20	6.88866e-09
30	9.53334e-08	270	-4.02084e-09	30	5.1637e-08	270	-1.01431e-09	30	7.06794e-09	30	1.02898e-07	30	7.80665e-08	30	4.99114e-08	30	2.4219e-08	30	6.36919e-09
40	8.18489e-08	260	-4.02312e-09	40	4.1693e-08	260	-9.05191e-10	40	5.13114e-09	40	8.8848e-08	40	6.80253e-08	40	4.38308e-08	40	2.14031e-08	40	5.65269e-09
50	6.85658e-08	250	-3.9478e-09	50	3.33448e-08	250	-1.51775e-09	50	3.3776e-09	50	7.25769e-08	50	5.62632e-08	50	3.66106e-08	50	1.80121e-08	50	4.78029e-09
60	5.16559e-08	240	-5.95058e-09	60	2.56251e-08	240	-7.97501e-10	60	1.68275e-09	60	5.53934e-08	60	4.3715e-08	60	2.8818e-08	60	1.431e-08	60	3.8194e-09
70	3.99303e-08	230	-6.45321e-09	70	1.81233e-08	230	-4.58358e-10	70	1.00481e-09	70	3.86227e-08	70	3.13618e-08	70	2.10749e-08	70	1.05985e-08	70	2.8497e-09
80	2.56263e-08	220	-7.27867e-09	80	1.10517e-08	220	-6.73286e-10	80	8.67653e-10	80	2.3388e-08	80	2.00553e-08	80	1.39342e-08	80	7.15256e-09	80	1.94498e-09
90	1.21396e-08	210	-7.73504e-09	90	5.7684e-09	210	-2.54293e-09	90	-8.68919e-10	90	1.04632e-08	90	1.03935e-08	90	7.79223e-09	90	4.17221e-09	90	1.15956e-09
100	1.42417e-09	200	-8.7155e-09	100	7.41997e-10	200	-3.98405e-11	100	6.00665e-10	100	2.25947e-10	100	2.67844e-09	100	2.85518e-09	100	1.76431e-09	100	5.22918e-10
110	-3.5439e-09	190	-8.25652e-09	110	-9.67741e-10	190	-2.26793e-09	110	4.75373e-10	110	-7.30105e-09	110	-3.05597e-09	110	-8.44529e-10	110	-5.06409e-11	110	4.13565e-11
120	-9.99331e-09	180	-1.07717e-08	120	-4.68599e-09	180	-1.50459e-09	120	-7.02802e-11	120	-1.23575e-08	120	-6.97537e-09	120	-3.40432e-09	120	-1.31675e-09	120	-2.96186e-10
130	-1.36579e-08	170	-1.04802e-08	130	-5.46286e-09	170	-2.5082e-09	130	8.04178e-11	130	-1.5338e-08	130	-9.36382e-09	130	-4.99925e-09	130	-2.11691e-09	130	-5.11236e-10
140	-1.50069e-08	160	-1.06155e-08	140	-5.82059e-09	160	-3.72576e-09	140	1.71403e-10	140	-1.66957e-08	140	-1.05511e-08	140	-5.83481e-09	140	-2.54948e-09	140	-6.29438e-10
150	-1.60818e-08	150	-1.08501e-08	150	-6.80117e-09	150	-3.02752e-09	150	-1.46908e-09	150	-1.68711e-08	150	-1.08593e-08	150	-6.1126e-09	150	-2.71138e-09	150	-6.76275e-10
160	-1.49856e-08	140	-1.08114e-08	160	-6.07627e-09	140	-2.77922e-09	160	-3.84903e-10	160	-1.62486e-08	160	-1.05697e-08	160	-6.00907e-09	160	-2.68754e-09	160	-6.74019e-10
170	-1.57708e-08	130	-8.83264e-09	170	-5.04329e-09	130	-1.72109e-09	170	-4.46982e-10	170	-1.51371e-08	170	-9.90883e-09	170	-5.66634e-09	170	-2.54642e-09	170	-6.40643e-10
180	-1.44407e-08	120	-6.17886e-09	180	-5.16223e-09	120	-2.88841e-09	180	-2.28615e-10	180	-1.37689e-08	180	-9.04669e-09	180	-5.19116e-09	180	-2.33944e-09	180	-5.89659e-10
190	-1.26706e-08	110	-2.09067e-09	190	-5.76975e-09	110	-1.51859e-09	190	-7.89658e-10	190	-1.23075e-08	190	-8.10329e-09	190	-4.65889e-09	190	-2.10294e-09	190	-5.30607e-10
200	-1.22429e-08	100	1.84214e-09	200	-6.53994e-09	100	-2.53843e-10	200	-8.03902e-10	200	-1.08608e-08	200	-7.15795e-09	200	-4.11943e-09	200	-1.86098e-09	200	-4.69817e-10
210	-1.03907e-08	90	9.82129e-09	210	-4.17319e-09	90	1.57065e-10	210	-4.69969e-11	210	-9.49437e-09	210	-6.2592e-09	210	-3.60345e-09	210	-1.62841e-09	210	-4.11196e-10
220	-9.92905e-09	80	2.03701e-08	220	-2.99953e-09	80	4.33026e-09	220	5.11341e-10	220	-8.24367e-09	220	-5.43363e-09	220	-3.12792e-09	220	-1.4135e-09	220	-3.56934e-10
230	-8.88638e-09	70	3.18014e-08	230	-3.4623e-09	70	7.31636e-09	230	2.62426e-10	230	-7.12365e-09	230	-4.69299e-09	230	-2.70059e-09	230	-1.2201e-09	230	-3.08058e-10
240	-8.39711e-09	60	4.29413e-08	240	-3.1818e-09	60	8.99751e-09	240	9.93657e-10	240	-6.13614e-09	240	-4.03951e-09	240	-2.32328e-09	240	-1.04924e-09	240	-2.64858e-10
250	-6.42019e-09	50	5.59949e-08	250	-2.69292e-09	50	1.33159e-08	250	5.09722e-10	250	-5.27516e-09	250	-3.46974e-09	250	-1.99425e-09	250	-9.00221e-10	250	-2.27178e-10
260	-6.18956e-09	40	6.76656e-08	260	-1.45856e-09	40	1.75144e-08	260	-7.79594e-10	260	-4.53046e-09	260	-2.97712e-09	260	-1.70986e-09	260	-7.71438e-10	260	-1.94617e-10
270	-4.99811e-09	30	7.976e-08	270	-1.9804e-09	30	2.34575e-08	270	-7.68234e-11	270	-3.88997e-09	270	-2.55373e-09	270	-1.46556e-09	270	-6.60851e-10	270	-1.66662e-10
280	-4.563e-09	20	9.23795e-08	280	-1.82322e-09	20	2.86554e-08	280	-8.54083e-10	280	-3.34124e-09	280	-2.19132e-09	280	-1.25659e-09	280	-5.66298e-10	280	-1.42767e-10
290	-4.40791e-09	10	1.01817e-07	290	-7.70492e-10	10	3.21386e-08	290	5.3706e-10	290	-2.8723e-09	290	-1.88191e-09	290	-1.07831e-09	290	-4.8568e-10	290	-1.22401e-10
300	-2.38975e-09	0	1.06854e-07	300	-2.30936e-09	0	3.54373e-08	300	4.74695e-10	300	-2.47212e-09	300	-1.61814e-09	300	-9.26464e-10	300	-4.17052e-10	300	-1.0507e-10
