# Supplementary material for: Electrically switchable van der Waals magnon valves
Source: Nat Commun. 2021 Nov 1;12:6279. doi: 10.1038/s41467-021-26523-1 (PMC8560771; doi:10.1038/s41467-021-26523-1)
Supplement: Supplementary file 3 — Source data [file 41467_2021_26523_MOESM3_ESM.zip › Source Data/FigS1.xlsx]

## Sheet: FigS1a
Igate(μA)	V2ω,0(V)
500	-2.04118e-09
490	-2.22794e-09
480	-1.68024e-09
470	-6.2162e-10
460	-2.41284e-09
450	-1.1659e-09
440	-3.09861e-09
430	-2.43803e-09
420	-3.01548e-09
410	-3.64512e-09
400	-3.18654e-09
390	-3.08661e-09
380	-3.22555e-09
370	-3.53743e-09
360	-3.87376e-09
350	-3.70175e-09
340	-3.41043e-09
330	-4.3308e-09
320	-5.61228e-09
310	-6.10316e-09
300	-5.86142e-09
290	-4.57862e-09
280	-6.68854e-09
270	-6.19526e-09
260	-7.28723e-09
250	-7.69388e-09
240	-7.8764e-09
230	-7.24477e-09
220	-6.91227e-09
210	-7.08794e-09
200	-6.90991e-09
190	-4.79661e-09
180	-5.5157e-09
170	-2.52039e-09
160	-1.78e-09
150	1.27969e-09
140	5.33715e-09
130	9.70947e-09
120	1.3353e-08
110	2.02665e-08
100	2.64886e-08
90	3.41385e-08
80	4.29011e-08
70	5.35181e-08
60	6.66247e-08
50	7.79052e-08
40	9.27656e-08
30	1.06969e-07
20	1.21142e-07
10	1.32917e-07
0	1.37566e-07
-10	1.337e-07
-20	1.21037e-07
-30	1.07077e-07
-40	9.23816e-08
-50	7.90378e-08
-60	6.70929e-08
-70	5.43002e-08
-80	4.34468e-08
-90	3.48419e-08
-100	2.63662e-08
-110	1.95968e-08
-120	1.48509e-08
-130	8.03207e-09
-140	4.7965e-09
-150	2.60071e-09
-160	-1.55635e-09
-170	-3.52304e-09
-180	-3.88496e-09
-190	-5.77024e-09
-200	-6.35001e-09
-210	-6.98177e-09
-220	-6.20926e-09
-230	-7.16977e-09
-240	-8.03722e-09
-250	-7.31323e-09
-260	-5.50812e-09
-270	-7.47291e-09
-280	-6.54029e-09
-290	-5.03568e-09
-300	-5.06224e-09
-310	-5.98037e-09
-320	-5.35996e-09
-330	-5.52877e-09
-340	-4.91638e-09
-350	-5.13363e-09
-360	-5.22259e-09
-370	-3.91075e-09
-380	-3.56114e-09
-390	-3.80068e-09
-400	-3.18157e-09
-410	-3.7812e-09
-420	-2.89556e-09
-430	-3.60469e-09
-440	-2.85395e-09
-450	-2.64367e-09
-460	-2.56643e-09
-470	-1.22502e-09
-480	-1.89919e-09
-490	-1.75116e-09
-500	-1.02432e-09

## Sheet: FigS1b
Igate(μA)	V2ω,0(V)
0	1.41103e-07
10	1.35896e-07
20	1.2841e-07
30	1.19599e-07
40	9.63928e-08
50	7.93974e-08
60	6.33177e-08
70	4.78783e-08
80	3.0802e-08
90	1.75332e-08
100	4.4796e-09
110	-2.90573e-09
120	-9.68799e-09
130	-1.31791e-08
140	-1.5802e-08
150	-1.74142e-08
160	-1.71359e-08
170	-1.64328e-08
180	-1.76331e-08
190	-1.50875e-08
200	-1.45222e-08
210	-1.46633e-08
220	-1.32256e-08
230	-9.8193e-09
240	-8.68442e-09
250	-6.85953e-09
260	-7.86895e-09
280	-4.16839e-09
290	-4.95324e-09
300	-3.3791e-09
