# Supplementary material for: Electrically switchable van der Waals magnon valves
Source: Nat Commun. 2021 Nov 1;12:6279. doi: 10.1038/s41467-021-26523-1 (PMC8560771; doi:10.1038/s41467-021-26523-1)
Supplement: Supplementary file 3 — Source data [file 41467_2021_26523_MOESM3_ESM.zip › Source Data/FigS10.xlsx]

## Sheet: FigS10a
	Experiment		(sin(φ) fitting
φ(degrees)	V2ω,0(V)	φ(degrees)	V2ω,0(V)
0	-1.60401e-08	0	-1.8213e-08
10	2.81719e-08	4.32432	2.57375e-09
20	7.61171e-08	4.68468	4.30376e-09
30	1.1942e-07	5.04505	6.03312e-09
40	1.63145e-07	5.40541	7.76176e-09
50	2.02373e-07	5.76577	9.48961e-09
60	2.26719e-07	6.12613	1.12166e-08
70	2.43599e-07	6.48649	1.29427e-08
80	2.57414e-07	6.84685	1.46678e-08
90	2.56638e-07	7.20721	1.63918e-08
100	2.59976e-07	7.56757	1.81148e-08
110	2.47713e-07	7.92793	1.98365e-08
120	2.37683e-07	8.28829	2.1557e-08
130	2.1119e-07	8.64865	2.32762e-08
140	1.84804e-07	9.00901	2.4994e-08
150	1.48333e-07	9.36937	2.67103e-08
160	9.93627e-08	9.72973	2.84252e-08
170	5.66551e-08	10	2.97103e-08
180	1.19229e-08	10.0901	3.01384e-08
190	-4.20417e-08	10.4505	3.185e-08
200	-8.82191e-08	10.8108	3.35599e-08
210	-1.38536e-07	11.1712	3.5268e-08
220	-1.8919e-07	11.5315	3.69743e-08
230	-2.23365e-07	11.8919	3.86787e-08
240	-2.47458e-07	12.2523	4.03811e-08
250	-2.68657e-07	12.6126	4.20814e-08
260	-2.82384e-07	12.973	4.37797e-08
270	-2.83594e-07	13.3333	4.54757e-08
280	-2.81952e-07	13.6937	4.71696e-08
290	-2.74551e-07	14.0541	4.88611e-08
300	-2.62517e-07	14.4144	5.05503e-08
310	-2.46417e-07	14.7748	5.2237e-08
320	-2.1587e-07	15.1351	5.39212e-08
330	-1.84352e-07	15.4955	5.56029e-08
340	-1.36138e-07	15.8559	5.7282e-08
350	-8.90577e-08	16.2162	5.89583e-08
360	-3.79541e-08	16.5766	6.06319e-08
		16.9369	6.23027e-08
		17.2973	6.39706e-08
		17.6577	6.56356e-08
		18.018	6.72975e-08
		18.3784	6.89564e-08
		18.7387	7.06121e-08
		19.0991	7.22646e-08
		19.4595	7.39139e-08
		19.8198	7.55598e-08
		20	7.63815e-08
		20.1802	7.72023e-08
		20.5405	7.88414e-08
		20.9009	8.0477e-08
		21.2613	8.21089e-08
		21.6216	8.37373e-08
		21.982	8.53619e-08
		22.3423	8.69827e-08
		22.7027	8.85997e-08
		23.0631	9.02129e-08
		23.4234	9.1822e-08
		23.7838	9.34272e-08
		24.1441	9.50282e-08
		24.5045	9.66251e-08
		24.8649	9.82178e-08
		25.2252	9.98063e-08
		25.5856	1.0139e-07
		25.9459	1.0297e-07
		26.3063	1.04545e-07
		26.6667	1.06116e-07
		27.027	1.07682e-07
		27.3874	1.09244e-07
		27.7477	1.10801e-07
		28.1081	1.12353e-07
		28.4685	1.139e-07
		28.8288	1.15443e-07
		29.1892	1.1698e-07
		29.5495	1.18513e-07
		29.9099	1.2004e-07
		30	1.20421e-07
		30.2703	1.21563e-07
		30.6306	1.2308e-07
		30.991	1.24592e-07
		31.3514	1.26099e-07
		31.7117	1.276e-07
		32.0721	1.29096e-07
		32.4324	1.30587e-07
		32.7928	1.32072e-07
		33.1531	1.33551e-07
		33.5135	1.35025e-07
		33.8739	1.36493e-07
		34.2342	1.37955e-07
		34.5946	1.39412e-07
		34.9549	1.40863e-07
		35.3153	1.42308e-07
		35.6757	1.43747e-07
		36.036	1.4518e-07
		36.3964	1.46606e-07
		36.7568	1.48027e-07
		37.1171	1.49441e-07
		37.4775	1.5085e-07
		37.8378	1.52252e-07
		38.1982	1.53647e-07
		38.5586	1.55037e-07
		38.9189	1.56419e-07
		39.2793	1.57796e-07
		39.6396	1.59165e-07
		40	1.60528e-07
		40.3604	1.61885e-07
		40.7207	1.63235e-07
		41.0811	1.64578e-07
		41.4414	1.65914e-07
		41.8018	1.67243e-07
		42.1622	1.68565e-07
		42.5225	1.69881e-07
		42.8829	1.71189e-07
		43.2432	1.7249e-07
		43.6036	1.73785e-07
		43.964	1.75072e-07
		44.3243	1.76351e-07
		44.6847	1.77624e-07
		45.0451	1.78889e-07
		45.4054	1.80147e-07
		45.7658	1.81397e-07
		46.1261	1.8264e-07
		46.4865	1.83876e-07
		46.8469	1.85103e-07
		47.2072	1.86324e-07
		47.5676	1.87536e-07
		47.9279	1.88741e-07
		48.2883	1.89938e-07
		48.6487	1.91128e-07
		49.009	1.92309e-07
		49.3694	1.93483e-07
		49.7297	1.94648e-07
		50	1.95517e-07
		50.0901	1.95806e-07
		50.4504	1.96956e-07
		50.8108	1.98097e-07
		51.1712	1.99231e-07
		51.5315	2.00356e-07
		51.8919	2.01473e-07
		52.2522	2.02582e-07
		52.6126	2.03683e-07
		52.973	2.04775e-07
		53.3333	2.05859e-07
		53.6937	2.06935e-07
		54.054	2.08002e-07
		54.4144	2.09061e-07
		54.7748	2.10111e-07
		55.1351	2.11152e-07
		55.4955	2.12185e-07
		55.8559	2.13209e-07
		56.2162	2.14225e-07
		56.5766	2.15232e-07
		56.9369	2.1623e-07
		57.2973	2.17219e-07
		57.6577	2.182e-07
		58.018	2.19171e-07
		58.3784	2.20134e-07
		58.7387	2.21087e-07
		59.0991	2.22032e-07
		59.4595	2.22968e-07
		59.8198	2.23894e-07
		60	2.24354e-07
		60.1802	2.24812e-07
		60.5405	2.2572e-07
		60.9009	2.26619e-07
		61.2613	2.27509e-07
		61.6216	2.2839e-07
		61.982	2.29262e-07
		62.3423	2.30124e-07
		62.7027	2.30976e-07
		63.0631	2.3182e-07
		63.4234	2.32654e-07
		63.7838	2.33479e-07
		64.1441	2.34294e-07
		64.5045	2.35099e-07
		64.8649	2.35895e-07
		65.2252	2.36682e-07
		65.5856	2.37459e-07
		65.9459	2.38226e-07
		66.3063	2.38984e-07
		66.6667	2.39732e-07
		67.027	2.4047e-07
		67.3874	2.41199e-07
		67.7477	2.41917e-07
		68.1081	2.42626e-07
		68.4685	2.43325e-07
		68.8288	2.44015e-07
		69.1892	2.44694e-07
		69.5495	2.45364e-07
		69.9099	2.46023e-07
		70	2.46187e-07
		70.2703	2.46673e-07
		70.6306	2.47313e-07
		70.991	2.47942e-07
		71.3513	2.48562e-07
		71.7117	2.49172e-07
		72.0721	2.49771e-07
		72.4324	2.50361e-07
		72.7928	2.5094e-07
		73.1531	2.51509e-07
		73.5135	2.52068e-07
		73.8739	2.52617e-07
		74.2342	2.53155e-07
		74.5946	2.53684e-07
		74.9549	2.54202e-07
		75.3153	2.5471e-07
		75.6757	2.55207e-07
		76.036	2.55695e-07
		76.3964	2.56172e-07
		76.7568	2.56638e-07
		77.1171	2.57095e-07
		77.4775	2.5754e-07
		77.8378	2.57976e-07
		78.1982	2.58401e-07
		78.5586	2.58816e-07
		78.9189	2.5922e-07
		79.2793	2.59614e-07
		79.6396	2.59997e-07
		80	2.6037e-07
		80.3604	2.60732e-07
		80.7207	2.61084e-07
		81.0811	2.61425e-07
		81.4414	2.61755e-07
		81.8018	2.62076e-07
		82.1622	2.62385e-07
		82.5225	2.62684e-07
		82.8829	2.62972e-07
		83.2432	2.6325e-07
		83.6036	2.63517e-07
		83.964	2.63774e-07
		84.3243	2.6402e-07
		84.6847	2.64255e-07
		85.0451	2.6448e-07
		85.4054	2.64694e-07
		85.7658	2.64897e-07
		86.1261	2.65089e-07
		86.4865	2.65271e-07
		86.8469	2.65443e-07
		87.2072	2.65603e-07
		87.5676	2.65753e-07
		87.9279	2.65892e-07
		88.2883	2.6602e-07
		88.6487	2.66138e-07
		89.009	2.66245e-07
		89.3694	2.66341e-07
		89.7297	2.66427e-07
		90	2.66484e-07
		90.0901	2.66501e-07
		90.4505	2.66565e-07
		90.8108	2.66619e-07
		91.1712	2.66661e-07
		91.5315	2.66693e-07
		91.8919	2.66714e-07
		92.2523	2.66724e-07
		92.6126	2.66724e-07
		92.973	2.66712e-07
		93.3333	2.6669e-07
		93.6937	2.66658e-07
		94.0541	2.66614e-07
		94.4144	2.6656e-07
		94.7748	2.66495e-07
		95.1351	2.66419e-07
		95.4955	2.66333e-07
		95.8559	2.66236e-07
		96.2162	2.66128e-07
		96.5766	2.66009e-07
		96.9369	2.6588e-07
		97.2973	2.6574e-07
		97.6577	2.65589e-07
		98.018	2.65428e-07
		98.3784	2.65255e-07
		98.7387	2.65073e-07
		99.0991	2.64879e-07
		99.4595	2.64675e-07
		99.8198	2.6446e-07
		100	2.64348e-07
		100.18	2.64234e-07
		100.541	2.63998e-07
		100.901	2.63751e-07
		101.261	2.63494e-07
		101.622	2.63226e-07
		101.982	2.62947e-07
		102.342	2.62658e-07
		102.703	2.62358e-07
		103.063	2.62047e-07
		103.423	2.61726e-07
		103.784	2.61394e-07
		104.144	2.61052e-07
		104.504	2.607e-07
		104.865	2.60336e-07
		105.225	2.59963e-07
		105.586	2.59578e-07
		105.946	2.59184e-07
		106.306	2.58779e-07
		106.667	2.58363e-07
		107.027	2.57937e-07
		107.387	2.57501e-07
		107.748	2.57054e-07
		108.108	2.56597e-07
		108.468	2.56129e-07
		108.829	2.55651e-07
		109.189	2.55163e-07
		109.55	2.54664e-07
		109.91	2.54156e-07
		110	2.54027e-07
		110.27	2.53637e-07
		110.631	2.53107e-07
		110.991	2.52568e-07
		111.351	2.52018e-07
		111.712	2.51458e-07
		112.072	2.50888e-07
		112.432	2.50308e-07
		112.793	2.49717e-07
		113.153	2.49117e-07
		113.514	2.48507e-07
		113.874	2.47886e-07
		114.234	2.47255e-07
		114.595	2.46615e-07
		114.955	2.45964e-07
		115.315	2.45304e-07
		115.676	2.44633e-07
		116.036	2.43953e-07
		116.396	2.43263e-07
		116.757	2.42563e-07
		117.117	2.41853e-07
		117.477	2.41133e-07
		117.838	2.40404e-07
		118.198	2.39665e-07
		118.559	2.38916e-07
		118.919	2.38157e-07
		119.279	2.37389e-07
		119.64	2.36611e-07
		120	2.35824e-07
		120.36	2.35027e-07
		120.721	2.34221e-07
		121.081	2.33405e-07
		121.441	2.32579e-07
		121.802	2.31744e-07
		122.162	2.309e-07
		122.523	2.30046e-07
		122.883	2.29183e-07
		123.243	2.28311e-07
		123.604	2.2743e-07
		123.964	2.26539e-07
		124.324	2.25639e-07
		124.685	2.2473e-07
		125.045	2.23811e-07
		125.405	2.22884e-07
		125.766	2.21947e-07
		126.126	2.21002e-07
		126.486	2.20047e-07
		126.847	2.19084e-07
		127.207	2.18112e-07
		127.568	2.1713e-07
		127.928	2.1614e-07
		128.288	2.15142e-07
		128.649	2.14134e-07
		129.009	2.13118e-07
		129.369	2.12092e-07
		129.73	2.11059e-07
		130	2.10278e-07
		130.09	2.10017e-07
		130.45	2.08966e-07
		130.811	2.07906e-07
		131.171	2.06838e-07
		131.532	2.05762e-07
		131.892	2.04677e-07
		132.252	2.03584e-07
		132.613	2.02483e-07
		132.973	2.01373e-07
		133.333	2.00255e-07
		133.694	1.99129e-07
		134.054	1.97995e-07
		134.414	1.96853e-07
		134.775	1.95702e-07
		135.135	1.94544e-07
		135.495	1.93377e-07
		135.856	1.92203e-07
		136.216	1.91021e-07
		136.577	1.89831e-07
		136.937	1.88633e-07
		137.297	1.87427e-07
		137.658	1.86214e-07
		138.018	1.84993e-07
		138.378	1.83765e-07
		138.739	1.82529e-07
		139.099	1.81285e-07
		139.459	1.80034e-07
		139.82	1.78775e-07
		140	1.78143e-07
		140.18	1.7751e-07
		140.541	1.76236e-07
		140.901	1.74956e-07
		141.261	1.73668e-07
		141.622	1.72374e-07
		141.982	1.71072e-07
		142.342	1.69763e-07
		142.703	1.68447e-07
		143.063	1.67124e-07
		143.423	1.65794e-07
		143.784	1.64457e-07
		144.144	1.63113e-07
		144.505	1.61763e-07
		144.865	1.60406e-07
		145.225	1.59042e-07
		145.586	1.57672e-07
		145.946	1.56295e-07
		146.306	1.54912e-07
		146.667	1.53522e-07
		147.027	1.52126e-07
		147.387	1.50723e-07
		147.748	1.49314e-07
		148.108	1.47899e-07
		148.468	1.46478e-07
		148.829	1.45051e-07
		149.189	1.43617e-07
		149.55	1.42178e-07
		149.91	1.40732e-07
		150	1.4037e-07
		150.27	1.39281e-07
		150.631	1.37824e-07
		150.991	1.36361e-07
		151.351	1.34892e-07
		151.712	1.33418e-07
		152.072	1.31938e-07
		152.432	1.30453e-07
		152.793	1.28962e-07
		153.153	1.27465e-07
		153.514	1.25963e-07
		153.874	1.24456e-07
		154.234	1.22944e-07
		154.595	1.21426e-07
		154.955	1.19903e-07
		155.315	1.18375e-07
		155.676	1.16842e-07
		156.036	1.15304e-07
		156.396	1.13761e-07
		156.757	1.12213e-07
		157.117	1.10661e-07
		157.477	1.09104e-07
		157.838	1.07542e-07
		158.198	1.05975e-07
		158.559	1.04404e-07
		158.919	1.02828e-07
		159.279	1.01248e-07
		159.64	9.96634e-08
		160	9.80746e-08
		160.36	9.64815e-08
		160.721	9.48842e-08
		161.081	9.32827e-08
		161.441	9.16772e-08
		161.802	9.00677e-08
		162.162	8.84543e-08
		162.523	8.68369e-08
		162.883	8.52157e-08
		163.243	8.35908e-08
		163.604	8.19621e-08
		163.964	8.03298e-08
		164.324	7.86939e-08
		164.685	7.70545e-08
		165.045	7.54117e-08
		165.405	7.37655e-08
		165.766	7.21159e-08
		166.126	7.04631e-08
		166.486	6.88071e-08
		166.847	6.7148e-08
		167.207	6.54857e-08
		167.568	6.38205e-08
		167.928	6.21524e-08
		168.288	6.04813e-08
		168.649	5.88075e-08
		169.009	5.71309e-08
		169.369	5.54516e-08
		169.73	5.37697e-08
		170	5.25065e-08
		170.09	5.20852e-08
		170.45	5.03982e-08
		170.811	4.87088e-08
		171.171	4.70171e-08
		171.532	4.53231e-08
		171.892	4.36268e-08
		172.252	4.19284e-08
		172.613	4.02278e-08
		172.973	3.85253e-08
		173.333	3.68207e-08
		173.694	3.51143e-08
		174.054	3.3406e-08
		174.414	3.16959e-08
		174.775	2.99842e-08
		175.135	2.82708e-08
		175.495	2.65558e-08
		175.856	2.48393e-08
		176.216	2.31214e-08
		176.577	2.14021e-08
		176.937	1.96815e-08
		177.297	1.79596e-08
		177.658	1.62366e-08
		178.018	1.45125e-08
		178.378	1.27873e-08
		178.739	1.10611e-08
		179.099	9.33402e-09
		179.459	7.60609e-09
		179.82	5.87739e-09
		180	5.01276e-09
		180.18	4.14797e-09
		180.541	2.4179e-09
		186.667	-2.70276e-08
		187.027	-2.87579e-08
		187.387	-3.04876e-08
		187.748	-3.22166e-08
		188.108	-3.39449e-08
		188.468	-3.56723e-08
		188.829	-3.73988e-08
		189.189	-3.91244e-08
		189.55	-4.0849e-08
		189.91	-4.25725e-08
		190	-4.30032e-08
		190.27	-4.42948e-08
		190.631	-4.6016e-08
		190.991	-4.77358e-08
		191.351	-4.94543e-08
		191.712	-5.11714e-08
		192.072	-5.2887e-08
		192.432	-5.4601e-08
		192.793	-5.63134e-08
		193.153	-5.80242e-08
		193.514	-5.97332e-08
		193.874	-6.14404e-08
		194.234	-6.31457e-08
		194.595	-6.48491e-08
		194.955	-6.65505e-08
		195.315	-6.82498e-08
		195.676	-6.99469e-08
		196.036	-7.16419e-08
		196.396	-7.33346e-08
		196.757	-7.50249e-08
		197.117	-7.67129e-08
		197.477	-7.83983e-08
		197.838	-8.00813e-08
		198.198	-8.17617e-08
		198.559	-8.34394e-08
		198.919	-8.51144e-08
		199.279	-8.67865e-08
		199.64	-8.84559e-08
		200	-9.01223e-08
		200.36	-9.17858e-08
		200.721	-9.34462e-08
		201.081	-9.51035e-08
		201.441	-9.67576e-08
		201.802	-9.84085e-08
		202.162	-1.00056e-07
		202.523	-1.017e-07
		202.883	-1.03341e-07
		203.243	-1.04978e-07
		203.604	-1.06612e-07
		203.964	-1.08242e-07
		204.324	-1.09869e-07
		204.685	-1.11491e-07
		205.045	-1.1311e-07
		205.405	-1.14725e-07
		205.766	-1.16337e-07
		206.126	-1.17944e-07
		206.486	-1.19547e-07
		206.847	-1.21146e-07
		207.207	-1.22741e-07
		207.568	-1.24331e-07
		207.928	-1.25917e-07
		208.288	-1.27499e-07
		208.649	-1.29077e-07
		209.009	-1.3065e-07
		209.369	-1.32218e-07
		209.73	-1.33782e-07
		210	-1.34952e-07
		210.09	-1.35341e-07
		210.45	-1.36896e-07
		210.811	-1.38446e-07
		211.171	-1.39991e-07
		211.532	-1.41531e-07
		211.892	-1.43066e-07
		212.252	-1.44596e-07
		212.613	-1.4612e-07
		212.973	-1.4764e-07
		213.333	-1.49155e-07
		213.694	-1.50664e-07
		214.054	-1.52168e-07
		214.414	-1.53667e-07
		214.775	-1.5516e-07
		215.135	-1.56648e-07
		215.495	-1.5813e-07
		215.856	-1.59607e-07
		216.216	-1.61078e-07
		216.577	-1.62543e-07
		216.937	-1.64003e-07
		217.297	-1.65456e-07
		217.658	-1.66904e-07
		218.018	-1.68346e-07
		218.378	-1.69782e-07
		218.739	-1.71212e-07
		219.099	-1.72635e-07
		219.459	-1.74053e-07
		219.82	-1.75464e-07
		220	-1.76168e-07
		220.18	-1.76869e-07
		220.541	-1.78268e-07
		220.901	-1.79661e-07
		221.261	-1.81047e-07
		221.622	-1.82426e-07
		221.982	-1.83799e-07
		222.342	-1.85166e-07
		222.703	-1.86525e-07
		223.063	-1.87878e-07
		223.423	-1.89225e-07
		223.784	-1.90564e-07
		224.144	-1.91897e-07
		224.505	-1.93223e-07
		224.865	-1.94542e-07
		225.225	-1.95853e-07
		225.586	-1.97158e-07
		225.946	-1.98456e-07
		226.306	-1.99746e-07
		226.667	-2.0103e-07
		227.027	-2.02306e-07
		227.387	-2.03575e-07
		227.748	-2.04836e-07
		228.108	-2.0609e-07
		228.468	-2.07337e-07
		228.829	-2.08576e-07
		229.189	-2.09808e-07
		229.55	-2.11032e-07
		229.91	-2.12248e-07
		230	-2.12551e-07
		230.27	-2.13457e-07
		230.631	-2.14658e-07
		230.991	-2.15851e-07
		231.351	-2.17036e-07
		231.712	-2.18214e-07
		232.072	-2.19384e-07
		232.432	-2.20545e-07
		232.793	-2.21699e-07
		233.153	-2.22845e-07
		233.514	-2.23982e-07
		233.874	-2.25112e-07
		234.234	-2.26233e-07
		234.595	-2.27346e-07
		234.955	-2.28451e-07
		235.315	-2.29547e-07
		235.676	-2.30635e-07
		236.036	-2.31715e-07
		236.396	-2.32786e-07
		236.757	-2.33849e-07
		237.117	-2.34903e-07
		237.477	-2.35949e-07
		237.838	-2.36986e-07
		238.198	-2.38015e-07
		238.559	-2.39035e-07
		238.919	-2.40046e-07
		239.279	-2.41048e-07
		239.64	-2.42042e-07
		240	-2.43027e-07
		240.36	-2.44003e-07
		240.721	-2.4497e-07
		241.081	-2.45928e-07
		241.441	-2.46877e-07
		241.802	-2.47817e-07
		242.162	-2.48748e-07
		242.523	-2.4967e-07
		242.883	-2.50583e-07
		243.243	-2.51487e-07
		243.604	-2.52382e-07
		243.964	-2.53267e-07
		244.324	-2.54143e-07
		244.685	-2.5501e-07
		245.045	-2.55867e-07
		245.405	-2.56715e-07
		245.766	-2.57554e-07
		246.126	-2.58383e-07
		246.486	-2.59203e-07
		246.847	-2.60013e-07
		247.207	-2.60814e-07
		247.568	-2.61605e-07
		247.928	-2.62387e-07
		248.288	-2.63159e-07
		248.649	-2.63922e-07
		249.009	-2.64675e-07
		249.369	-2.65418e-07
		249.73	-2.66151e-07
		250	-2.66695e-07
		250.09	-2.66875e-07
		250.45	-2.67588e-07
		250.811	-2.68292e-07
		251.171	-2.68987e-07
		251.532	-2.69671e-07
		251.892	-2.70345e-07
		252.252	-2.7101e-07
		252.613	-2.71665e-07
		252.973	-2.72309e-07
		253.333	-2.72944e-07
		253.694	-2.73568e-07
		254.054	-2.74183e-07
		254.414	-2.74788e-07
		254.775	-2.75382e-07
		255.135	-2.75966e-07
		255.495	-2.76541e-07
		255.856	-2.77105e-07
		256.216	-2.77658e-07
		256.577	-2.78202e-07
		256.937	-2.78736e-07
		257.297	-2.79259e-07
		257.658	-2.79772e-07
		258.018	-2.80275e-07
		258.378	-2.80767e-07
		258.739	-2.81249e-07
		259.099	-2.81721e-07
		259.459	-2.82182e-07
		259.82	-2.82633e-07
		260	-2.82855e-07
		260.18	-2.83074e-07
		260.541	-2.83504e-07
		260.901	-2.83924e-07
		261.261	-2.84333e-07
		261.622	-2.84732e-07
		261.982	-2.85121e-07
		262.342	-2.85499e-07
		262.703	-2.85866e-07
		263.063	-2.86223e-07
		263.423	-2.8657e-07
		263.784	-2.86905e-07
		264.144	-2.87231e-07
		264.505	-2.87546e-07
		264.865	-2.8785e-07
		265.225	-2.88143e-07
		265.586	-2.88427e-07
		265.946	-2.88699e-07
		266.306	-2.88961e-07
		266.667	-2.89212e-07
		267.027	-2.89452e-07
		267.387	-2.89682e-07
		267.748	-2.89902e-07
		268.108	-2.9011e-07
		268.468	-2.90308e-07
		268.829	-2.90495e-07
		269.189	-2.90672e-07
		269.55	-2.90838e-07
		269.91	-2.90993e-07
		270	-2.9103e-07
		270.27	-2.91137e-07
		270.631	-2.91271e-07
		270.991	-2.91394e-07
		271.351	-2.91506e-07
		271.712	-2.91608e-07
		272.072	-2.91698e-07
		272.432	-2.91778e-07
		272.793	-2.91848e-07
		273.153	-2.91906e-07
		273.514	-2.91954e-07
		273.874	-2.91991e-07
		274.234	-2.92018e-07
		274.595	-2.92033e-07
		274.955	-2.92038e-07
		275.315	-2.92032e-07
		275.676	-2.92016e-07
		276.036	-2.91988e-07
		276.396	-2.9195e-07
		276.757	-2.91901e-07
		277.117	-2.91842e-07
		277.477	-2.91771e-07
		277.838	-2.9169e-07
		278.198	-2.91598e-07
		278.559	-2.91496e-07
		278.919	-2.91382e-07
		279.279	-2.91258e-07
		279.64	-2.91124e-07
		280	-2.90978e-07
		280.36	-2.90822e-07
		280.721	-2.90655e-07
		281.081	-2.90478e-07
		281.441	-2.90289e-07
		281.802	-2.9009e-07
		282.162	-2.89881e-07
		282.523	-2.8966e-07
		282.883	-2.8943e-07
		283.243	-2.89188e-07
		283.604	-2.88936e-07
		283.964	-2.88673e-07
		284.324	-2.88399e-07
		284.685	-2.88115e-07
		285.045	-2.87821e-07
		285.405	-2.87515e-07
		285.766	-2.872e-07
		286.126	-2.86873e-07
		286.486	-2.86536e-07
		286.847	-2.86189e-07
		287.207	-2.85831e-07
		287.568	-2.85462e-07
		287.928	-2.85083e-07
		288.288	-2.84694e-07
		288.649	-2.84294e-07
		289.009	-2.83884e-07
		289.369	-2.83463e-07
		289.73	-2.83031e-07
		290	-2.82701e-07
		290.09	-2.8259e-07
		290.45	-2.82138e-07
		290.811	-2.81675e-07
		291.171	-2.81203e-07
		291.532	-2.80719e-07
		291.892	-2.80226e-07
		292.252	-2.79722e-07
		292.613	-2.79208e-07
		292.973	-2.78684e-07
		293.333	-2.7815e-07
		293.694	-2.77605e-07
		294.054	-2.7705e-07
		294.414	-2.76485e-07
		294.775	-2.7591e-07
		295.135	-2.75325e-07
		295.495	-2.74729e-07
		295.856	-2.74124e-07
		296.216	-2.73508e-07
		296.577	-2.72883e-07
		296.937	-2.72247e-07
		297.297	-2.71601e-07
		297.658	-2.70946e-07
		298.018	-2.7028e-07
		298.378	-2.69605e-07
		298.739	-2.6892e-07
		299.099	-2.68224e-07
		299.459	-2.67519e-07
		299.82	-2.66805e-07
		300	-2.66444e-07
		300.18	-2.6608e-07
		300.541	-2.65346e-07
		300.901	-2.64602e-07
		301.261	-2.63848e-07
		301.622	-2.63085e-07
		301.982	-2.62312e-07
		302.342	-2.61529e-07
		302.703	-2.60737e-07
		303.063	-2.59935e-07
		303.423	-2.59124e-07
		303.784	-2.58303e-07
		304.144	-2.57473e-07
		304.505	-2.56633e-07
		304.865	-2.55784e-07
		305.225	-2.54926e-07
		305.586	-2.54058e-07
		305.946	-2.53181e-07
		306.306	-2.52295e-07
		306.667	-2.51399e-07
		307.027	-2.50495e-07
		307.387	-2.49581e-07
		307.748	-2.48658e-07
		308.108	-2.47726e-07
		308.468	-2.46785e-07
		308.829	-2.45835e-07
		309.189	-2.44876e-07
		309.55	-2.43908e-07
		309.91	-2.42931e-07
		310	-2.42686e-07
		310.27	-2.41946e-07
		310.631	-2.40951e-07
		310.991	-2.39948e-07
		311.351	-2.38936e-07
		311.712	-2.37915e-07
		312.072	-2.36886e-07
		312.432	-2.35848e-07
		312.793	-2.34801e-07
		313.153	-2.33746e-07
		313.514	-2.32682e-07
		313.874	-2.3161e-07
		314.234	-2.3053e-07
		314.595	-2.29441e-07
		314.955	-2.28343e-07
		315.315	-2.27238e-07
		315.676	-2.26124e-07
		316.036	-2.25002e-07
		316.396	-2.23872e-07
		316.757	-2.22733e-07
		317.117	-2.21587e-07
		317.477	-2.20433e-07
		317.838	-2.1927e-07
		318.198	-2.181e-07
		318.559	-2.16921e-07
		318.919	-2.15735e-07
		319.279	-2.14541e-07
		319.64	-2.1334e-07
		320	-2.1213e-07
		320.36	-2.10913e-07
		320.721	-2.09688e-07
		321.081	-2.08456e-07
		321.441	-2.07216e-07
		321.802	-2.05969e-07
		322.162	-2.04714e-07
		322.523	-2.03452e-07
		322.883	-2.02182e-07
		323.243	-2.00905e-07
		323.604	-1.99621e-07
		323.964	-1.9833e-07
		324.324	-1.97032e-07
		324.685	-1.95726e-07
		325.045	-1.94414e-07
		325.405	-1.93094e-07
		325.766	-1.91768e-07
		326.126	-1.90434e-07
		326.486	-1.89094e-07
		326.847	-1.87747e-07
		327.207	-1.86393e-07
		327.568	-1.85033e-07
		327.928	-1.83666e-07
		328.288	-1.82292e-07
		328.649	-1.80912e-07
		329.009	-1.79525e-07
		329.369	-1.78132e-07
		329.73	-1.76733e-07
		330	-1.75679e-07
		330.09	-1.75327e-07
		330.45	-1.73915e-07
		330.811	-1.72497e-07
		331.171	-1.71073e-07
		331.532	-1.69642e-07
		331.892	-1.68206e-07
		332.252	-1.66764e-07
		332.613	-1.65315e-07
		332.973	-1.63861e-07
		333.333	-1.62401e-07
		333.694	-1.60935e-07
		334.054	-1.59463e-07
		334.414	-1.57986e-07
		334.775	-1.56504e-07
		335.135	-1.55015e-07
		335.495	-1.53521e-07
		335.856	-1.52022e-07
		336.216	-1.50518e-07
		336.577	-1.49008e-07
		336.937	-1.47493e-07
		337.297	-1.45972e-07
		337.658	-1.44447e-07
		338.018	-1.42916e-07
		338.378	-1.41381e-07
		338.739	-1.3984e-07
		339.099	-1.38295e-07
		339.459	-1.36745e-07
		339.82	-1.3519e-07
		340	-1.34411e-07
		340.18	-1.3363e-07
		340.541	-1.32066e-07
		340.901	-1.30497e-07
		341.261	-1.28924e-07
		341.622	-1.27346e-07
		341.982	-1.25763e-07
		342.342	-1.24177e-07
		342.703	-1.22586e-07
		343.063	-1.2099e-07
		343.423	-1.19391e-07
		343.784	-1.17788e-07
		344.144	-1.1618e-07
		344.505	-1.14569e-07
		344.865	-1.12953e-07
		345.225	-1.11334e-07
		345.586	-1.09711e-07
		345.946	-1.08084e-07
		346.306	-1.06453e-07
		346.667	-1.04819e-07
		347.027	-1.03182e-07
		347.387	-1.0154e-07
		347.748	-9.98959e-08
		348.108	-9.8248e-08
		348.468	-9.65968e-08
		348.829	-9.49424e-08
		349.189	-9.32848e-08
		349.55	-9.16241e-08
		349.91	-8.99603e-08
		350	-8.95439e-08
		350.27	-8.82936e-08
		350.631	-8.6624e-08
		350.991	-8.49515e-08
		351.351	-8.32763e-08
		351.712	-8.15983e-08
		352.072	-7.99177e-08
		352.432	-7.82345e-08
		352.793	-7.65488e-08
		353.153	-7.48606e-08
		353.514	-7.317e-08
		353.874	-7.14771e-08
		354.234	-6.97819e-08
		354.595	-6.80846e-08
		354.955	-6.63851e-08
		355.315	-6.46835e-08
		355.676	-6.29799e-08
		356.036	-6.12744e-08
		356.396	-5.9567e-08
		356.757	-5.78579e-08
		357.117	-5.61469e-08
		357.477	-5.44343e-08
		357.838	-5.27201e-08
		358.198	-5.10044e-08
		358.559	-4.92872e-08
		358.919	-4.75686e-08
		359.279	-4.58486e-08
		359.64	-4.41274e-08
		360	-4.24049e-08

## Sheet: FigS10b
B(Oe)	V2ω,0(V)
140000	-7.47457e-09
140000	-7.38402e-09
140001	-7.25412e-09
140001	-7.07739e-09
140000	-6.86602e-09
140000	-6.65152e-09
139999	-6.44036e-09
139985	-6.21297e-09
139961	-5.98745e-09
139943	-5.76769e-09
139924	-5.52895e-09
139895	-5.31359e-09
139866	-5.12826e-09
139837	-4.99715e-09
139817	-4.90802e-09
139787	-4.84866e-09
139757	-4.80863e-09
139738	-4.76947e-09
139718	-4.68605e-09
139688	-4.55793e-09
139658	-4.41443e-09
139638	-4.2662e-09
139608	-4.08307e-09
139589	-3.8671e-09
139559	-3.64032e-09
139539	-3.39658e-09
139509	-3.1489e-09
139479	-2.92455e-09
139459	-2.74079e-09
139429	-2.5918e-09
139409	-2.47924e-09
139379	-2.38884e-09
139349	-2.32506e-09
139330	-2.26531e-09
139309	-2.20994e-09
139280	-2.1776e-09
139250	-2.17479e-09
139230	-2.1494e-09
139210	-2.0904e-09
139180	-2.01401e-09
139160	-1.93392e-09
139130	-1.84677e-09
139100	-1.73083e-09
139080	-1.62149e-09
139050	-1.51201e-09
139020	-1.41839e-09
138990	-1.32406e-09
138970	-1.23617e-09
138940	-1.14126e-09
138920	-1.03289e-09
138890	-9.03798e-10
138870	-1.07224e-09
138840	-1.27204e-09
138810	-1.50805e-09
138790	-1.72199e-09
138760	-1.88578e-09
138730	-1.93873e-09
138710	-1.93999e-09
138681	-1.94011e-09
138651	-1.98578e-09
138631	-2.05417e-09
138601	-2.10186e-09
138581	-2.05994e-09
138561	-1.96321e-09
138531	-1.84821e-09
138500	-1.79277e-09
138471	-1.79472e-09
138451	-1.87304e-09
138421	-1.96886e-09
138401	-2.03511e-09
138371	-2.05141e-09
138341	-2.04521e-09
138321	-2.05501e-09
138291	-2.12953e-09
138261	-2.24082e-09
138241	-2.34244e-09
138211	-2.37433e-09
138181	-2.33212e-09
138151	-2.22567e-09
138131	-2.12539e-09
138101	-2.05576e-09
138081	-2.02321e-09
138051	-1.98483e-09
138031	-1.91101e-09
138001	-1.81447e-09
137971	-1.71308e-09
137951	-1.66432e-09
137921	-1.65548e-09
137901	-1.67566e-09
137871	-1.66401e-09
137841	-1.60043e-09
137821	-1.4533e-09
137791	-1.27129e-09
137771	-1.09086e-09
137741	-9.35963e-10
137711	-8.04061e-10
137691	-6.41187e-10
137661	-4.3526e-10
137631	-1.81575e-10
137611	5.55928e-11
137581	2.38998e-10
137551	3.1223e-10
137531	2.92609e-10
137501	1.81958e-10
137471	3.39072e-11
137451	-1.41887e-10
137421	-3.6172e-10
137391	-6.42755e-10
137372	-9.975e-10
137341	-1.348e-09
137312	-1.66089e-09
137292	-1.93495e-09
137262	-2.16174e-09
137242	-2.36871e-09
137212	-2.57378e-09
137192	-2.79694e-09
137162	-3.02319e-09
137142	-3.19964e-09
137112	-3.33246e-09
137082	-3.45787e-09
137052	-3.61444e-09
137032	-3.81663e-09
137002	-4.08299e-09
136982	-4.39373e-09
136952	-4.65576e-09
136922	-4.83418e-09
136902	-4.90526e-09
136872	-4.933e-09
136842	-4.91304e-09
136822	-4.85946e-09
136792	-4.79285e-09
136772	-4.68683e-09
136742	-4.50409e-09
136722	-4.2335e-09
136692	-3.97502e-09
136662	-3.77326e-09
136642	-3.64303e-09
136612	-3.56093e-09
136582	-3.52042e-09
136562	-3.49604e-09
136532	-3.45275e-09
136502	-3.40387e-09
136482	-3.39609e-09
136452	-3.46574e-09
136432	-3.53123e-09
136402	-3.53915e-09
136382	-3.47397e-09
136352	-3.32391e-09
136322	-3.11942e-09
136302	-2.93219e-09
136272	-2.83388e-09
136242	-2.80721e-09
136222	-2.77568e-09
136192	-2.70035e-09
136163	-2.58717e-09
136143	-2.48185e-09
136113	-2.38741e-09
136093	-2.31577e-09
136062	-2.26919e-09
136032	-2.20507e-09
136013	-2.06768e-09
135983	-1.91613e-09
135953	-1.81302e-09
135933	-1.83078e-09
135903	-1.91775e-09
135873	-2.07165e-09
135853	-2.24635e-09
135823	-2.39652e-09
135803	-2.49321e-09
135773	-2.5977e-09
135743	-2.78481e-09
135723	-3.0537e-09
135693	-3.34806e-09
135673	-3.64214e-09
135643	-3.89467e-09
135613	-4.09297e-09
135593	-4.23576e-09
135563	-4.40411e-09
135543	-4.6337e-09
135523	-4.88068e-09
135493	-5.05856e-09
135473	-5.17472e-09
135443	-5.27668e-09
135413	-5.38535e-09
135393	-5.50655e-09
135363	-5.66368e-09
135333	-5.81784e-09
135313	-5.88935e-09
135283	-5.85432e-09
135263	-5.75484e-09
135233	-5.69318e-09
135213	-5.68905e-09
135193	-5.74604e-09
135163	-5.83402e-09
135143	-5.93034e-09
135113	-5.99277e-09
135093	-5.99109e-09
135063	-6.00564e-09
135043	-6.06811e-09
135003	-6.17756e-09
134983	-6.2775e-09
134953	-6.37602e-09
134933	-6.43949e-09
134903	-6.46266e-09
134873	-6.44208e-09
134853	-6.41843e-09
134823	-6.3929e-09
134803	-6.31276e-09
134773	-6.14495e-09
134753	-5.89799e-09
134723	-5.65468e-09
134693	-5.43674e-09
134663	-5.24963e-09
134643	-5.11022e-09
134623	-4.99001e-09
134593	-4.85184e-09
134563	-4.69057e-09
134533	-4.54429e-09
134513	-4.46444e-09
134483	-4.41364e-09
134463	-4.36346e-09
134433	-4.30171e-09
134403	-4.20751e-09
134383	-4.06007e-09
134353	-3.90738e-09
134323	-3.84299e-09
134303	-3.87965e-09
134273	-4.0374e-09
134244	-4.22026e-09
134213	-4.38095e-09
134193	-4.48259e-09
134163	-4.54924e-09
134134	-4.58654e-09
134114	-4.66251e-09
134084	-4.81188e-09
134064	-4.97333e-09
134034	-5.07334e-09
134014	-5.06487e-09
133984	-4.97434e-09
133954	-4.85958e-09
133924	-4.74715e-09
133904	-4.69146e-09
133874	-4.68267e-09
133844	-4.69452e-09
133824	-4.69474e-09
133794	-4.72512e-09
133774	-4.81538e-09
133744	-4.96548e-09
133714	-5.16323e-09
133694	-5.37979e-09
133664	-5.56338e-09
133644	-5.60423e-09
133614	-5.49138e-09
133594	-5.29211e-09
133564	-5.07777e-09
133534	-4.88256e-09
133514	-4.6945e-09
133484	-4.50921e-09
133454	-4.34364e-09
133434	-4.21072e-09
133404	-4.12075e-09
133384	-4.13803e-09
133354	-4.25401e-09
133334	-4.38164e-09
133304	-4.4534e-09
133284	-4.4743e-09
133254	-4.44869e-09
133224	-4.42054e-09
133204	-4.42242e-09
133174	-4.49773e-09
133154	-4.5884e-09
133134	-4.60326e-09
133104	-4.51644e-09
133074	-4.31738e-09
133044	-4.06337e-09
133024	-3.81318e-09
132994	-3.56527e-09
132964	-3.33762e-09
132944	-3.08869e-09
132914	-2.7885e-09
132894	-2.47603e-09
132865	-2.22851e-09
132845	-2.05703e-09
132815	-1.91838e-09
132785	-1.76798e-09
132765	-1.58989e-09
132735	-1.35501e-09
132705	-1.07619e-09
132685	-8.01677e-10
132655	-6.02763e-10
132625	-4.98068e-10
132605	-4.26559e-10
132575	-3.33688e-10
132555	-2.07889e-10
132525	-6.12543e-11
132505	8.29745e-11
132475	1.61649e-10
132455	1.39083e-10
132425	4.63148e-11
132405	-4.28194e-11
132375	-8.38034e-11
132355	-8.80008e-11
132325	-4.19833e-11
132295	1.76841e-11
132275	4.93691e-11
132245	6.92086e-11
132215	1.00177e-10
132185	1.77794e-10
132165	2.55275e-10
132145	2.61724e-10
132115	1.93304e-10
132095	6.9976e-11
132065	-6.90149e-11
132035	-1.93281e-10
132015	-2.39531e-10
131985	-1.89897e-10
131955	-9.96363e-11
131935	-3.0141e-11
131905	8.27338e-13
131885	1.14573e-11
131855	4.34237e-12
131825	-1.98351e-11
131805	-1.64225e-11
131785	-1.44913e-13
131755	-8.84686e-12
131725	-3.03796e-11
131695	-2.32898e-12
131675	9.56095e-11
131645	2.75823e-10
131625	4.60797e-10
131595	6.06602e-10
131575	6.49412e-10
131545	6.06107e-10
131515	5.19857e-10
131495	4.73078e-10
131465	4.97024e-10
131445	5.431e-10
131415	5.58525e-10
131385	4.69459e-10
131365	2.70221e-10
131336	3.13979e-11
131316	-1.80808e-10
131286	-2.96252e-10
131256	-3.52405e-10
131236	-3.84909e-10
131206	-4.35294e-10
131176	-5.02059e-10
131156	-5.45738e-10
131136	-5.2023e-10
131106	-4.04922e-10
131086	-2.6414e-10
131056	-1.48721e-10
131026	-1.47049e-10
131006	-3.08647e-10
130986	-5.55114e-10
130956	-8.58262e-10
130926	-1.15325e-09
130896	-1.41885e-09
130876	-1.66436e-09
130846	-1.91381e-09
130826	-2.16178e-09
130796	-2.38434e-09
130776	-2.51909e-09
130746	-2.52948e-09
130726	-2.46797e-09
130696	-2.36592e-09
130676	-2.29673e-09
130646	-2.25525e-09
130616	-2.20062e-09
130586	-2.10417e-09
130566	-1.93006e-09
130536	-1.71489e-09
130516	-1.52871e-09
130486	-1.4147e-09
130456	-1.43635e-09
130436	-1.52576e-09
130406	-1.59156e-09
130386	-1.60521e-09
130356	-1.59638e-09
130336	-1.59087e-09
130306	-1.66357e-09
130276	-1.81346e-09
130256	-2.03155e-09
130226	-2.23081e-09
130196	-2.3526e-09
130176	-2.42213e-09
130146	-2.48374e-09
130127	-2.54547e-09
130097	-2.60835e-09
130076	-2.65667e-09
130047	-2.64948e-09
130017	-2.55564e-09
129987	-2.38539e-09
129967	-2.21683e-09
129937	-2.07163e-09
129916	-1.94776e-09
129887	-1.81987e-09
129867	-1.64394e-09
129837	-1.41894e-09
129807	-1.14612e-09
129787	-8.91654e-10
129757	-7.38365e-10
129737	-6.60904e-10
129717	-6.45496e-10
129687	-6.24288e-10
129657	-5.64057e-10
129637	-4.55984e-10
129607	-3.20081e-10
129577	-2.11035e-10
129557	-1.38724e-10
129527	-5.03749e-11
129497	8.0426e-11
129477	2.56664e-10
129447	4.34182e-10
129427	5.78462e-10
129397	6.58279e-10
129367	6.1448e-10
129347	4.99957e-10
129317	3.97462e-10
129297	3.6687e-10
129267	3.99442e-10
129247	4.64347e-10
129217	5.63855e-10
129187	6.51027e-10
129157	7.48385e-10
129137	8.87649e-10
129107	1.05409e-09
129087	1.18842e-09
129057	1.26298e-09
129027	1.26912e-09
129007	1.26368e-09
128977	1.26013e-09
128957	1.31558e-09
128927	1.44803e-09
128897	1.61929e-09
128867	1.72943e-09
128847	1.747e-09
128818	1.69158e-09
128798	1.61492e-09
128768	1.55317e-09
128748	1.5456e-09
128718	1.58701e-09
128688	1.6304e-09
128658	1.62356e-09
128638	1.57039e-09
128608	1.49525e-09
128588	1.45849e-09
128558	1.49279e-09
128538	1.55935e-09
128508	1.57972e-09
128478	1.48717e-09
128458	1.30334e-09
128438	1.08961e-09
128408	9.03508e-10
128388	8.23537e-10
128348	8.13368e-10
128328	8.63309e-10
128298	9.10777e-10
128268	9.22499e-10
128248	9.00607e-10
128218	8.90882e-10
128198	9.41694e-10
128178	1.0484e-09
128148	1.17023e-09
128128	1.27346e-09
128098	1.35461e-09
128068	1.43241e-09
128048	1.55395e-09
128018	1.72898e-09
127988	1.91722e-09
127958	2.09421e-09
127928	2.20221e-09
127908	2.24654e-09
127878	2.25804e-09
127859	2.30584e-09
127838	2.40952e-09
127798	2.52227e-09
127779	2.5723e-09
127748	2.50613e-09
127728	2.35131e-09
127699	2.16789e-09
127678	2.05607e-09
127649	2.07105e-09
127629	2.26171e-09
127599	2.49009e-09
127569	2.6615e-09
127549	2.75147e-09
127519	2.78821e-09
127499	2.80377e-09
127469	2.82047e-09
127449	2.82649e-09
127419	2.75218e-09
127399	2.59157e-09
127369	2.34068e-09
127349	2.05157e-09
127319	1.76219e-09
127289	1.46032e-09
127259	1.14817e-09
127239	8.05262e-10
127209	3.89877e-10
127189	-8.4175e-11
127159	-5.75249e-10
127129	-9.78486e-10
127109	-1.26076e-09
127079	-1.46231e-09
127059	-1.62703e-09
127029	-1.78641e-09
126999	-1.96195e-09
126969	-2.16206e-09
126949	-2.35032e-09
126919	-2.49339e-09
126899	-2.64186e-09
126869	-2.83342e-09
126849	-3.09637e-09
126819	-3.38048e-09
126789	-3.66443e-09
126769	-3.90679e-09
126749	-4.02488e-09
126719	-4.04743e-09
126699	-4.03196e-09
126669	-4.03115e-09
126639	-4.02474e-09
126609	-4.00406e-09
126589	-3.97475e-09
126559	-3.93612e-09
126529	-3.8793e-09
126509	-3.85265e-09
126479	-3.87753e-09
126459	-3.9497e-09
126429	-4.00481e-09
126409	-3.99626e-09
126379	-3.95331e-09
126349	-3.87263e-09
126329	-3.78012e-09
126309	-3.71489e-09
126279	-3.73332e-09
126250	-3.78254e-09
126229	-3.82829e-09
126200	-3.81123e-09
126180	-3.77693e-09
126150	-3.75631e-09
126130	-3.75184e-09
126100	-3.7739e-09
126080	-3.80601e-09
126050	-3.81089e-09
126020	-3.71295e-09
126000	-3.48618e-09
125970	-3.22726e-09
125950	-2.9691e-09
125920	-2.73409e-09
125890	-2.51378e-09
125870	-2.31704e-09
125840	-2.10442e-09
125820	-1.88768e-09
125790	-1.68035e-09
125770	-1.55904e-09
125740	-1.51471e-09
125710	-1.5e-09
125690	-1.46158e-09
125670	-1.39534e-09
125640	-1.28749e-09
125610	-1.16793e-09
125580	-1.09608e-09
125560	-1.14787e-09
125530	-1.27351e-09
125510	-1.43131e-09
125480	-1.57854e-09
125460	-1.71429e-09
125430	-1.85431e-09
125410	-2.02149e-09
125390	-2.21771e-09
125360	-2.44742e-09
125340	-2.65175e-09
125310	-2.78958e-09
125280	-2.84273e-09
125260	-2.90341e-09
125230	-2.9938e-09
125200	-3.10135e-09
125180	-3.19935e-09
125150	-3.25324e-09
125130	-3.1926e-09
125100	-3.04298e-09
125080	-2.84736e-09
125050	-2.71157e-09
125020	-2.6911e-09
125000	-2.70538e-09
124970	-2.71e-09
124950	-2.65498e-09
124920	-2.51418e-09
124890	-2.34395e-09
124871	-2.19979e-09
124841	-2.09398e-09
124820	-1.98047e-09
124791	-1.83405e-09
124761	-1.65254e-09
124731	-1.44334e-09
124711	-1.21756e-09
124681	-9.86292e-10
124661	-8.16709e-10
124631	-6.79356e-10
124611	-5.16443e-10
124581	-2.99118e-10
124551	-3.56054e-11
124531	2.03678e-10
124501	3.60072e-10
124471	4.32332e-10
124451	3.99589e-10
124421	3.19632e-10
124401	2.18179e-10
124371	1.16026e-10
124341	-7.19897e-12
124321	-1.85484e-10
124291	-4.03022e-10
124271	-6.2828e-10
124241	-8.07879e-10
124221	-8.9947e-10
124191	-9.12557e-10
124171	-9.00955e-10
124141	-9.40216e-10
124111	-9.92069e-10
124091	-1.04233e-09
124061	-1.03658e-09
124031	-9.94537e-10
124011	-8.84361e-10
123991	-7.69548e-10
123961	-6.77598e-10
123931	-6.58924e-10
123911	-6.7718e-10
123882	-7.06647e-10
123851	-6.92332e-10
123832	-6.414e-10
123802	-5.89957e-10
123772	-5.62828e-10
123752	-5.67836e-10
123722	-5.72307e-10
123702	-5.39086e-10
123672	-4.07381e-10
123642	-2.10191e-10
123622	2.5151e-11
123592	2.04432e-10
123572	3.23528e-10
123542	3.79543e-10
123512	4.28256e-10
123492	4.9195e-10
123462	5.56071e-10
123442	5.93745e-10
123412	5.26685e-10
123382	3.06297e-10
123352	4.75217e-12
123332	-3.37606e-10
123312	-6.42563e-10
123282	-9.00658e-10
123252	-1.11578e-09
123232	-1.31568e-09
123202	-1.52081e-09
123172	-1.74653e-09
123152	-1.94081e-09
123122	-2.06398e-09
123092	-2.16045e-09
123072	-2.28942e-09
123042	-2.48489e-09
123022	-2.7541e-09
122992	-3.0523e-09
122962	-3.31155e-09
122932	-3.44493e-09
122912	-3.43104e-09
122882	-3.33116e-09
122862	-3.23259e-09
122832	-3.15985e-09
122802	-3.10098e-09
122782	-3.03708e-09
122762	-2.93568e-09
122732	-2.79962e-09
122702	-2.6729e-09
122682	-2.63783e-09
122653	-2.71581e-09
122622	-2.87565e-09
122602	-3.05141e-09
122582	-3.21615e-09
122553	-3.36213e-09
122523	-3.51001e-09
122503	-3.7358e-09
122473	-4.05077e-09
122453	-4.41202e-09
122433	-4.74991e-09
122403	-5.032e-09
122373	-5.27799e-09
122353	-5.52181e-09
122323	-5.80919e-09
122293	-6.16875e-09
122273	-6.58337e-09
122243	-6.99038e-09
122223	-7.36457e-09
122193	-7.70765e-09
122173	-8.03941e-09
122143	-8.35817e-09
122113	-8.66407e-09
122083	-8.96356e-09
122063	-9.21138e-09
122033	-9.31154e-09
122003	-9.29251e-09
121983	-9.22245e-09
121953	-9.17821e-09
121933	-9.19812e-09
121903	-9.2517e-09
121883	-9.31459e-09
121853	-9.32553e-09
121823	-9.27062e-09
121803	-9.2066e-09
121773	-9.17235e-09
121753	-9.15993e-09
121713	-9.13993e-09
121693	-9.07199e-09
121663	-8.92003e-09
121643	-8.65427e-09
121613	-8.31405e-09
121583	-7.97793e-09
121563	-7.66726e-09
121533	-7.37298e-09
121513	-7.05383e-09
121483	-6.72168e-09
121453	-6.39122e-09
121433	-6.10008e-09
121403	-5.87303e-09
121373	-5.76194e-09
121353	-5.71019e-09
121323	-5.67709e-09
121303	-5.65343e-09
121273	-5.65369e-09
121253	-5.65202e-09
121223	-5.70479e-09
121203	-5.82283e-09
121174	-5.97891e-09
121153	-6.0854e-09
121123	-6.14805e-09
121094	-6.19011e-09
121073	-6.24813e-09
121044	-6.34989e-09
121014	-6.49388e-09
120994	-6.64662e-09
120964	-6.72463e-09
120944	-6.71977e-09
120914	-6.61725e-09
120894	-6.49626e-09
120864	-6.40583e-09
120834	-6.34968e-09
120804	-6.32562e-09
120784	-6.28062e-09
120764	-6.1812e-09
120734	-6.05688e-09
120714	-5.92194e-09
120684	-5.82355e-09
120654	-5.75739e-09
120624	-5.70024e-09
120604	-5.63124e-09
120574	-5.51242e-09
120554	-5.35353e-09
120524	-5.20762e-09
120504	-5.11067e-09
120474	-5.06288e-09
120444	-5.017e-09
120414	-4.92081e-09
120394	-4.75565e-09
120364	-4.51559e-09
120344	-4.26726e-09
120324	-4.04135e-09
120294	-3.88272e-09
120274	-3.75987e-09
120234	-3.61516e-09
120214	-3.43573e-09
120184	-3.19287e-09
120154	-2.9369e-09
120134	-2.73338e-09
120104	-2.60237e-09
120084	-2.49684e-09
120054	-2.37331e-09
120024	-2.22283e-09
120004	-2.02099e-09
119974	-1.80704e-09
119944	-1.61574e-09
119925	-1.49751e-09
119894	-1.41431e-09
119875	-1.30119e-09
119845	-1.13377e-09
119814	-9.80382e-10
119795	-8.73042e-10
119775	-8.64203e-10
119745	-9.58849e-10
119715	-1.08985e-09
119695	-1.19545e-09
119665	-1.24437e-09
119645	-1.20253e-09
119615	-1.12084e-09
119585	-1.0127e-09
119565	-8.97458e-10
119535	-7.69779e-10
119515	-5.97697e-10
119485	-3.77267e-10
119465	-1.15648e-10
119435	1.20291e-10
119415	2.46144e-10
119385	2.63189e-10
119355	1.93847e-10
119325	1.1867e-10
119305	8.71727e-11
119275	8.78039e-11
119245	9.5192e-11
119225	5.96679e-11
119195	-5.74962e-12
119175	-8.03979e-11
119155	-9.19321e-11
119125	-2.16346e-11
119095	1.37678e-10
119075	3.18915e-10
119045	4.74626e-10
119025	5.36754e-10
118995	5.3184e-10
118965	4.79202e-10
118945	4.49667e-10
118915	4.35454e-10
118895	3.97695e-10
118865	3.00337e-10
118845	1.4355e-10
118815	-6.32806e-11
118795	-2.80779e-10
118765	-4.74938e-10
118745	-6.37015e-10
118705	-7.88887e-10
118685	-9.41554e-10
118655	-1.07824e-09
118635	-1.20782e-09
118605	-1.26955e-09
118575	-1.26523e-09
118555	-1.19464e-09
118525	-1.15404e-09
118495	-1.1777e-09
118475	-1.2702e-09
118445	-1.37354e-09
118425	-1.44789e-09
118395	-1.47454e-09
118375	-1.45616e-09
118346	-1.45171e-09
118316	-1.48382e-09
118296	-1.56236e-09
118266	-1.66436e-09
118245	-1.73839e-09
118216	-1.7496e-09
118195	-1.69662e-09
118165	-1.60163e-09
118136	-1.50255e-09
118116	-1.40345e-09
118086	-1.31574e-09
118065	-1.22281e-09
118036	-1.09689e-09
118006	-9.47612e-10
117986	-8.05465e-10
117956	-7.14078e-10
117936	-6.52721e-10
117906	-6.11106e-10
117886	-5.57086e-10
117856	-4.41044e-10
117826	-2.86236e-10
117806	-1.41836e-10
117776	-4.51899e-11
117756	-3.74776e-11
117726	-8.49967e-11
117696	-1.59457e-10
117666	-2.1851e-10
117646	-2.45936e-10
117616	-3.00041e-10
117596	-4.18829e-10
117566	-6.16344e-10
117536	-8.34624e-10
117516	-1.00463e-09
117486	-1.09276e-09
117466	-1.09251e-09
117436	-1.02982e-09
117406	-9.56296e-10
117386	-9.11746e-10
117356	-8.79583e-10
117326	-8.48547e-10
117306	-7.68678e-10
117276	-6.58966e-10
117256	-5.67341e-10
117226	-5.26527e-10
117196	-5.38028e-10
117176	-5.5823e-10
117146	-5.29087e-10
117126	-4.12875e-10
117097	-2.51721e-10
117067	-7.92706e-11
117047	5.60005e-11
117027	1.16999e-10
116997	1.2611e-10
116977	1.15702e-10
116947	1.16776e-10
116917	1.3807e-10
116897	1.36527e-10
116877	1.11957e-10
116847	3.57048e-11
116817	-4.50004e-11
116797	-5.84357e-11
116767	1.87036e-11
116737	1.75047e-10
116717	3.27705e-10
116687	4.53352e-10
116657	5.16279e-10
116637	5.43937e-10
116607	6.14394e-10
116587	7.29361e-10
116567	8.7905e-10
116537	9.92805e-10
116507	1.0171e-09
116487	9.36567e-10
116457	7.9831e-10
116437	6.57461e-10
116407	5.76653e-10
116377	5.40932e-10
116357	5.21195e-10
116327	4.57006e-10
116297	3.62514e-10
116277	2.6048e-10
116247	1.80201e-10
116227	1.50188e-10
116197	1.66517e-10
116167	2.0935e-10
116147	2.46279e-10
116117	2.54657e-10
116097	2.60253e-10
116067	3.07952e-10
116037	4.00345e-10
116017	5.56929e-10
115987	7.27025e-10
115967	8.60112e-10
115937	8.99629e-10
115907	9.03314e-10
115887	9.29693e-10
115857	9.8675e-10
115837	1.03521e-09
115807	1.0288e-09
115787	9.71706e-10
115747	8.25498e-10
115727	6.4037e-10
115697	4.70137e-10
115677	3.5041e-10
115647	2.61584e-10
115627	1.70845e-10
115597	5.03674e-11
115577	-1.01847e-10
115547	-3.02894e-10
115517	-5.02832e-10
115497	-6.43751e-10
115467	-7.2577e-10
115437	-8.10728e-10
115407	-9.29773e-10
115388	-1.0863e-09
115358	-1.25245e-09
115327	-1.3969e-09
115308	-1.50028e-09
115278	-1.54475e-09
115248	-1.59032e-09
115228	-1.70623e-09
115208	-1.88968e-09
115178	-2.09317e-09
115158	-2.28323e-09
115128	-2.41231e-09
115098	-2.50397e-09
115078	-2.62139e-09
115048	-2.80512e-09
115028	-3.05001e-09
114998	-3.28781e-09
114978	-3.48144e-09
114948	-3.60461e-09
114918	-3.67315e-09
114898	-3.71417e-09
114868	-3.7973e-09
114848	-3.96199e-09
114818	-4.16199e-09
114798	-4.33779e-09
114778	-4.46079e-09
114748	-4.5452e-09
114718	-4.60326e-09
114698	-4.68407e-09
114668	-4.80487e-09
114648	-4.95138e-09
114618	-5.07008e-09
114598	-5.13239e-09
114568	-5.17482e-09
114538	-5.22736e-09
114508	-5.32818e-09
114488	-5.48033e-09
114468	-5.69716e-09
114438	-5.89059e-09
114418	-6.03052e-09
114388	-6.10635e-09
114358	-6.15914e-09
114328	-6.2029e-09
114298	-6.24879e-09
114278	-6.29281e-09
114248	-6.32106e-09
114228	-6.25955e-09
114198	-6.14755e-09
114168	-6.02582e-09
114138	-5.9391e-09
114118	-5.86295e-09
114089	-5.7631e-09
114068	-5.62599e-09
114039	-5.4053e-09
114019	-5.13227e-09
113989	-4.89167e-09
113969	-4.72666e-09
113939	-4.61337e-09
113919	-4.54946e-09
113889	-4.47275e-09
113859	-4.38121e-09
113829	-4.26493e-09
113809	-4.18794e-09
113779	-4.21717e-09
113759	-4.31404e-09
113729	-4.46595e-09
113699	-4.6419e-09
113679	-4.81826e-09
113649	-4.9719e-09
113629	-5.12064e-09
113599	-5.30831e-09
113579	-5.52845e-09
113549	-5.74785e-09
113518	-5.91148e-09
113498	-6.00816e-09
113468	-6.01708e-09
113438	-5.9913e-09
113418	-5.97069e-09
113388	-5.98934e-09
113369	-6.01111e-09
113338	-5.98173e-09
113319	-5.87922e-09
113289	-5.74929e-09
113259	-5.64386e-09
113229	-5.59315e-09
113209	-5.63376e-09
113189	-5.71907e-09
113159	-5.7862e-09
113129	-5.77454e-09
113109	-5.71358e-09
113079	-5.65236e-09
113049	-5.6234e-09
113019	-5.6187e-09
112999	-5.63847e-09
112969	-5.64878e-09
112939	-5.63823e-09
112919	-5.61486e-09
112899	-5.62253e-09
112869	-5.69725e-09
112839	-5.83918e-09
112819	-5.98582e-09
112789	-6.0805e-09
112769	-6.07431e-09
112739	-6.01274e-09
112719	-5.93981e-09
112689	-5.90355e-09
112659	-5.93184e-09
112639	-5.9826e-09
112609	-6.02198e-09
112579	-6.00606e-09
112559	-5.95242e-09
112529	-5.90152e-09
112509	-5.90312e-09
112479	-5.92544e-09
112459	-5.88616e-09
112429	-5.78728e-09
112399	-5.63428e-09
112369	-5.47911e-09
112349	-5.36365e-09
112319	-5.36476e-09
112299	-5.45144e-09
112279	-5.59476e-09
112250	-5.70847e-09
112219	-5.76808e-09
112190	-5.79914e-09
112170	-5.83225e-09
112140	-5.88597e-09
112120	-5.96703e-09
112090	-6.02294e-09
112060	-6.00488e-09
112040	-5.88385e-09
112010	-5.68953e-09
111980	-5.48603e-09
111959	-5.31701e-09
111930	-5.19047e-09
111910	-5.11477e-09
111880	-5.03216e-09
111860	-4.92036e-09
111830	-4.77462e-09
111800	-4.65171e-09
111770	-4.56442e-09
111750	-4.51648e-09
111720	-4.48653e-09
111700	-4.41924e-09
111670	-4.30777e-09
111640	-4.20406e-09
111610	-4.16303e-09
111590	-4.24407e-09
111560	-4.45055e-09
111540	-4.76347e-09
111510	-5.10755e-09
111490	-5.44839e-09
111460	-5.7871e-09
111430	-6.16317e-09
111410	-6.60275e-09
111380	-7.06992e-09
111360	-7.54113e-09
111330	-7.96232e-09
111300	-8.32756e-09
111280	-8.623e-09
111260	-8.90453e-09
111230	-9.20234e-09
111200	-9.49901e-09
111180	-9.7351e-09
111150	-9.88226e-09
111130	-9.95085e-09
111100	-9.9452e-09
111071	-9.89171e-09
111041	-9.85655e-09
111020	-9.85754e-09
111000	-9.85484e-09
110970	-9.79315e-09
110951	-9.68177e-09
110921	-9.51764e-09
110891	-9.36401e-09
110871	-9.25335e-09
110840	-9.22248e-09
110820	-9.22275e-09
110790	-9.21625e-09
110760	-9.19119e-09
110740	-9.16994e-09
110710	-9.18996e-09
110680	-9.2606e-09
110660	-9.38822e-09
110630	-9.50853e-09
110610	-9.57779e-09
110580	-9.55208e-09
110551	-9.46989e-09
110531	-9.40135e-09
110501	-9.38118e-09
110481	-9.41629e-09
110451	-9.44769e-09
110421	-9.43742e-09
110401	-9.35743e-09
110371	-9.24197e-09
110341	-9.14935e-09
110321	-9.10018e-09
110291	-9.08982e-09
110271	-9.07525e-09
110241	-9.0365e-09
110211	-8.9647e-09
110191	-8.90597e-09
110161	-8.92554e-09
110131	-9.03962e-09
110111	-9.20482e-09
110081	-9.3663e-09
110061	-9.45129e-09
110031	-9.41338e-09
110001	-9.31341e-09
109981	-9.18285e-09
109951	-9.08902e-09
109921	-9.03449e-09
109901	-9.01286e-09
109881	-8.98784e-09
109851	-8.9524e-09
109831	-8.95841e-09
109801	-9.01841e-09
109771	-9.14109e-09
109751	-9.24696e-09
109721	-9.28643e-09
109691	-9.19006e-09
109671	-8.98234e-09
109641	-8.72976e-09
109611	-8.49838e-09
109591	-8.33451e-09
109561	-8.24335e-09
109541	-8.18781e-09
109511	-8.13313e-09
109491	-8.08467e-09
109461	-8.08946e-09
109431	-8.17186e-09
109411	-8.39242e-09
109381	-8.70206e-09
109362	-9.02286e-09
109332	-9.29132e-09
109311	-9.5009e-09
109282	-9.64839e-09
109252	-9.80434e-09
109232	-1.00303e-08
109202	-1.03116e-08
109172	-1.05928e-08
109152	-1.0837e-08
109122	-1.10396e-08
109102	-1.12273e-08
109072	-1.14443e-08
109042	-1.17242e-08
109012	-1.20198e-08
108992	-1.22761e-08
108962	-1.24569e-08
108932	-1.25445e-08
108912	-1.25721e-08
108882	-1.26098e-08
108862	-1.2672e-08
108832	-1.27325e-08
108802	-1.26903e-08
108782	-1.25397e-08
108762	-1.22959e-08
108732	-1.20074e-08
108702	-1.1698e-08
108672	-1.14e-08
108652	-1.11241e-08
108622	-1.08424e-08
108602	-1.05276e-08
108572	-1.02156e-08
108542	-9.95179e-09
108512	-9.76421e-09
108492	-9.64938e-09
108462	-9.59575e-09
108442	-9.56354e-09
108412	-9.49512e-09
108382	-9.3939e-09
108362	-9.32472e-09
108332	-9.31948e-09
108302	-9.37455e-09
108282	-9.49052e-09
108252	-9.62713e-09
108222	-9.72847e-09
108203	-9.79557e-09
108182	-9.87408e-09
108152	-9.99034e-09
108122	-1.01279e-08
108092	-1.02711e-08
108072	-1.03952e-08
108042	-1.04784e-08
108023	-1.05042e-08
107992	-1.05246e-08
107973	-1.05877e-08
107943	-1.06703e-08
107913	-1.07326e-08
107893	-1.07234e-08
107863	-1.06487e-08
107843	-1.04778e-08
107813	-1.0292e-08
107783	-1.01557e-08
107753	-1.01019e-08
107733	-1.00882e-08
107703	-1.00649e-08
107683	-1.00138e-08
107653	-9.93262e-09
107633	-9.85567e-09
107603	-9.81349e-09
107583	-9.8098e-09
107553	-9.82344e-09
107523	-9.79436e-09
107503	-9.7171e-09
107473	-9.60876e-09
107443	-9.5073e-09
107423	-9.47388e-09
107403	-9.54953e-09
107373	-9.67351e-09
107353	-9.79946e-09
107323	-9.8734e-09
107293	-9.90928e-09
107263	-9.90022e-09
107243	-9.87899e-09
107223	-9.87782e-09
107193	-9.89382e-09
107163	-9.8892e-09
107143	-9.84436e-09
107114	-9.82858e-09
107083	-9.87361e-09
107063	-9.98905e-09
107034	-1.01622e-08
107003	-1.03295e-08
106984	-1.04272e-08
106954	-1.04389e-08
106924	-1.03494e-08
106904	-1.02397e-08
106874	-1.01657e-08
106844	-1.01137e-08
106824	-1.00531e-08
106794	-9.98216e-09
106764	-9.84813e-09
106734	-9.67198e-09
106704	-9.51827e-09
106684	-9.46722e-09
106654	-9.50366e-09
106634	-9.555e-09
106604	-9.56109e-09
106574	-9.48119e-09
106554	-9.33196e-09
106524	-9.15854e-09
106504	-9.02173e-09
106474	-8.9417e-09
106454	-8.87999e-09
106424	-8.80529e-09
106404	-8.71023e-09
106374	-8.60873e-09
106354	-8.53249e-09
106324	-8.50028e-09
106294	-8.4974e-09
106274	-8.48298e-09
106244	-8.39144e-09
106224	-8.22041e-09
106194	-8.0225e-09
106164	-7.88115e-09
106144	-7.80792e-09
106114	-7.81156e-09
106084	-7.82483e-09
106064	-7.81197e-09
106034	-7.77641e-09
106004	-7.72783e-09
105984	-7.69222e-09
105954	-7.70222e-09
105934	-7.74986e-09
105904	-7.79538e-09
105884	-7.78588e-09
105854	-7.72072e-09
105824	-7.61488e-09
105795	-7.50885e-09
105775	-7.42987e-09
105755	-7.40327e-09
105725	-7.37921e-09
105695	-7.33523e-09
105675	-7.25042e-09
105645	-7.14759e-09
105615	-7.06092e-09
105595	-7.01889e-09
105565	-7.00712e-09
105545	-6.96152e-09
105515	-6.83331e-09
105485	-6.63843e-09
105455	-6.43199e-09
105435	-6.25787e-09
105415	-6.13591e-09
105385	-6.04372e-09
105355	-5.96001e-09
105335	-5.83076e-09
105305	-5.65243e-09
105275	-5.47465e-09
105255	-5.36632e-09
105225	-5.34972e-09
105195	-5.42278e-09
105175	-5.53086e-09
105145	-5.62704e-09
105125	-5.7031e-09
105095	-5.76222e-09
105075	-5.83839e-09
105045	-5.96587e-09
105015	-6.12159e-09
104995	-6.2538e-09
104975	-6.33323e-09
104945	-6.37174e-09
104915	-6.37346e-09
104885	-6.37865e-09
104865	-6.41794e-09
104835	-6.50136e-09
104815	-6.59836e-09
104785	-6.67221e-09
104755	-6.7013e-09
104725	-6.71874e-09
104705	-6.759e-09
104675	-6.84658e-09
104655	-6.9528e-09
104625	-7.0377e-09
104595	-7.06838e-09
104575	-6.98356e-09
104545	-6.81652e-09
104525	-6.63999e-09
104495	-6.49357e-09
104465	-6.37301e-09
104445	-6.25634e-09
104415	-6.17401e-09
104395	-6.13383e-09
104366	-6.19005e-09
104345	-6.38541e-09
104316	-6.66505e-09
104296	-6.99296e-09
104265	-7.29162e-09
104246	-7.48401e-09
104216	-7.58248e-09
104186	-7.5996e-09
104156	-7.58376e-09
104136	-7.57776e-09
104106	-7.56401e-09
104086	-7.50638e-09
104056	-7.31753e-09
104026	-6.99526e-09
104006	-6.64107e-09
103976	-6.3348e-09
103956	-6.12584e-09
103926	-5.97403e-09
103896	-5.86455e-09
103876	-5.75878e-09
103856	-5.65812e-09
103826	-5.59534e-09
103796	-5.60628e-09
103766	-5.68753e-09
103746	-5.78375e-09
103716	-5.84102e-09
103696	-5.85943e-09
103666	-5.83433e-09
103636	-5.80399e-09
103616	-5.8225e-09
103586	-5.893e-09
103566	-5.96538e-09
103536	-5.98332e-09
103506	-5.9512e-09
103486	-5.87241e-09
103456	-5.79403e-09
103426	-5.74799e-09
103396	-5.71625e-09
103376	-5.66689e-09
103346	-5.5666e-09
103326	-5.39268e-09
103306	-5.14369e-09
103276	-4.8776e-09
103246	-4.65917e-09
103216	-4.50627e-09
103196	-4.42268e-09
103166	-4.37897e-09
103146	-4.33396e-09
103117	-4.25658e-09
103086	-4.17364e-09
103067	-4.14705e-09
103037	-4.1964e-09
103007	-4.28732e-09
102987	-4.38794e-09
102967	-4.46857e-09
102937	-4.53675e-09
102907	-4.62666e-09
102887	-4.79554e-09
102857	-5.06848e-09
102837	-5.37003e-09
102807	-5.63077e-09
102787	-5.82498e-09
102757	-5.94926e-09
102727	-6.00395e-09
102697	-6.04452e-09
102677	-6.11886e-09
102647	-6.2139e-09
102627	-6.28085e-09
102597	-6.27683e-09
102567	-6.24354e-09
102537	-6.19979e-09
102517	-6.16075e-09
102487	-6.15187e-09
102467	-6.18512e-09
102447	-6.20321e-09
102417	-6.13399e-09
102387	-6.00316e-09
102367	-5.8547e-09
102337	-5.72803e-09
102307	-5.63275e-09
102287	-5.55641e-09
102257	-5.47723e-09
102238	-5.37012e-09
102207	-5.22799e-09
102188	-5.07274e-09
102157	-4.95281e-09
102137	-4.87652e-09
102108	-4.829e-09
102088	-4.75478e-09
102058	-4.62285e-09
102028	-4.46671e-09
102008	-4.34531e-09
101988	-4.30537e-09
101958	-4.38887e-09
101928	-4.56216e-09
101898	-4.73348e-09
101878	-4.86396e-09
101848	-4.93792e-09
101828	-4.98887e-09
101798	-5.02071e-09
101768	-5.04323e-09
101748	-5.02107e-09
101718	-4.93322e-09
101688	-4.80398e-09
101668	-4.65605e-09
101638	-4.53476e-09
101608	-4.49696e-09
101588	-4.52383e-09
101558	-4.59776e-09
101538	-4.64417e-09
101518	-4.64897e-09
101488	-4.62794e-09
101458	-4.64201e-09
101438	-4.74718e-09
101408	-4.96881e-09
101378	-5.23421e-09
101358	-5.47379e-09
101328	-5.62092e-09
101308	-5.72483e-09
101278	-5.84216e-09
101258	-6.00559e-09
101228	-6.21788e-09
101198	-6.41435e-09
101178	-6.54821e-09
101148	-6.59853e-09
101128	-6.59219e-09
101098	-6.60049e-09
101068	-6.65959e-09
101038	-6.77345e-09
101018	-6.90884e-09
100988	-7.02142e-09
100959	-7.07977e-09
100938	-7.12128e-09
100909	-7.17234e-09
100879	-7.23795e-09
100859	-7.32843e-09
100829	-7.43451e-09
100809	-7.54179e-09
100779	-7.62001e-09
100749	-7.69032e-09
100729	-7.78948e-09
100699	-7.95222e-09
100679	-8.17512e-09
100649	-8.42021e-09
100619	-8.60696e-09
100589	-8.72884e-09
100569	-8.77272e-09
100549	-8.77874e-09
100519	-8.8165e-09
100489	-8.92442e-09
100469	-9.06403e-09
100439	-9.17362e-09
100409	-9.17911e-09
100389	-9.11472e-09
100369	-8.98354e-09
100339	-8.84858e-09
100309	-8.74022e-09
100289	-8.67038e-09
100259	-8.59505e-09
100229	-8.47266e-09
100209	-8.32823e-09
100179	-8.22271e-09
100159	-8.16373e-09
100129	-8.18371e-09
100109	-8.27088e-09
100079	-8.37327e-09
100049	-8.41246e-09
100029	-8.38284e-09
99999	-8.3558e-09
99969	-8.37348e-09
99949	-8.42564e-09
99929.1	-8.4982e-09
99899.1	-8.58901e-09
99879.1	-8.6476e-09
99849.2	-8.65797e-09
99819.1	-8.68981e-09
99799.3	-8.7764e-09
99769.2	-8.90757e-09
99749.2	-9.06022e-09
99719.3	-9.1974e-09
99699.4	-9.25302e-09
99669.4	-9.24358e-09
99649.3	-9.23504e-09
99619.4	-9.27522e-09
99599.6	-9.34479e-09
99569.4	-9.42487e-09
99549.6	-9.47638e-09
99519.6	-9.47874e-09
99489.6	-9.42824e-09
99469.6	-9.41483e-09
99439.7	-9.47156e-09
99409.6	-9.58794e-09
99389.6	-9.70858e-09
99359.7	-9.80696e-09
99329.8	-9.8777e-09
99309.7	-9.91793e-09
99279.7	-1.00011e-08
99259.7	-1.01453e-08
99229.6	-1.03577e-08
99199.8	-1.05657e-08
99179.8	-1.07364e-08
99149.8	-1.08457e-08
99119.9	-1.09063e-08
99099.8	-1.09556e-08
99069.9	-1.10401e-08
99049.9	-1.11599e-08
99019.9	-1.12661e-08
98990	-1.13071e-08
98970.1	-1.12735e-08
98940	-1.1214e-08
98910.1	-1.11652e-08
98880.1	-1.11495e-08
98860.1	-1.11883e-08
98830	-1.12237e-08
98810.1	-1.12327e-08
98780.1	-1.11906e-08
98760.1	-1.11242e-08
98730.2	-1.10606e-08
98700.2	-1.1029e-08
98670.3	-1.10004e-08
98640.2	-1.09084e-08
98620.2	-1.07446e-08
98590.2	-1.05042e-08
98570.4	-1.02623e-08
98540.2	-1.00746e-08
98510.3	-9.96904e-09
98490.3	-9.92927e-09
98460.3	-9.89376e-09
98430.3	-9.80372e-09
98410.4	-9.66512e-09
98380.4	-9.48583e-09
98350.4	-9.31666e-09
98320.4	-9.21111e-09
98300.4	-9.15396e-09
98270.6	-9.14535e-09
98250.6	-9.14059e-09
98220.6	-9.13489e-09
98200.6	-9.12416e-09
98170.7	-9.14914e-09
98140.7	-9.236e-09
98120.8	-9.35817e-09
98090.7	-9.46355e-09
98070.8	-9.49065e-09
98040.9	-9.46224e-09
98010.8	-9.40095e-09
97990.7	-9.36488e-09
97960.8	-9.39223e-09
97930.9	-9.45772e-09
97910.8	-9.51148e-09
97881	-9.49565e-09
97850.8	-9.36568e-09
97830.8	-9.15819e-09
97800.9	-8.91616e-09
97770.9	-8.75138e-09
97751	-8.67018e-09
97721	-8.68646e-09
97691.1	-8.74546e-09
97671.1	-8.81301e-09
97651.2	-8.88396e-09
97621.1	-8.97611e-09
97591.1	-9.10002e-09
97571.1	-9.26362e-09
97541.2	-9.40931e-09
97521.2	-9.51273e-09
97491.3	-9.57013e-09
97461.4	-9.61328e-09
97431.4	-9.68354e-09
97411.3	-9.85068e-09
97381.4	-1.00939e-08
97351.4	-1.03206e-08
97331.2	-1.04708e-08
97301.1	-1.05708e-08
97281.1	-1.0648e-08
97251.1	-1.0733e-08
97231.1	-1.0843e-08
97201.1	-1.09657e-08
97171.1	-1.10212e-08
97151.1	-1.10241e-08
97121.2	-1.09911e-08
97091.2	-1.09623e-08
97071.2	-1.09653e-08
97041.3	-1.10399e-08
97011.4	-1.11544e-08
96991.4	-1.12111e-08
96971.4	-1.11561e-08
96941.5	-1.10398e-08
96911.5	-1.08978e-08
96891.5	-1.07699e-08
96861.5	-1.06806e-08
96841.4	-1.06214e-08
96811.5	-1.0531e-08
96781.6	-1.04019e-08
96761.6	-1.02487e-08
96731.6	-1.01154e-08
96701.6	-1.00167e-08
96681.7	-9.92296e-09
96651.6	-9.79002e-09
96631.6	-9.60297e-09
96601.6	-9.36728e-09
96571.8	-9.09773e-09
96551.6	-8.88116e-09
96521.7	-8.74137e-09
96491.7	-8.70987e-09
96471.7	-8.71408e-09
96441.8	-8.69323e-09
96421.7	-8.59587e-09
96391.9	-8.43787e-09
96371.8	-8.27534e-09
96341.9	-8.15732e-09
96311.9	-8.10476e-09
96281.9	-8.07192e-09
96262	-8.02573e-09
96232.1	-7.95656e-09
96202	-7.87888e-09
96182.1	-7.82421e-09
96152.2	-7.84103e-09
96132.1	-7.91239e-09
96102.1	-8.03437e-09
96082.2	-8.15895e-09
96052.3	-8.25988e-09
96022.2	-8.35952e-09
95992.1	-8.47785e-09
95972.1	-8.60686e-09
95942.1	-8.73696e-09
95912.2	-8.84935e-09
95882.3	-8.91429e-09
95862.2	-8.92615e-09
95832.2	-8.93632e-09
95812.3	-8.99015e-09
95782.3	-9.09592e-09
95762.3	-9.24575e-09
95732.4	-9.42714e-09
95702.4	-9.61302e-09
95682.4	-9.78035e-09
95652.5	-9.93545e-09
95622.5	-1.01099e-08
95602.6	-1.03381e-08
95572.5	-1.05971e-08
95542.7	-1.08472e-08
95522.6	-1.10107e-08
95492.6	-1.11047e-08
95472.7	-1.11435e-08
95442.7	-1.1195e-08
95422.8	-1.13068e-08
95392.7	-1.14663e-08
95362.6	-1.16301e-08
95332.8	-1.17351e-08
95312.8	-1.17533e-08
95282.8	-1.17028e-08
95262.7	-1.16537e-08
95232.8	-1.16343e-08
95202.8	-1.16527e-08
95182.9	-1.16918e-08
95152.8	-1.17221e-08
95122.8	-1.16879e-08
95092.9	-1.16118e-08
95073	-1.15278e-08
95043	-1.14699e-08
95023	-1.14121e-08
95003	-1.13328e-08
94973	-1.12288e-08
94943	-1.11074e-08
94913	-1.09594e-08
94893.2	-1.08397e-08
94863.2	-1.08063e-08
94843.2	-1.08201e-08
94813.3	-1.08441e-08
94793.2	-1.08439e-08
94763.4	-1.08206e-08
94743.3	-1.08135e-08
94713.3	-1.08505e-08
94693.3	-1.09656e-08
94663.3	-1.10954e-08
94643.3	-1.11888e-08
94613.3	-1.11639e-08
94583.1	-1.10568e-08
94563.1	-1.08845e-08
94533.1	-1.0735e-08
94513.2	-1.06279e-08
94483.2	-1.05617e-08
94463.2	-1.04827e-08
94433.3	-1.03484e-08
94403.3	-1.01899e-08
94373.3	-1.00578e-08
94353.1	-1.00163e-08
94323.3	-1.00708e-08
94303.4	-1.01591e-08
94273.3	-1.02321e-08
94243.4	-1.02159e-08
94223.3	-1.01299e-08
94193.5	-1.00114e-08
94173.4	-9.94403e-09
94143.4	-9.93395e-09
94123.4	-9.98454e-09
94093.5	-1.00412e-08
94063.5	-1.00713e-08
94043.5	-1.00931e-08
94013.6	-1.01614e-08
93983.6	-1.02683e-08
93963.6	-1.04141e-08
93933.5	-1.05579e-08
93903.6	-1.06485e-08
93883.6	-1.06598e-08
93853.7	-1.05761e-08
93833.7	-1.0453e-08
93803.6	-1.03441e-08
93783.8	-1.0271e-08
93753.6	-1.02046e-08
93723.7	-1.01238e-08
93703.8	-9.99781e-09
93673.8	-9.84012e-09
93643.6	-9.68037e-09
93623.7	-9.58374e-09
93593.9	-9.54032e-09
93573.7	-9.53269e-09
93543.9	-9.53501e-09
93524	-9.51498e-09
93494	-9.46842e-09
93464	-9.37952e-09
93444.1	-9.29672e-09
93414.1	-9.23702e-09
93394.1	-9.17117e-09
93354.2	-9.06603e-09
93334.1	-8.90795e-09
93304.2	-8.7269e-09
93284.2	-8.53329e-09
93264.2	-8.38108e-09
93234.1	-8.30353e-09
93204.1	-8.26453e-09
93184.1	-8.24469e-09
93154.2	-8.21794e-09
93124.2	-8.16695e-09
93104.2	-8.10708e-09
93074.2	-8.05663e-09
93044.4	-8.03325e-09
93024.4	-8.03471e-09
93004.3	-8.02406e-09
92974.3	-7.95538e-09
92944.4	-7.83916e-09
92924.5	-7.68172e-09
92894.5	-7.57177e-09
92874.6	-7.50494e-09
92844.5	-7.48385e-09
92824.7	-7.44177e-09
92794.5	-7.33621e-09
92764.5	-7.18074e-09
92744.6	-7.00455e-09
92714.7	-6.86686e-09
92694.7	-6.78719e-09
92664.7	-6.78378e-09
92634.9	-6.78595e-09
92614.8	-6.75375e-09
92584.7	-6.70067e-09
92564.8	-6.6597e-09
92534.7	-6.67193e-09
92514.7	-6.75865e-09
92484.8	-6.91441e-09
92464.9	-7.06214e-09
92434.8	-7.14612e-09
92404.9	-7.16599e-09
92384.7	-7.16144e-09
92354.8	-7.18064e-09
92324.9	-7.23289e-09
92304.9	-7.33269e-09
92275	-7.41977e-09
92255.1	-7.44468e-09
92225	-7.42319e-09
92195.2	-7.36797e-09
92175.2	-7.33828e-09
92145.2	-7.34098e-09
92115.2	-7.38253e-09
92095.2	-7.43496e-09
92065.2	-7.48584e-09
92045.3	-7.54799e-09
92015.2	-7.63499e-09
91995.2	-7.79676e-09
91965.3	-8.01726e-09
91945.3	-8.29662e-09
91915.1	-8.56524e-09
91884.9	-8.79073e-09
91864.8	-8.95e-09
91834.7	-9.09672e-09
91814.9	-9.2671e-09
91794.9	-9.45467e-09
91764.8	-9.64804e-09
91734.7	-9.79601e-09
91715	-9.87707e-09
91684.9	-9.93315e-09
91664.9	-1.00077e-08
91634.9	-1.01782e-08
91605.1	-1.04524e-08
91585	-1.08102e-08
91555.2	-1.11334e-08
91535.2	-1.13759e-08
91505.2	-1.1487e-08
91475.2	-1.15376e-08
91455.2	-1.15663e-08
91425.3	-1.16138e-08
91405.2	-1.16629e-08
91385.2	-1.16877e-08
91355.2	-1.16464e-08
91325.2	-1.15765e-08
91305.4	-1.15103e-08
91275.4	-1.14911e-08
91245.3	-1.15345e-08
91225.3	-1.16256e-08
91195.3	-1.17256e-08
91175.3	-1.18052e-08
91145.2	-1.18826e-08
91115.4	-1.1957e-08
91095.5	-1.20821e-08
91065.4	-1.2265e-08
91045.4	-1.24825e-08
91015.6	-1.26798e-08
90995.4	-1.28274e-08
90965.6	-1.28748e-08
90945.5	-1.28389e-08
90915.6	-1.27159e-08
90885.6	-1.25783e-08
90865.6	-1.24465e-08
90835.5	-1.23052e-08
90815.7	-1.21378e-08
90785.7	-1.19647e-08
90765.8	-1.18242e-08
90735.8	-1.17712e-08
90705.7	-1.17857e-08
90685.7	-1.18519e-08
90655.8	-1.19035e-08
90625.8	-1.18729e-08
90605.9	-1.17697e-08
90575.8	-1.16064e-08
90555.8	-1.14586e-08
90525.9	-1.1389e-08
90495.8	-1.13871e-08
90475.9	-1.13981e-08
90445.9	-1.13805e-08
90426	-1.13216e-08
90386	-1.12396e-08
90366.1	-1.11955e-08
90336.1	-1.11999e-08
90316	-1.12709e-08
90286.1	-1.13528e-08
90266.1	-1.14194e-08
90236.2	-1.14574e-08
90206	-1.14775e-08
90176.2	-1.15312e-08
90156.2	-1.16302e-08
90126.3	-1.17848e-08
90106.3	-1.19695e-08
90076.4	-1.21502e-08
90046.3	-1.22964e-08
90026.4	-1.24256e-08
89996.4	-1.25992e-08
89966.4	-1.2853e-08
89946.5	-1.31358e-08
89916.5	-1.34003e-08
89896.4	-1.36079e-08
89866.4	-1.37207e-08
89846.3	-1.37443e-08
89816.5	-1.37548e-08
89786.4	-1.38032e-08
89766.5	-1.38578e-08
89736.5	-1.38407e-08
89716.5	-1.3729e-08
89696.5	-1.35319e-08
89666.5	-1.32763e-08
89636.8	-1.3019e-08
89616.7	-1.27917e-08
89586.5	-1.25984e-08
89566.6	-1.23745e-08
89536.7	-1.20823e-08
89516.7	-1.1704e-08
89486.7	-1.12773e-08
89457	-1.08422e-08
89426.9	-1.04547e-08
89406.8	-1.01382e-08
89376.9	-9.8516e-09
89356.9	-9.56403e-09
89326.9	-9.26308e-09
89297	-8.96819e-09
89277	-8.6935e-09
89257.1	-8.47154e-09
89227	-8.29078e-09
89196.7	-8.15285e-09
89166.7	-8.01892e-09
89146.8	-7.86616e-09
89126.7	-7.7322e-09
89096.9	-7.66349e-09
89066.8	-7.66375e-09
89036.9	-7.70558e-09
89016.9	-7.7418e-09
88987	-7.68294e-09
88966.9	-7.51914e-09
88937	-7.29221e-09
88917	-7.0797e-09
88887	-6.92405e-09
88857.1	-6.79888e-09
88837.1	-6.67583e-09
88807	-6.51211e-09
88777.1	-6.31178e-09
88757.1	-6.10343e-09
88727.2	-5.9741e-09
88697.2	-5.9118e-09
88677.3	-5.91203e-09
88647.2	-5.92491e-09
88627.3	-5.92564e-09
88597.3	-5.89e-09
88577.3	-5.8461e-09
88547.3	-5.85969e-09
88517.2	-5.95301e-09
88497.2	-6.10219e-09
88467.4	-6.26465e-09
88447.3	-6.38701e-09
88417.3	-6.44911e-09
88387.5	-6.4751e-09
88357.5	-6.49846e-09
88337.5	-6.57834e-09
88307.4	-6.72014e-09
88287.4	-6.91179e-09
88257.4	-7.09538e-09
88237.5	-7.26216e-09
[truncated: 3,403 more rows]
