# Supplementary material for: Electrically switchable van der Waals magnon valves
Source: Nat Commun. 2021 Nov 1;12:6279. doi: 10.1038/s41467-021-26523-1 (PMC8560771; doi:10.1038/s41467-021-26523-1)
Supplement: Supplementary file 3 — Source data [file 41467_2021_26523_MOESM3_ESM.zip › Source Data/FigS11.xlsx]

## Sheet: FigS11
experimental result			Fitting: y=C/λ*exp(d/λ)/(1-exp(2d/λ))			finite element simulation
distance(μm)	V2ω,0/Lpt(V/m)		distance(μm)	V2ω,0/Lpt(V/m)		distance(μm)	T(K)
1	0.011086		1	0.0120845		0.02	2.93389
2.25	0.00691473		1.00501	0.0120236		0.04333	2.91765
3.5	0.00405356		1.01001	0.0119633		0.06667	2.89657
4.75	0.00245811		1.01502	0.0119036		0.09	2.87114
6	0.00175659		1.02002	0.0118445		0.11333	2.84136
			1.02503	0.0117859		0.13667	2.80724
			1.03003	0.0117279		0.16	2.76877
			1.03504	0.0116705		0.18333	2.72594
			1.04004	0.0116136		0.20667	2.67887
			1.04505	0.0115573		0.23	2.63033
			1.05005	0.0115015		0.25333	2.58326
			1.05506	0.0114462		0.27667	2.53758
			1.06006	0.0113915		0.3	2.49329
			1.06507	0.0113372		0.32333	2.45039
			1.07007	0.0112835		0.34667	2.40888
			1.07508	0.0112302		0.37	2.36876
			1.08008	0.0111775		0.39333	2.33319
			1.08509	0.0111252		0.41667	2.30143
			1.09009	0.0110734		0.44	2.27171
			1.0951	0.0110221		0.46333	2.24403
			1.1001	0.0109712		0.48667	2.21838
			1.10511	0.0109208		0.51	2.19477
			1.11011	0.0108709		0.53333	2.17382
			1.11512	0.0108214		0.55667	2.15487
			1.12012	0.0107723		0.58	2.13789
			1.12513	0.0107237		0.60333	2.12288
			1.13013	0.0106755		0.62667	2.10984
			1.13514	0.0106277		0.65	2.09883
			1.14014	0.0105803		0.67333	2.08972
			1.14515	0.0105334		0.69667	2.08238
			1.15015	0.0104868		0.72	2.07683
			1.15516	0.0104407		0.74333	2.07305
			1.16016	0.0103949		0.76667	2.06934
			1.16517	0.0103496		0.79	2.06577
			1.17017	0.0103046		0.81333	2.06238
			1.17518	0.01026		0.83667	2.05916
			1.18018	0.0102158		0.86	2.05611
			1.18519	0.0101719		0.88333	2.05311
			1.19019	0.0101284		0.90667	2.05027
			1.1952	0.0100853		0.93	2.04759
			1.2002	0.0100425		0.95333	2.04507
			1.20521	0.0100001		0.97667	2.0427
			1.21021	0.00995803		1	2.04045
			1.21522	0.00991631		1.02333	2.03835
			1.22022	0.00987492		1.04667	2.03642
			1.22523	0.00983387		1.07	2.03464
			1.23023	0.00979315		1.09333	2.03302
			1.23524	0.00975276		1.11667	2.03165
			1.24024	0.00971269		1.14	2.03036
			1.24525	0.00967294		1.16333	2.02915
			1.25025	0.00963351		1.18667	2.02803
			1.25526	0.00959439		1.21	2.02699
			1.26026	0.00955557		1.23333	2.02603
			1.26527	0.00951706		1.25667	2.02515
			1.27027	0.00947885		1.28	2.02436
			1.27528	0.00944094		1.30333	2.02364
			1.28028	0.00940332		1.32667	2.02301
			1.28529	0.00936599		1.35	2.02246
			1.29029	0.00932895		1.37333	2.02199
			1.2953	0.00929219		1.39667	2.02161
			1.3003	0.00925572		1.42	2.02124
			1.30531	0.00921952		1.44333	2.02084
			1.31031	0.00918359		1.46667	2.02046
			1.31532	0.00914793		1.49	2.02008
			1.32032	0.00911255		1.51333	2.01972
			1.32533	0.00907742		1.53667	2.01937
			1.33033	0.00904256		1.56	2.01904
			1.33534	0.00900796		1.58333	2.01872
			1.34034	0.00897361		1.60667	2.01842
			1.34535	0.00893952		1.63	2.01813
			1.35035	0.00890567		1.65333	2.01787
			1.35536	0.00887208		1.67667	2.01762
			1.36036	0.00883873		1.7	2.01739
			1.36537	0.00880562		1.72333	2.01718
			1.37037	0.00877275		1.74667	2.01699
			1.37538	0.00874011		1.77	2.01681
			1.38038	0.00870771		1.79333	2.01666
			1.38539	0.00867555		1.81667	2.01651
			1.39039	0.00864361		1.84	2.01637
			1.3954	0.00861189		1.86333	2.01623
			1.4004	0.00858041		1.88667	2.01611
			1.40541	0.00854914		1.91	2.01599
			1.41041	0.00851809		1.93333	2.01588
			1.41542	0.00848726		1.95667	2.01577
			1.42042	0.00845665		1.98	2.01568
			1.42543	0.00842625		2.00333	2.01558
			1.43043	0.00839606		2.02667	2.0155
			1.43544	0.00836607		2.05	2.01542
			1.44044	0.0083363		2.07333	2.01534
			1.44545	0.00830672		2.09667	2.01528
			1.45045	0.00827735		2.12	2.01522
			1.45546	0.00824818		2.14333	2.01516
			1.46046	0.0082192		2.16667	2.01511
			1.46547	0.00819042		2.19	2.01506
			1.47047	0.00816184		2.21333	2.01501
			1.47548	0.00813344		2.23667	2.01497
			1.48048	0.00810524		2.26	2.01493
			1.48549	0.00807722		2.28333	2.01489
			1.49049	0.00804939		2.30667	2.01486
			1.4955	0.00802175		2.33	2.01482
			1.5005	0.00799428		2.35333	2.01479
			1.50551	0.007967		2.37667	2.01476
			1.51051	0.00793989		2.4	2.01473
			1.51552	0.00791296		2.42333	2.0147
			1.52052	0.00788621		2.44667	2.01468
			1.52553	0.00785963		2.47	2.01466
			1.53053	0.00783322		2.49333	2.01464
			1.53554	0.00780698		2.51667	2.01462
			1.54054	0.00778091		2.54	2.0146
			1.54555	0.00775501		2.56333	2.01459
			1.55055	0.00772927		2.58667	2.01457
			1.55556	0.00770369		2.61	2.01456
			1.56056	0.00767828		2.63333	2.01453
			1.56557	0.00765302		2.65667	2.0145
			1.57057	0.00762793		2.68	2.01446
			1.57558	0.00760299		2.70333	2.01443
			1.58058	0.00757821		2.72667	2.0144
			1.58559	0.00755358		2.75	2.01437
			1.59059	0.00752911		2.77333	2.01433
			1.5956	0.00750479		2.79667	2.0143
			1.6006	0.00748061		2.82	2.01427
			1.60561	0.00745659		2.84333	2.01424
			1.61061	0.00743271		2.86667	2.01421
			1.61562	0.00740898		2.89	2.01419
			1.62062	0.00738539		2.91333	2.01416
			1.62563	0.00736195		2.93667	2.01413
			1.63063	0.00733865		2.96	2.01411
			1.63564	0.00731549		2.98333	2.01408
			1.64064	0.00729247		3.00667	2.01406
			1.64565	0.00726958		3.03	2.01405
			1.65065	0.00724683		3.05333	2.01403
			1.65566	0.00722422		3.07667	2.01401
			1.66066	0.00720175		3.1	2.01399
			1.66567	0.0071794		3.12333	2.01398
			1.67067	0.00715719		3.14667	2.01396
			1.67568	0.00713511		3.17	2.01394
			1.68068	0.00711315		3.19333	2.01393
			1.68569	0.00709133		3.21667	2.01391
			1.69069	0.00706963		3.24	2.01389
			1.6957	0.00704806		3.26333	2.01388
			1.7007	0.00702662		3.28667	2.01386
			1.70571	0.00700529		3.31	2.01385
			1.71071	0.0069841		3.33333	2.01384
			1.71572	0.00696302		3.35667	2.01382
			1.72072	0.00694206		3.38	2.01381
			1.72573	0.00692122		3.40333	2.0138
			1.73073	0.00690051		3.42667	2.01379
			1.73574	0.00687991		3.45	2.01377
			1.74074	0.00685942		3.47333	2.01376
			1.74575	0.00683905		3.49667	2.01375
			1.75075	0.0068188		3.52	2.01374
			1.75576	0.00679866		3.54333	2.01373
			1.76076	0.00677863		3.56667	2.01373
			1.76577	0.00675871		3.59	2.01372
			1.77077	0.00673891		3.61333	2.01371
			1.77578	0.00671921		3.63667	2.0137
			1.78078	0.00669962		3.66	2.0137
			1.78579	0.00668014		3.68333	2.01369
			1.79079	0.00666077		3.70667	2.01368
			1.7958	0.00664151		3.73	2.01368
			1.8008	0.00662235		3.75333	2.01367
			1.80581	0.00660329		3.77667	2.01366
			1.81081	0.00658434		3.8	2.01365
			1.81582	0.00656549		3.82333	2.01365
			1.82082	0.00654674		3.84667	2.01364
			1.82583	0.00652809		3.87	2.01363
			1.83083	0.00650954		3.89333	2.01362
			1.83584	0.00649109		3.91667	2.01361
			1.84084	0.00647274		3.94	2.0136
			1.84585	0.00645449		3.96333	2.01359
			1.85085	0.00643634		3.98667	2.01358
			1.85586	0.00641828		4.01	2.01357
			1.86086	0.00640031		4.03333	2.01355
			1.86587	0.00638245		4.05667	2.01354
			1.87087	0.00636467		4.08	2.01353
			1.87588	0.00634699		4.10333	2.01352
			1.88088	0.0063294		4.12667	2.01351
			1.88589	0.0063119		4.15	2.0135
			1.89089	0.00629449		4.17333	2.01348
			1.8959	0.00627718		4.19667	2.01347
			1.9009	0.00625995		4.22	2.01346
			1.90591	0.00624281		4.24333	2.01345
			1.91091	0.00622576		4.26667	2.01344
			1.91592	0.0062088		4.29	2.01343
			1.92092	0.00619192		4.31333	2.01341
			1.92593	0.00617513		4.33667	2.0134
			1.93093	0.00615842		4.36	2.01339
			1.93594	0.0061418		4.38333	2.01338
			1.94094	0.00612527		4.40667	2.01337
			1.94595	0.00610881		4.43	2.01336
			1.95095	0.00609244		4.45333	2.01335
			1.95596	0.00607616		4.47667	2.01334
			1.96096	0.00605995		4.5	2.01332
			1.96597	0.00604382		4.52333	2.01331
			1.97097	0.00602778		4.54667	2.0133
			1.97598	0.00601181		4.57	2.01329
			1.98098	0.00599592		4.59333	2.01328
			1.98599	0.00598011		4.61667	2.01327
			1.99099	0.00596438		4.64	2.01326
			1.996	0.00594873		4.66333	2.01325
			2.001	0.00593315		4.68667	2.01324
			2.00601	0.00591765		4.71	2.01323
			2.01101	0.00590223		4.73333	2.01322
			2.01602	0.00588688		4.75667	2.01321
			2.02102	0.0058716		4.78	2.0132
			2.02603	0.0058564		4.80333	2.01318
			2.03103	0.00584127		4.82667	2.01317
			2.03604	0.00582621		4.85	2.01316
			2.04104	0.00581123		4.87333	2.01315
			2.04605	0.00579632		4.89667	2.01314
			2.05105	0.00578148		4.92	2.01313
			2.05606	0.00576671		4.94333	2.01312
			2.06106	0.00575201		4.96667	2.01311
			2.06607	0.00573738		4.99	2.0131
			2.07107	0.00572282		5.01333	2.01309
			2.07608	0.00570832		5.03667	2.01308
			2.08108	0.0056939		5.06	2.01307
			2.08609	0.00567954		5.08333	2.01306
			2.09109	0.00566525		5.10667	2.01305
			2.0961	0.00565103		5.13	2.01304
			2.1011	0.00563687		5.15333	2.01303
			2.10611	0.00562278		5.17667	2.01302
			2.11111	0.00560876		5.2	2.01301
			2.11612	0.0055948		5.22333	2.013
			2.12112	0.0055809		5.24667	2.01299
			2.12613	0.00556707		5.27	2.01299
			2.13113	0.0055533		5.29333	2.01298
			2.13614	0.00553959		5.31667	2.01297
			2.14114	0.00552595		5.34	2.01296
			2.14615	0.00551237		5.36333	2.01295
			2.15115	0.00549885
			2.15616	0.00548539
			2.16116	0.00547199
			2.16617	0.00545865
			2.17117	0.00544538
			2.17618	0.00543216
			2.18118	0.005419
			2.18619	0.0054059
			2.19119	0.00539286
			2.1962	0.00537988
			2.2012	0.00536695
			2.20621	0.00535408
			2.21121	0.00534127
			2.21622	0.00532852
			2.22122	0.00531582
			2.22623	0.00530318
			2.23123	0.00529059
			2.23624	0.00527805
			2.24124	0.00526558
			2.24625	0.00525315
			2.25125	0.00524078
			2.25626	0.00522846
			2.26126	0.0052162
			2.26627	0.00520399
			2.27127	0.00519183
			2.27628	0.00517972
			2.28128	0.00516767
			2.28629	0.00515566
			2.29129	0.00514371
			2.2963	0.00513181
			2.3013	0.00511996
			2.30631	0.00510816
			2.31131	0.0050964
			2.31632	0.0050847
			2.32132	0.00507305
			2.32633	0.00506145
			2.33133	0.00504989
			2.33634	0.00503838
			2.34134	0.00502692
			2.34635	0.00501551
			2.35135	0.00500414
			2.35636	0.00499283
			2.36136	0.00498156
			2.36637	0.00497033
			2.37137	0.00495915
			2.37638	0.00494802
			2.38138	0.00493693
			2.38639	0.00492589
			2.39139	0.00491489
			2.3964	0.00490394
			2.4014	0.00489303
			2.40641	0.00488216
			2.41141	0.00487134
			2.41642	0.00486057
			2.42142	0.00484983
			2.42643	0.00483914
			2.43143	0.00482849
			2.43644	0.00481789
			2.44144	0.00480732
			2.44645	0.0047968
			2.45145	0.00478632
			2.45646	0.00477588
			2.46146	0.00476549
			2.46647	0.00475513
			2.47147	0.00474481
			2.47648	0.00473454
			2.48148	0.0047243
			2.48649	0.00471411
			2.49149	0.00470395
			2.4965	0.00469384
			2.5015	0.00468376
			2.50651	0.00467372
			2.51151	0.00466373
			2.51652	0.00465376
			2.52152	0.00464384
			2.52653	0.00463396
			2.53153	0.00462411
			2.53654	0.0046143
			2.54154	0.00460453
			2.54655	0.0045948
			2.55155	0.0045851
			2.55656	0.00457544
			2.56156	0.00456582
			2.56657	0.00455623
			2.57157	0.00454668
			2.57658	0.00453717
			2.58158	0.00452769
			2.58659	0.00451824
			2.59159	0.00450884
			2.5966	0.00449946
			2.6016	0.00449012
			2.60661	0.00448082
			2.61161	0.00447155
			2.61662	0.00446232
			2.62162	0.00445312
			2.62663	0.00444395
			2.63163	0.00443482
			2.63664	0.00442572
			2.64164	0.00441665
			2.64665	0.00440762
			2.65165	0.00439862
			2.65666	0.00438965
			2.66166	0.00438071
			2.66667	0.00437181
			2.67167	0.00436294
			2.67668	0.0043541
			2.68168	0.0043453
			2.68669	0.00433652
			2.69169	0.00432778
			2.6967	0.00431907
			2.7017	0.00431039
			2.70671	0.00430174
			2.71171	0.00429312
			2.71672	0.00428453
			2.72172	0.00427597
			2.72673	0.00426744
			2.73173	0.00425895
			2.73674	0.00425048
			2.74174	0.00424204
			2.74675	0.00423363
			2.75175	0.00422526
			2.75676	0.00421691
			2.76176	0.00420859
			2.76677	0.0042003
			2.77177	0.00419204
			2.77678	0.0041838
			2.78178	0.0041756
			2.78679	0.00416742
			2.79179	0.00415927
			2.7968	0.00415115
			2.8018	0.00414306
			2.80681	0.004135
			2.81181	0.00412696
			2.81682	0.00411895
			2.82182	0.00411097
			2.82683	0.00410302
			2.83183	0.00409509
			2.83684	0.00408719
			2.84184	0.00407932
			2.84685	0.00407147
			2.85185	0.00406365
			2.85686	0.00405586
			2.86186	0.00404809
			2.86687	0.00404035
			2.87187	0.00403263
			2.87688	0.00402494
			2.88188	0.00401728
			2.88689	0.00400964
			2.89189	0.00400202
			2.8969	0.00399444
			2.9019	0.00398687
			2.90691	0.00397934
			2.91191	0.00397182
			2.91692	0.00396434
			2.92192	0.00395687
			2.92693	0.00394943
			2.93193	0.00394202
			2.93694	0.00393463
			2.94194	0.00392726
			2.94695	0.00391992
			2.95195	0.0039126
			2.95696	0.00390531
			2.96196	0.00389804
			2.96697	0.00389079
			2.97197	0.00388357
			2.97698	0.00387637
			2.98198	0.00386919
			2.98699	0.00386204
			2.99199	0.00385491
			2.997	0.0038478
			3.002	0.00384071
			3.00701	0.00383365
			3.01201	0.00382661
			3.01702	0.00381959
			3.02202	0.0038126
			3.02703	0.00380563
			3.03203	0.00379867
			3.03704	0.00379175
			3.04204	0.00378484
			3.04705	0.00377795
			3.05205	0.00377109
			3.05706	0.00376425
			3.06206	0.00375743
			3.06707	0.00375063
			3.07207	0.00374385
			3.07708	0.00373709
			3.08208	0.00373035
			3.08709	0.00372364
			3.09209	0.00371695
			3.0971	0.00371027
			3.1021	0.00370362
			3.10711	0.00369699
			3.11211	0.00369037
			3.11712	0.00368378
			3.12212	0.00367721
			3.12713	0.00367066
			3.13213	0.00366413
			3.13714	0.00365762
			3.14214	0.00365112
			3.14715	0.00364465
			3.15215	0.0036382
			3.15716	0.00363177
			3.16216	0.00362536
			3.16717	0.00361896
			3.17217	0.00361259
			3.17718	0.00360623
			3.18218	0.0035999
			3.18719	0.00359358
			3.19219	0.00358728
			3.1972	0.003581
			3.2022	0.00357474
			3.20721	0.0035685
			3.21221	0.00356228
			3.21722	0.00355607
			3.22222	0.00354988
			3.22723	0.00354372
			3.23223	0.00353757
			3.23724	0.00353144
			3.24224	0.00352532
			3.24725	0.00351923
			3.25225	0.00351315
			3.25726	0.00350709
			3.26226	0.00350105
			3.26727	0.00349502
			3.27227	0.00348902
			3.27728	0.00348303
			3.28228	0.00347705
			3.28729	0.0034711
			3.29229	0.00346516
			3.2973	0.00345924
			3.3023	0.00345334
			3.30731	0.00344745
			3.31231	0.00344159
			3.31732	0.00343573
			3.32232	0.0034299
			3.32733	0.00342408
			3.33233	0.00341828
			3.33734	0.00341249
			3.34234	0.00340672
			3.34735	0.00340097
			3.35235	0.00339524
			3.35736	0.00338952
			3.36236	0.00338381
			3.36737	0.00337813
			3.37237	0.00337246
			3.37738	0.0033668
			3.38238	0.00336116
			3.38739	0.00335554
			3.39239	0.00334993
			3.3974	0.00334434
			3.4024	0.00333876
			3.40741	0.0033332
			3.41241	0.00332766
			3.41742	0.00332213
			3.42242	0.00331661
			3.42743	0.00331112
			3.43243	0.00330563
			3.43744	0.00330016
			3.44244	0.00329471
			3.44745	0.00328927
			3.45245	0.00328385
			3.45746	0.00327844
			3.46246	0.00327305
			3.46747	0.00326767
			3.47247	0.00326231
			3.47748	0.00325696
			3.48248	0.00325162
			3.48749	0.0032463
			3.49249	0.003241
			3.4975	0.00323571
			3.5025	0.00323043
			3.50751	0.00322517
			3.51251	0.00321992
			3.51752	0.00321468
			3.52252	0.00320947
			3.52753	0.00320426
			3.53253	0.00319907
			3.53754	0.00319389
			3.54254	0.00318873
			3.54755	0.00318358
			3.55255	0.00317844
			3.55756	0.00317332
			3.56256	0.00316821
			3.56757	0.00316311
			3.57257	0.00315803
			3.57758	0.00315296
			3.58258	0.00314791
			3.58759	0.00314287
			3.59259	0.00313784
			3.5976	0.00313283
			3.6026	0.00312782
			3.60761	0.00312284
			3.61261	0.00311786
			3.61762	0.0031129
			3.62262	0.00310795
			3.62763	0.00310301
			3.63263	0.00309809
			3.63764	0.00309318
			3.64264	0.00308828
			3.64765	0.0030834
			3.65265	0.00307852
			3.65766	0.00307366
			3.66266	0.00306882
			3.66767	0.00306398
			3.67267	0.00305916
			3.67768	0.00305435
			3.68268	0.00304955
			3.68769	0.00304477
			3.69269	0.00304
			3.6977	0.00303524
			3.7027	0.00303049
			3.70771	0.00302575
			3.71271	0.00302103
			3.71772	0.00301632
			3.72272	0.00301162
			3.72773	0.00300693
			3.73273	0.00300225
			3.73774	0.00299759
			3.74274	0.00299294
			3.74775	0.0029883
			3.75275	0.00298367
			3.75776	0.00297905
			3.76276	0.00297444
			3.76777	0.00296985
			3.77277	0.00296527
			3.77778	0.0029607
			3.78278	0.00295614
			3.78779	0.00295159
			3.79279	0.00294705
			3.7978	0.00294253
			3.8028	0.00293801
			3.80781	0.00293351
			3.81281	0.00292902
			3.81782	0.00292454
			3.82282	0.00292007
			3.82783	0.00291561
			3.83283	0.00291116
			3.83784	0.00290672
			3.84284	0.0029023
			3.84785	0.00289788
			3.85285	0.00289348
			3.85786	0.00288908
			3.86286	0.0028847
			3.86787	0.00288033
			3.87287	0.00287597
			3.87788	0.00287162
			3.88288	0.00286728
			3.88789	0.00286295
			3.89289	0.00285863
			3.8979	0.00285432
			3.9029	0.00285002
			3.90791	0.00284574
			3.91291	0.00284146
			3.91792	0.00283719
			3.92292	0.00283294
			3.92793	0.00282869
			3.93293	0.00282445
			3.93794	0.00282023
			3.94294	0.00281601
			3.94795	0.00281181
			3.95295	0.00280761
			3.95796	0.00280342
			3.96296	0.00279925
			3.96797	0.00279508
			3.97297	0.00279093
			3.97798	0.00278678
			3.98298	0.00278264
			3.98799	0.00277852
			3.99299	0.0027744
			3.998	0.00277029
			4.003	0.0027662
			4.00801	0.00276211
			4.01301	0.00275803
			4.01802	0.00275396
			4.02302	0.0027499
			4.02803	0.00274585
			4.03303	0.00274181
			4.03804	0.00273778
			4.04304	0.00273376
			4.04805	0.00272975
			4.05305	0.00272575
			4.05806	0.00272175
			4.06306	0.00271777
			4.06807	0.0027138
			4.07307	0.00270983
			4.07808	0.00270587
			4.08308	0.00270193
			4.08809	0.00269799
			4.09309	0.00269406
			4.0981	0.00269014
			4.1031	0.00268623
			4.10811	0.00268233
			4.11311	0.00267843
			4.11812	0.00267455
			4.12312	0.00267067
			4.12813	0.00266681
			4.13313	0.00266295
			4.13814	0.0026591
			4.14314	0.00265526
			4.14815	0.00265143
			4.15315	0.00264761
			4.15816	0.00264379
			4.16316	0.00263999
			4.16817	0.00263619
			4.17317	0.0026324
			4.17818	0.00262862
			4.18318	0.00262485
			4.18819	0.00262109
			4.19319	0.00261733
			4.1982	0.00261359
			4.2032	0.00260985
			4.20821	0.00260612
			4.21321	0.0026024
			4.21822	0.00259869
			4.22322	0.00259498
			4.22823	0.00259128
			4.23323	0.0025876
			4.23824	0.00258392
			4.24324	0.00258025
			4.24825	0.00257658
			4.25325	0.00257293
			4.25826	0.00256928
			4.26326	0.00256564
			4.26827	0.00256201
			4.27327	0.00255839
			4.27828	0.00255477
			4.28328	0.00255116
			4.28829	0.00254756
			4.29329	0.00254397
			4.2983	0.00254039
			4.3033	0.00253681
			4.30831	0.00253324
			4.31331	0.00252968
			4.31832	0.00252613
			4.32332	0.00252259
			4.32833	0.00251905
			4.33333	0.00251552
			4.33834	0.002512
			4.34334	0.00250848
			4.34835	0.00250498
			4.35335	0.00250148
			4.35836	0.00249799
			4.36336	0.0024945
			4.36837	0.00249103
			4.37337	0.00248756
			4.37838	0.00248409
			4.38338	0.00248064
			4.38839	0.00247719
			4.39339	0.00247375
			4.3984	0.00247032
			4.4034	0.0024669
			4.40841	0.00246348
			4.41341	0.00246007
			4.41842	0.00245667
			4.42342	0.00245327
			4.42843	0.00244988
			4.43343	0.0024465
			4.43844	0.00244313
			4.44344	0.00243976
			4.44845	0.0024364
			4.45345	0.00243304
			4.45846	0.0024297
			4.46346	0.00242636
			4.46847	0.00242303
			4.47347	0.0024197
			4.47848	0.00241638
			4.48348	0.00241307
			4.48849	0.00240977
			4.49349	0.00240647
			4.4985	0.00240318
			4.5035	0.0023999
			4.50851	0.00239662
			4.51351	0.00239335
			4.51852	0.00239009
			4.52352	0.00238683
			4.52853	0.00238358
			4.53353	0.00238034
			4.53854	0.0023771
			4.54354	0.00237387
			4.54855	0.00237065
			4.55355	0.00236743
			4.55856	0.00236422
			4.56356	0.00236102
			4.56857	0.00235783
			4.57357	0.00235464
			4.57858	0.00235145
			4.58358	0.00234828
			4.58859	0.0023451
			4.59359	0.00234194
			4.5986	0.00233878
			4.6036	0.00233563
			4.60861	0.00233249
			4.61361	0.00232935
			4.61862	0.00232622
			4.62362	0.00232309
			4.62863	0.00231997
			4.63363	0.00231686
			4.63864	0.00231375
			4.64364	0.00231065
			4.64865	0.00230756
			4.65365	0.00230447
			4.65866	0.00230139
			4.66366	0.00229831
			4.66867	0.00229524
			4.67367	0.00229218
			4.67868	0.00228912
			4.68368	0.00228607
			4.68869	0.00228303
			4.69369	0.00227999
			4.6987	0.00227695
			4.7037	0.00227393
			4.70871	0.00227091
			4.71371	0.00226789
			4.71872	0.00226488
			4.72372	0.00226188
			4.72873	0.00225888
			4.73373	0.00225589
			4.73874	0.00225291
			4.74374	0.00224993
			4.74875	0.00224695
			4.75375	0.00224399
			4.75876	0.00224103
			4.76376	0.00223807
			4.76877	0.00223512
			4.77377	0.00223218
			4.77878	0.00222924
			4.78378	0.0022263
			4.78879	0.00222338
			4.79379	0.00222046
			4.7988	0.00221754
			4.8038	0.00221463
			4.80881	0.00221173
			4.81381	0.00220883
			4.81882	0.00220593
			4.82382	0.00220305
			4.82883	0.00220016
			4.83383	0.00219729
			4.83884	0.00219442
			4.84384	0.00219155
			4.84885	0.00218869
			4.85385	0.00218584
			4.85886	0.00218299
			4.86386	0.00218015
			4.86887	0.00217731
			4.87387	0.00217448
			4.87888	0.00217165
			4.88388	0.00216883
			4.88889	0.00216601
			4.89389	0.0021632
			4.8989	0.0021604
			4.9039	0.0021576
			4.90891	0.0021548
			4.91391	0.00215201
			4.91892	0.00214923
			4.92392	0.00214645
			4.92893	0.00214368
			4.93393	0.00214091
			4.93894	0.00213814
			4.94394	0.00213539
			4.94895	0.00213263
			4.95395	0.00212989
			4.95896	0.00212715
			4.96396	0.00212441
			4.96897	0.00212168
			4.97397	0.00211895
			4.97898	0.00211623
			4.98398	0.00211351
			4.98899	0.0021108
			4.99399	0.00210809
			4.999	0.00210539
			5.004	0.0021027
			5.00901	0.0021
			5.01401	0.00209732
			5.01902	0.00209464
			5.02402	0.00209196
			5.02903	0.00208929
			5.03403	0.00208662
			5.03904	0.00208396
			5.04404	0.0020813
			5.04905	0.00207865
			5.05405	0.00207601
			5.05906	0.00207336
			5.06406	0.00207073
			5.06907	0.0020681
			5.07407	0.00206547
			5.07908	0.00206285
			5.08408	0.00206023
			5.08909	0.00205762
			5.09409	0.00205501
			5.0991	0.0020524
			5.1041	0.00204981
			5.10911	0.00204721
			5.11411	0.00204462
			5.11912	0.00204204
			5.12412	0.00203946
			5.12913	0.00203688
			5.13413	0.00203431
			5.13914	0.00203175
			5.14414	0.00202919
			5.14915	0.00202663
			5.15415	0.00202408
			5.15916	0.00202153
			5.16416	0.00201899
			5.16917	0.00201645
			5.17417	0.00201392
			5.17918	0.00201139
			5.18418	0.00200887
			5.18919	0.00200635
			5.19419	0.00200383
			5.1992	0.00200132
			5.2042	0.00199882
			5.20921	0.00199631
			5.21421	0.00199382
			5.21922	0.00199133
			5.22422	0.00198884
			5.22923	0.00198635
			5.23423	0.00198387
			5.23924	0.0019814
			5.24424	0.00197893
			5.24925	0.00197646
			5.25425	0.001974
			5.25926	0.00197154
			5.26426	0.00196909
			5.26927	0.00196664
			5.27427	0.0019642
			5.27928	0.00196176
			5.28428	0.00195932
			5.28929	0.00195689
			5.29429	0.00195446
			5.2993	0.00195204
			5.3043	0.00194962
			5.30931	0.00194721
			5.31431	0.0019448
			5.31932	0.00194239
			5.32432	0.00193999
			5.32933	0.00193759
			5.33433	0.0019352
			5.33934	0.00193281
			5.34434	0.00193043
			5.34935	0.00192805
			5.35435	0.00192567
			5.35936	0.0019233
			5.36436	0.00192093
			5.36937	0.00191857
			5.37437	0.00191621
			5.37938	0.00191385
			5.38438	0.0019115
			5.38939	0.00190915
			5.39439	0.00190681
			5.3994	0.00190447
			5.4044	0.00190213
			5.40941	0.0018998
			5.41441	0.00189747
			5.41942	0.00189515
			5.42442	0.00189283
			5.42943	0.00189051
			5.43443	0.0018882
			5.43944	0.00188589
			5.44444	0.00188359
			5.44945	0.00188129
			5.45445	0.001879
			5.45946	0.0018767
			5.46446	0.00187442
			5.46947	0.00187213
			5.47447	0.00186985
			5.47948	0.00186758
			5.48448	0.0018653
			5.48949	0.00186303
			5.49449	0.00186077
			5.4995	0.00185851
			5.5045	0.00185625
			5.50951	0.001854
			5.51451	0.00185175
			5.51952	0.0018495
			5.52452	0.00184726
			5.52953	0.00184502
			5.53453	0.00184279
			5.53954	0.00184056
			5.54454	0.00183833
			5.54955	0.00183611
			5.55455	0.00183389
			5.55956	0.00183168
			5.56456	0.00182946
			5.56957	0.00182726
			5.57457	0.00182505
			5.57958	0.00182285
			5.58458	0.00182065
			5.58959	0.00181846
			5.59459	0.00181627
			5.5996	0.00181408
			5.6046	0.0018119
			5.60961	0.00180972
			5.61461	0.00180755
			5.61962	0.00180538
			5.62462	0.00180321
			5.62963	0.00180104
			5.63463	0.00179888
			5.63964	0.00179673
			5.64464	0.00179457
			5.64965	0.00179242
			5.65465	0.00179028
			5.65966	0.00178813
			5.66466	0.00178599
			5.66967	0.00178386
			5.67467	0.00178173
			5.67968	0.0017796
			5.68468	0.00177747
			5.68969	0.00177535
			5.69469	0.00177323
			5.6997	0.00177112
			5.7047	0.00176901
			5.70971	0.0017669
			5.71471	0.00176479
			5.71972	0.00176269
			5.72472	0.00176059
			5.72973	0.0017585
			5.73473	0.00175641
			5.73974	0.00175432
			5.74474	0.00175224
			5.74975	0.00175016
			5.75475	0.00174808
			5.75976	0.00174601
			5.76476	0.00174394
			5.76977	0.00174187
			5.77477	0.0017398
			5.77978	0.00173774
			5.78478	0.00173569
			5.78979	0.00173363
			5.79479	0.00173158
			5.7998	0.00172954
			5.8048	0.00172749
			5.80981	0.00172545
			5.81481	0.00172341
			5.81982	0.00172138
			5.82482	0.00171935
			5.82983	0.00171732
			5.83483	0.0017153
			5.83984	0.00171328
			5.84484	0.00171126
			5.84985	0.00170924
			5.85485	0.00170723
			5.85986	0.00170522
			5.86486	0.00170322
			5.86987	0.00170122
			5.87487	0.00169922
			5.87988	0.00169722
			5.88488	0.00169523
			5.88989	0.00169324
			5.89489	0.00169126
			5.8999	0.00168927
			5.9049	0.00168729
			5.90991	0.00168532
			5.91491	0.00168334
			5.91992	0.00168137
			5.92492	0.00167941
			5.92993	0.00167744
			5.93493	0.00167548
			5.93994	0.00167352
			5.94494	0.00167157
			5.94995	0.00166962
			5.95495	0.00166767
			5.95996	0.00166572
			5.96496	0.00166378
			5.96997	0.00166184
			5.97497	0.0016599
			5.97998	0.00165797
			5.98498	0.00165604
			5.98999	0.00165411
			5.99499	0.00165219
			6	0.00165027
