# Supplementary material for: Electrically switchable van der Waals magnon valves
Source: Nat Commun. 2021 Nov 1;12:6279. doi: 10.1038/s41467-021-26523-1 (PMC8560771; doi:10.1038/s41467-021-26523-1)
Supplement: Supplementary file 3 — Source data [file 41467_2021_26523_MOESM3_ESM.zip › Source Data/FigS12.xlsx]

## Sheet: FigS12b
	injector-gate-detector		injector-detector-gate
Igate(μA)	V2ω,0(V)	Igate(μA)	V2ω,0(V)
0	1.72293e-07	400	5.89227e-09
10	1.62745e-07	390	6.53675e-09
20	1.6394e-07	380	3.63585e-09
30	1.4871e-07	370	6.80986e-09
40	1.38865e-07	360	8.12525e-10
50	1.2677e-07	350	1.2821e-08
60	1.1589e-07	340	2.12583e-09
70	1.04751e-07	330	-4.06825e-09
80	9.43096e-08	320	3.79586e-09
90	7.85336e-08	310	-7.09041e-09
100	6.98886e-08	300	5.10751e-09
110	5.79346e-08	290	2.35854e-09
120	4.71071e-08	280	3.04165e-09
130	3.57657e-08	270	-6.30048e-09
140	2.49781e-08	260	8.79407e-09
150	1.68472e-08	250	3.62865e-09
160	9.78715e-09	240	8.4679e-09
170	4.03139e-09	230	1.20851e-08
180	-6.36204e-09	220	1.46579e-08
190	-1.31029e-08	210	1.43743e-08
200	-1.18269e-08	200	1.5326e-08
210	-1.16229e-08	190	1.87176e-08
220	-1.46227e-08	180	2.51056e-08
230	-1.66588e-08	170	3.06454e-08
240	-1.59061e-08	160	3.85605e-08
250	-1.54882e-08	150	4.3722e-08
260	-1.59788e-08	140	5.23085e-08
270	-1.62431e-08	130	6.16419e-08
280	-1.56292e-08	120	7.57513e-08
290	-1.38285e-08	110	7.74919e-08
300	-1.35028e-08	100	8.95753e-08
310	-1.34794e-08	90	1.02052e-07
320	-9.74848e-09	80	1.09066e-07
330	-1.36582e-08	70	1.19702e-07
340	-8.89905e-09	60	1.32429e-07
350	-1.23406e-08	50	1.39833e-07
360	-9.16813e-09	40	1.48641e-07
370	-8.16212e-09	30	1.58236e-07
380	-9.84943e-09	20	1.63292e-07
390	-8.75154e-09	10	1.66933e-07
400	-1.00827e-08	0	1.69007e-07

## Sheet: FigS12c
	Igate=0uA	Igate=50uA	Igate=100uA	Igate=150uA	Igate=200uA	Igate=250uA	Igate=300uA
(x)	(T)	(T)	(T)	(T)	(T)	(T)	(T)
12.5	2.01816	2.01976	2.02518	2.03433	2.04635	2.06282	2.08187
37.5	2.01843	2.02004	2.02547	2.03463	2.04666	2.06316	2.08223
62.5	2.01874	2.02035	2.0258	2.03498	2.04701	2.06355	2.08265
87.5	2.01909	2.02071	2.02616	2.03536	2.04741	2.06398	2.0831
112.5	2.01949	2.0211	2.02657	2.03578	2.04784	2.06445	2.0836
137.5	2.01992	2.02154	2.02702	2.03624	2.04832	2.06496	2.08414
162.5	2.02039	2.02201	2.0275	2.03675	2.04884	2.06551	2.08473
187.5	2.0209	2.02252	2.02802	2.03729	2.04939	2.06611	2.08535
212.5	2.02145	2.02307	2.02858	2.03786	2.04999	2.06674	2.08602
237.5	2.02204	2.02366	2.02918	2.03848	2.05062	2.06742	2.08674
262.5	2.02267	2.02429	2.02982	2.03914	2.0513	2.06814	2.08749
287.5	2.02334	2.02495	2.0305	2.03984	2.05201	2.0689	2.08829
312.5	2.02405	2.02566	2.03121	2.04057	2.05277	2.06971	2.08914
337.5	2.0248	2.0264	2.03197	2.04135	2.05357	2.07055	2.09002
362.5	2.02558	2.02718	2.03277	2.04217	2.05441	2.07144	2.09095
387.5	2.0265	2.02809	2.03369	2.04312	2.05538	2.07246	2.09201
412.5	2.02757	2.02916	2.03477	2.04424	2.05651	2.07365	2.09324
437.5	2.02881	2.03038	2.03602	2.04551	2.0578	2.07501	2.09463
462.5	2.0302	2.03177	2.03742	2.04696	2.05926	2.07653	2.09618
487.5	2.03175	2.03332	2.03899	2.04856	2.06087	2.07822	2.0979
512.5	2.03347	2.03502	2.04072	2.05033	2.06265	2.08007	2.09978
537.5	2.03534	2.03689	2.04261	2.05226	2.06459	2.08209	2.10183
562.5	2.03737	2.03891	2.04465	2.05435	2.06668	2.08427	2.10403
587.5	2.03954	2.04107	2.04684	2.05659	2.06892	2.08661	2.10639
612.5	2.04186	2.04338	2.04918	2.05898	2.07132	2.0891	2.10889
637.5	2.04433	2.04584	2.05166	2.06152	2.07386	2.09174	2.11155
662.5	2.04694	2.04843	2.05429	2.06421	2.07654	2.09453	2.11436
687.5	2.04969	2.05118	2.05706	2.06705	2.07938	2.09748	2.11731
712.5	2.0526	2.05406	2.05998	2.07004	2.08236	2.10058	2.12042
737.5	2.05565	2.0571	2.06305	2.07318	2.08549	2.10383	2.12368
762.5	2.05853	2.05992	2.0659	2.07613	2.08845	2.10689	2.12674
787.5	2.06218	2.06351	2.06952	2.07987	2.0922	2.11076	2.1306
812.5	2.06675	2.06802	2.07406	2.08455	2.09687	2.11557	2.13541
837.5	2.07223	2.07343	2.07952	2.09015	2.10246	2.12134	2.14117
862.5	2.07863	2.07976	2.08591	2.09669	2.10898	2.12806	2.14788
887.5	2.08596	2.08701	2.09322	2.10418	2.11644	2.13575	2.15556
912.5	2.09421	2.09518	2.10146	2.1126	2.12483	2.14439	2.1642
937.5	2.10338	2.10426	2.11061	2.12195	2.13414	2.15399	2.17378
962.5	2.11344	2.11421	2.12065	2.13221	2.14435	2.16451	2.18428
987.5	2.12443	2.12509	2.13162	2.14342	2.15552	2.176	2.19575
1012.5	2.13637	2.13689	2.14351	2.15558	2.16763	2.18846	2.2082
1037.5	2.14926	2.14963	2.15635	2.16872	2.18072	2.20191	2.22162
1062.5	2.1631	2.1633	2.17013	2.18281	2.19476	2.21635	2.23603
1087.5	2.17788	2.1779	2.18485	2.19787	2.20976	2.23176	2.25142
1112.5	2.19361	2.19344	2.20051	2.2139	2.22572	2.24816	2.26779
1137.5	2.21057	2.21006	2.21725	2.23114	2.24294	2.26579	2.28538
1162.5	2.23109	2.22978	2.23706	2.25195	2.26387	2.287	2.30648
1187.5	2.25506	2.25295	2.26034	2.27627	2.28827	2.31178	2.33112
1212.5	2.2825	2.27956	2.28709	2.30411	2.31614	2.34014	2.35932
1237.5	2.3134	2.30962	2.31732	2.33546	2.34748	2.37207	2.39105
1262.5	2.34775	2.34314	2.35102	2.37033	2.3823	2.40758	2.42633
1287.5	2.38556	2.38009	2.38819	2.40871	2.42058	2.44666	2.46515
1312.5	2.42684	2.4205	2.42884	2.4506	2.46234	2.48932	2.50752
1337.5	2.47158	2.46437	2.47297	2.49602	2.50758	2.53555	2.55344
1362.5	2.51942	2.51137	2.52025	2.54459	2.55592	2.58499	2.60253
1387.5	2.57019	2.5613	2.57048	2.59614	2.60719	2.63745	2.65461
1412.5	2.62372	2.614	2.62352	2.65049	2.66122	2.69277	2.70953
1437.5	2.67991	2.66939	2.67926	2.70755	2.71792	2.75085	2.76719
1462.5	2.73892	2.7276	2.73785	2.76747	2.77744	2.81184	2.82773
1487.5	2.80075	2.78864	2.79928	2.83025	2.83977	2.87574	2.89115
1512.5	2.86538	2.85252	2.86357	2.8959	2.90492	2.94254	2.95746
1537.5	2.91554	2.90228	2.91366	2.94679	2.9553	2.99423	3.00868
1562.5	2.94407	2.93081	2.94244	2.97588	2.9841	3.024	3.03835
1587.5	2.96166	2.94855	2.96045	2.99412	3.00235	3.0432	3.05784
1612.5	2.96866	2.95592	2.96809	3.00184	3.01029	3.05207	3.06737
1637.5	2.96505	2.95283	2.96529	2.99903	3.00799	3.05067	3.06701
1662.5	2.94933	2.93775	2.95049	2.98415	2.99391	3.03741	3.05515
1687.5	2.92604	2.91515	2.92819	2.96182	2.97264	3.01695	3.03645
1712.5	2.89756	2.88739	2.90078	2.93445	2.94658	2.9918	3.01338
1737.5	2.86389	2.85447	2.86825	2.90204	2.91574	2.96195	2.98594
1762.5	2.82502	2.8164	2.83061	2.8646	2.88011	2.9274	2.95414
1787.5	2.78096	2.77317	2.78785	2.82213	2.83969	2.88815	2.91798
1812.5	2.73172	2.72479	2.73998	2.77462	2.7945	2.8442	2.87745
1837.5	2.67727	2.67125	2.68699	2.72208	2.74451	2.79556	2.83256
1862.5	2.6227	2.61752	2.63382	2.66943	2.69447	2.74685	2.78765
1887.5	2.57001	2.56569	2.58268	2.61904	2.64695	2.70107	2.74606
1912.5	2.51916	2.5157	2.53351	2.57088	2.60193	2.65817	2.70779
1937.5	2.47015	2.46757	2.48631	2.52494	2.55939	2.61815	2.67283
1962.5	2.42312	2.4214	2.44123	2.48134	2.51947	2.58115	2.64129
1987.5	2.37818	2.37734	2.39836	2.44022	2.48227	2.54726	2.61327
2012.5	2.33721	2.33725	2.35962	2.40349	2.44972	2.51848	2.59077
2037.5	2.30265	2.30363	2.32762	2.37392	2.42474	2.49811	2.57741
2062.5	2.27069	2.27269	2.29851	2.3476	2.40345	2.48212	2.56917
2087.5	2.24144	2.24451	2.27236	2.32456	2.38583	2.47042	2.56584
2112.5	2.21449	2.21872	2.24886	2.30458	2.3718	2.4631	2.56775
2137.5	2.18986	2.19531	2.228	2.28767	2.36136	2.46014	2.57488
2162.5	2.16753	2.17429	2.20977	2.27382	2.35451	2.46157	2.58725
2187.5	2.14752	2.15565	2.19419	2.26304	2.35125	2.46736	2.60484
2212.5	2.12981	2.1394	2.18125	2.25531	2.35158	2.47754	2.62767
2237.5	2.11442	2.12554	2.17095	2.25065	2.3555	2.49209	2.65572
2262.5	2.10134	2.11406	2.16329	2.24905	2.36301	2.51101	2.68901
2287.5	2.09056	2.10496	2.15827	2.25051	2.37411	2.53431	2.72752
2312.5	2.0821	2.09826	2.15589	2.25504	2.3888	2.56198	2.77127
2337.5	2.07594	2.09393	2.15615	2.26262	2.40708	2.59403	2.82024
2362.5	2.07211	2.09201	2.15907	2.27329	2.42896	2.63045	2.87444
2387.5	2.06903	2.0909	2.16317	2.2858	2.45355	2.67069	2.9338
2412.5	2.06568	2.08996	2.1688	2.30217	2.48523	2.72212	3.00939
2437.5	2.06246	2.08962	2.17654	2.32316	2.52505	2.78619	3.10313
2462.5	2.05936	2.0899	2.18639	2.34879	2.573	2.8629	3.21501
2487.5	2.05637	2.09078	2.19835	2.37904	2.62909	2.95225	3.34504
2512.5	2.05352	2.09227	2.21243	2.41392	2.69332	3.05423	3.49321
2537.5	2.05078	2.09437	2.22861	2.45343	2.76568	3.16886	3.65953
2562.5	2.04805	2.09703	2.24705	2.49805	2.84715	3.29769	3.8463
2587.5	2.04532	2.10033	2.26807	2.54846	2.93889	3.44256	4.05617
2612.5	2.04277	2.10436	2.29155	2.60424	3.04006	3.60206	4.28703
2637.5	2.04039	2.10914	2.31751	2.6654	3.15065	3.7762	4.53889
2662.5	2.03815	2.11463	2.34592	2.73193	3.27068	3.965	4.8118
2687.5	2.03603	2.1208	2.37672	2.80369	3.39993	4.16813	5.10529
2712.5	2.0341	2.1277	2.40992	2.88063	3.53823	4.38529	5.41889
2737.5	2.03254	2.13534	2.445	2.96141	3.68308	4.61246	5.74674
2762.5	2.03113	2.14167	2.47444	3.02931	3.8049	4.80358	6.0226
2787.5	2.0298	2.14641	2.49724	3.08221	3.89997	4.95286	6.23819
2812.5	2.02857	2.14973	2.51412	3.12165	3.97107	5.06463	6.39971
2837.5	2.02743	2.15164	2.52508	3.14766	4.0182	5.1389	6.50718
2862.5	2.0264	2.15214	2.53012	3.16022	4.04136	5.17565	6.56059
2887.5	2.02546	2.15123	2.52923	3.15935	4.04055	5.1749	6.55993
2912.5	2.02461	2.14891	2.52242	3.14503	4.01576	5.13663	6.50522
2937.5	2.02386	2.14519	2.50969	3.11726	3.967	5.06085	6.39645
2962.5	2.02321	2.14004	2.49103	3.07606	3.89427	4.94757	6.23362
2987.5	2.02266	2.13349	2.46645	3.02142	3.79757	4.79677	6.01673
3012.5	2.02221	2.12553	2.43595	2.95333	3.6769	4.60847	5.74579
3037.5	2.02181	2.11627	2.40004	2.873	3.53441	4.38605	5.42569
3062.5	2.02139	2.10714	2.3648	2.79422	3.3947	4.16799	5.11187
3087.5	2.02097	2.09858	2.33179	2.72045	3.26388	3.96382	4.81805
3112.5	2.02057	2.09059	2.30102	2.65169	3.14197	3.77354	4.54424
3137.5	2.02019	2.08318	2.27248	2.58794	3.02895	3.59716	4.29042
3162.5	2.01982	2.07633	2.24618	2.5292	2.92483	3.43467	4.05661
3187.5	2.01946	2.07005	2.22211	2.47548	2.8296	3.28608	3.8428
3212.5	2.01912	2.06442	2.20059	2.42748	2.74455	3.15336	3.65185
3237.5	2.01879	2.05936	2.18131	2.38449	2.66837	3.03451	3.48085
3262.5	2.01849	2.05478	2.16388	2.34565	2.59957	2.92717	3.32642
3287.5	2.0182	2.05067	2.14832	2.31097	2.53813	2.83134	3.18855
3312.5	2.01794	2.04705	2.13461	2.28044	2.48407	2.74701	3.06725
3337.5	2.01769	2.04391	2.12275	2.25407	2.43739	2.67419	2.9625
3362.5	2.01747	2.04124	2.11276	2.23186	2.39807	2.61288	2.87432
3387.5	2.01727	2.03906	2.10461	2.21378	2.36609	2.56302	2.80262
3412.5	2.01708	2.03721	2.09778	2.19863	2.3393	2.52125	2.74255
3437.5	2.01692	2.0355	2.09143	2.18454	2.31439	2.48243	2.68673
3462.5	2.01676	2.03391	2.08553	2.17145	2.29124	2.44634	2.63484
3487.5	2.01661	2.03244	2.08007	2.15935	2.26985	2.41298	2.58688
3512.5	2.01647	2.03108	2.07506	2.14824	2.2502	2.38236	2.54286
3537.5	2.01634	2.02984	2.07049	2.13812	2.23231	2.35447	2.50276
3562.5	2.01623	2.02873	2.06637	2.12899	2.21617	2.32932	2.4666
3587.5	2.01612	2.0276	2.06219	2.11974	2.19981	2.30381	2.42991
3612.5	2.01601	2.02656	2.05833	2.11116	2.18465	2.28018	2.39594
3637.5	2.01591	2.0256	2.05478	2.10331	2.17076	2.25853	2.3648
3662.5	2.01582	2.02473	2.05156	2.09617	2.15813	2.23885	2.3365
3687.5	2.01574	2.02394	2.04866	2.08974	2.14677	2.22114	2.31104
3712.5	2.01567	2.02324	2.04608	2.08403	2.13668	2.20541	2.28842
3737.5	2.0156	2.02262	2.04382	2.07903	2.12784	2.19165	2.26863
3762.5	2.01553	2.02209	2.04186	2.07471	2.12021	2.17975	2.25152
3787.5	2.01547	2.0216	2.04008	2.07077	2.11325	2.16891	2.23593
3812.5	2.01542	2.02115	2.03846	2.06718	2.10691	2.15904	2.22174
3837.5	2.01537	2.02074	2.03699	2.06395	2.1012	2.15014	2.20895
3862.5	2.01532	2.02038	2.03568	2.06107	2.09612	2.14223	2.19757
3887.5	2.01527	2.02006	2.03453	2.05854	2.09166	2.13528	2.18759
3912.5	2.01523	2.01978	2.03354	2.05637	2.08782	2.12932	2.17901
3937.5	2.01519	2.01951	2.0326	2.0543	2.08418	2.12365	2.17087
3962.5	2.01515	2.01926	2.03169	2.0523	2.08065	2.11815	2.16297
3987.5	2.01511	2.01902	2.03086	2.05048	2.07744	2.11316	2.15579
4012.5	2.01508	2.01881	2.03011	2.04884	2.07456	2.10866	2.14933
4037.5	2.01505	2.01861	2.02944	2.04738	2.07199	2.10467	2.1436
4062.5	2.01502	2.01844	2.02885	2.04611	2.06975	2.10118	2.13858
4087.5	2.01499	2.01829	2.02835	2.04501	2.06782	2.09819	2.13429
4112.5	2.01496	2.01817	2.02793	2.04409	2.06622	2.09569	2.13072
4137.5	2.01494	2.01805	2.02755	2.04328	2.0648	2.09349	2.12756
4162.5	2.01492	2.01795	2.02723	2.0426	2.06361	2.09165	2.12492
4187.5	2.0149	2.01787	2.02699	2.04208	2.06272	2.09025	2.12292
4212.5	2.01488	2.01782	2.02681	2.04173	2.0621	2.0893	2.12157
4237.5	2.01486	2.01778	2.02671	2.04153	2.06178	2.0888	2.12087
4262.5	2.01483	2.01768	2.02643	2.04093	2.06073	2.08718	2.11855
4287.5	2.0148	2.01757	2.02608	2.04017	2.0594	2.08513	2.1156
4312.5	2.01477	2.01747	2.02574	2.03945	2.05814	2.08317	2.11281
4337.5	2.01473	2.01736	2.02542	2.03876	2.05695	2.08133	2.11016
4362.5	2.0147	2.01727	2.02512	2.03811	2.05582	2.07959	2.10767
4387.5	2.01467	2.01718	2.02484	2.03751	2.05477	2.07796	2.10533
4412.5	2.01464	2.01709	2.02457	2.03694	2.05378	2.07643	2.10314
4437.5	2.01462	2.01701	2.02432	2.03641	2.05286	2.07501	2.10111
4462.5	2.01459	2.01693	2.02409	2.03592	2.05201	2.07369	2.09922
4487.5	2.01456	2.01686	2.02388	2.03547	2.05123	2.07249	2.09751
4512.5	2.01454	2.01679	2.02368	2.03506	2.05052	2.0714	2.09596
4537.5	2.01451	2.01673	2.02351	2.03469	2.04989	2.07044	2.09457
4562.5	2.01449	2.01668	2.02335	2.03437	2.04934	2.06958	2.09335
4587.5	2.01447	2.01663	2.02322	2.03409	2.04886	2.06884	2.0923
4612.5	2.01445	2.01658	2.0231	2.03385	2.04845	2.06822	2.09141
4637.5	2.01443	2.01654	2.023	2.03365	2.0481	2.06769	2.09066
4662.5	2.0144	2.0165	2.02289	2.03343	2.04774	2.06713	2.08987
4687.5	2.01438	2.01646	2.02279	2.03323	2.04739	2.0666	2.08912
4712.5	2.01436	2.01642	2.02269	2.03303	2.04706	2.0661	2.0884
4737.5	2.01434	2.01638	2.0226	2.03285	2.04675	2.06562	2.08772
4762.5	2.01432	2.01634	2.02251	2.03267	2.04645	2.06516	2.08707
4787.5	2.0143	2.01631	2.02242	2.0325	2.04617	2.06473	2.08646
4812.5	2.01428	2.01627	2.02234	2.03235	2.0459	2.06433	2.08589
4837.5	2.01426	2.01624	2.02227	2.0322	2.04566	2.06395	2.08536
4862.5	2.01424	2.01621	2.02219	2.03206	2.04542	2.0636	2.08486
4887.5	2.01422	2.01618	2.02213	2.03193	2.04521	2.06328	2.0844
4912.5	2.0142	2.01615	2.02206	2.03181	2.04501	2.06298	2.08398
4937.5	2.01419	2.01612	2.022	2.0317	2.04483	2.0627	2.08359
4962.5	2.01417	2.01609	2.02195	2.0316	2.04466	2.06245	2.08324
4987.5	2.01415	2.01606	2.0219	2.03151	2.04452	2.06223	2.08293

## Sheet: FigS12d
	Igate=0uA	Igate=50uA	Igate=100uA	Igate=150uA	Igate=200uA	Igate=250uA	Igate=300uA
(x)	(T)	(T)	(T)	(T)	(T)	(T)	(T)
11.6667	2.01786	2.01993	2.02475	2.03276	2.04356	2.05842	2.0756
35	2.0181	2.02018	2.02501	2.03302	2.04383	2.0587	2.07588
58.3333	2.01837	2.02047	2.0253	2.03331	2.04413	2.05901	2.0762
81.6667	2.01868	2.0208	2.02563	2.03365	2.04446	2.05936	2.07655
105	2.01902	2.02115	2.02599	2.03401	2.04483	2.05974	2.07693
128.333	2.0194	2.02155	2.02639	2.03441	2.04524	2.06016	2.07735
151.667	2.01981	2.02198	2.02682	2.03485	2.04568	2.06061	2.07781
175	2.02026	2.02244	2.02729	2.03532	2.04615	2.0611	2.07831
198.333	2.02075	2.02294	2.02779	2.03582	2.04667	2.06162	2.07884
221.667	2.02127	2.02347	2.02833	2.03636	2.04721	2.06218	2.07941
245	2.02183	2.02404	2.0289	2.03694	2.04779	2.06277	2.08001
268.333	2.02242	2.02464	2.0295	2.03755	2.04841	2.0634	2.08065
291.667	2.02304	2.02528	2.03014	2.03819	2.04906	2.06407	2.08133
315	2.02371	2.02595	2.03082	2.03887	2.04975	2.06477	2.08205
338.333	2.02441	2.02667	2.03154	2.03959	2.05047	2.06551	2.0828
361.667	2.02516	2.02742	2.0323	2.04036	2.05124	2.06629	2.0836
385	2.02603	2.0283	2.03318	2.04125	2.05213	2.06721	2.08453
408.333	2.02704	2.02932	2.0342	2.04228	2.05315	2.06826	2.08558
431.667	2.02816	2.03045	2.03534	2.04343	2.05428	2.06943	2.08675
455	2.02941	2.03172	2.03661	2.04471	2.05554	2.07073	2.08805
478.333	2.03078	2.03312	2.03801	2.04612	2.05694	2.07216	2.08948
501.667	2.03229	2.03465	2.03955	2.04767	2.05846	2.07373	2.09104
525	2.03393	2.03632	2.04122	2.04935	2.06012	2.07544	2.09273
548.333	2.0357	2.03813	2.04303	2.05117	2.06191	2.07727	2.09455
571.667	2.0376	2.04007	2.04497	2.05313	2.06383	2.07925	2.09651
595	2.03963	2.04214	2.04705	2.05522	2.06589	2.08136	2.0986
618.333	2.04179	2.04435	2.04927	2.05744	2.06807	2.0836	2.10081
641.667	2.04408	2.0467	2.05161	2.0598	2.07039	2.08598	2.10316
665	2.04651	2.04918	2.0541	2.06229	2.07284	2.08849	2.10564
688.333	2.04905	2.05178	2.05671	2.06491	2.07542	2.09113	2.10825
711.667	2.05172	2.05451	2.05944	2.06766	2.07811	2.0939	2.11097
735	2.05452	2.05738	2.06231	2.07054	2.08094	2.0968	2.11383
758.333	2.05707	2.05999	2.06493	2.07316	2.08352	2.09944	2.11644
781.667	2.06009	2.0631	2.06804	2.07627	2.08659	2.10256	2.11952
805	2.06392	2.06703	2.07197	2.08021	2.09048	2.10651	2.12341
828.333	2.06853	2.07176	2.0767	2.08494	2.09515	2.11125	2.1281
851.667	2.07395	2.07732	2.08227	2.0905	2.10064	2.11683	2.1336
875	2.08018	2.08371	2.08866	2.09689	2.10695	2.12323	2.13991
898.333	2.08723	2.09093	2.09588	2.10411	2.11407	2.13047	2.14705
921.667	2.09509	2.09898	2.10394	2.11217	2.12202	2.13853	2.155
945	2.10376	2.10787	2.11282	2.12105	2.13078	2.14743	2.16377
968.333	2.11324	2.11758	2.12253	2.13077	2.14036	2.15716	2.17336
991.667	2.12354	2.12813	2.13308	2.14132	2.15076	2.16772	2.18377
1015	2.13465	2.1395	2.14445	2.15269	2.16198	2.17911	2.19499
1038.33	2.14657	2.15171	2.15666	2.1649	2.17401	2.19133	2.20703
1061.67	2.15931	2.16474	2.1697	2.17794	2.18687	2.20438	2.21989
1085	2.1729	2.17866	2.18361	2.19186	2.20059	2.2183	2.23362
1108.33	2.18734	2.19344	2.19839	2.20664	2.21516	2.23309	2.24819
1131.67	2.20261	2.20908	2.21403	2.22227	2.23058	2.24874	2.2636
1155	2.22047	2.2276	2.23254	2.24062	2.24898	2.26704	2.28166
1178.33	2.24132	2.24918	2.25411	2.26202	2.2704	2.28839	2.30272
1201.67	2.2651	2.27376	2.27868	2.28642	2.29474	2.31273	2.32672
1225	2.29181	2.30132	2.30623	2.3138	2.32202	2.34006	2.35367
1248.33	2.32144	2.33187	2.33676	2.34418	2.35224	2.37038	2.38355
1271.67	2.354	2.36541	2.37029	2.37754	2.38538	2.40369	2.41637
1295	2.38949	2.40193	2.4068	2.4139	2.42146	2.43998	2.45214
1318.33	2.42791	2.44145	2.4463	2.45325	2.46046	2.47927	2.49084
1341.67	2.46929	2.48397	2.48881	2.49562	2.50242	2.52157	2.53251
1365	2.51324	2.52912	2.53395	2.54062	2.54695	2.56651	2.57677
1388.33	2.55967	2.57679	2.5816	2.58814	2.59394	2.61397	2.62352
1411.67	2.60856	2.62696	2.63176	2.63819	2.64339	2.66395	2.67274
1435	2.65993	2.67965	2.68443	2.69076	2.69529	2.71645	2.72444
1458.33	2.71308	2.73414	2.73891	2.74514	2.74897	2.77077	2.77792
1481.67	2.76746	2.78989	2.79464	2.80078	2.80387	2.82634	2.83264
1505	2.82408	2.84792	2.85265	2.8587	2.861	2.8842	2.88962
1528.33	2.87787	2.90301	2.90773	2.91373	2.91521	2.93918	2.94373
1551.67	2.9075	2.93323	2.93795	2.94401	2.9449	2.96947	2.97354
1575	2.92774	2.95384	2.95855	2.96469	2.96511	2.99016	2.99391
1598.33	2.93851	2.96474	2.96946	2.97568	2.97577	3.00119	3.00476
1621.67	2.94056	2.96671	2.97145	2.97776	2.97765	3.00332	3.00685
1645	2.93389	2.95976	2.9645	2.97092	2.97074	2.99653	3.00018
1668.33	2.91765	2.943	2.94776	2.95428	2.95419	2.97997	2.98388
1691.67	2.89657	2.9213	2.92608	2.93271	2.9328	2.95847	2.96273
1715	2.87114	2.89517	2.89996	2.90669	2.90705	2.93253	2.9372
1738.33	2.84136	2.8646	2.8694	2.87623	2.87694	2.90215	2.90732
1761.67	2.80724	2.82959	2.83441	2.84132	2.84248	2.86734	2.87306
1785	2.76877	2.79014	2.79499	2.80198	2.80366	2.82808	2.83445
1808.33	2.72594	2.74624	2.75111	2.75817	2.76048	2.78437	2.79145
1831.67	2.67887	2.69803	2.70292	2.71005	2.71306	2.73634	2.7442
1855	2.63033	2.64833	2.65324	2.66042	2.66419	2.68681	2.69548
1878.33	2.58326	2.60013	2.60507	2.6123	2.61681	2.63878	2.64823
1901.67	2.53758	2.55337	2.55833	2.5656	2.57084	2.59217	2.60239
1925	2.49329	2.50804	2.51302	2.52032	2.52629	2.54698	2.55794
1948.33	2.45039	2.46414	2.46914	2.47647	2.48315	2.50321	2.5149
1971.67	2.40888	2.42167	2.42669	2.43405	2.44142	2.46087	2.47325
1995	2.36876	2.38063	2.38567	2.39305	2.40111	2.41995	2.43301
2018.33	2.33319	2.34425	2.34931	2.3567	2.36538	2.38368	2.39734
2041.67	2.30143	2.31176	2.31683	2.32425	2.33346	2.3513	2.3655
2065	2.27171	2.28134	2.28643	2.29388	2.30359	2.32101	2.33571
2088.33	2.24403	2.25301	2.25811	2.2656	2.27575	2.29279	2.30797
2111.67	2.21838	2.22675	2.23186	2.23939	2.24995	2.26665	2.28227
2135	2.19477	2.20257	2.2077	2.21527	2.22619	2.2426	2.25863
2158.33	2.17382	2.1811	2.18624	2.19385	2.20509	2.22125	2.23765
2181.67	2.15487	2.16166	2.16682	2.17448	2.18599	2.20195	2.21867
2205	2.13789	2.14423	2.14941	2.15712	2.16886	2.18465	2.20168
2228.33	2.12288	2.12882	2.13401	2.14178	2.1537	2.16937	2.18666
2251.67	2.10984	2.11542	2.12062	2.12845	2.14052	2.15611	2.17363
2275	2.09883	2.10409	2.1093	2.11719	2.12936	2.14491	2.16264
2298.33	2.08972	2.09469	2.09992	2.10787	2.12011	2.13565	2.15355
2321.67	2.08238	2.08711	2.09234	2.10036	2.11264	2.12821	2.14625
2345	2.07683	2.08134	2.08659	2.09467	2.10694	2.12258	2.14074
2368.33	2.07305	2.07738	2.08265	2.0908	2.10303	2.11877	2.13701
2391.67	2.06934	2.07352	2.0788	2.087	2.09923	2.11503	2.13336
2415	2.06577	2.06981	2.07509	2.08335	2.09557	2.11143	2.12984
2438.33	2.06238	2.06627	2.07157	2.07988	2.0921	2.10802	2.12651
2461.67	2.05916	2.06292	2.06823	2.07659	2.0888	2.10479	2.12336
2485	2.05611	2.05975	2.06507	2.07348	2.08568	2.10173	2.12038
2508.33	2.05311	2.05663	2.06196	2.07041	2.08262	2.09873	2.11745
2531.67	2.05027	2.05367	2.05901	2.06752	2.07972	2.09589	2.11468
2555	2.04759	2.05088	2.05623	2.06479	2.07699	2.09321	2.11208
2578.33	2.04507	2.04826	2.05362	2.06222	2.07442	2.09071	2.10963
2601.67	2.0427	2.0458	2.05118	2.05982	2.07202	2.08836	2.10736
2625	2.04045	2.04346	2.04884	2.05754	2.06974	2.08614	2.10519
2648.33	2.03835	2.04128	2.04667	2.05541	2.06761	2.08407	2.10318
2671.67	2.03642	2.03927	2.04467	2.05345	2.06566	2.08217	2.10134
2695	2.03464	2.03742	2.04284	2.05166	2.06387	2.08044	2.09966
2718.33	2.03302	2.03574	2.04117	2.05003	2.06225	2.07888	2.09815
2741.67	2.03165	2.03432	2.03976	2.04865	2.06088	2.07754	2.09686
2765	2.03036	2.03299	2.03844	2.04736	2.05961	2.0763	2.09566
2788.33	2.02915	2.03175	2.0372	2.04615	2.05842	2.07514	2.09455
2811.67	2.02803	2.03059	2.03606	2.04503	2.05732	2.07407	2.09352
2835	2.02699	2.02952	2.035	2.04399	2.05631	2.07309	2.09259
2858.33	2.02603	2.02854	2.03402	2.04303	2.05538	2.07219	2.09174
2881.67	2.02515	2.02763	2.03313	2.04217	2.05454	2.07138	2.09097
2905	2.02436	2.02682	2.03232	2.04138	2.05378	2.07065	2.0903
2928.33	2.02364	2.02608	2.0316	2.04068	2.05311	2.07001	2.0897
2951.67	2.02301	2.02544	2.03096	2.04007	2.05253	2.06946	2.0892
2975	2.02246	2.02487	2.03041	2.03954	2.05203	2.069	2.08879
2998.33	2.02199	2.0244	2.02995	2.0391	2.05162	2.06862	2.08846
3021.67	2.02161	2.024	2.02957	2.03874	2.05129	2.06832	2.08822
3045	2.02124	2.02363	2.02921	2.03841	2.05099	2.06806	2.088
3068.33	2.02084	2.02323	2.02882	2.03804	2.05067	2.06777	2.08777
3091.67	2.02046	2.02285	2.02845	2.03769	2.05037	2.0675	2.08757
3115	2.02008	2.02247	2.02809	2.03736	2.05008	2.06725	2.08738
3138.33	2.01972	2.02211	2.02775	2.03704	2.04981	2.06702	2.08723
3161.67	2.01937	2.02176	2.02742	2.03674	2.04956	2.06681	2.08709
3185	2.01904	2.02143	2.0271	2.03645	2.04933	2.06663	2.08698
3208.33	2.01872	2.02111	2.02681	2.03619	2.04912	2.06646	2.0869
3231.67	2.01842	2.02081	2.02653	2.03594	2.04893	2.06632	2.08683
3255	2.01813	2.02053	2.02627	2.03571	2.04876	2.0662	2.0868
3278.33	2.01787	2.02027	2.02603	2.0355	2.04861	2.06611	2.08679
3301.67	2.01762	2.02003	2.02581	2.03532	2.04849	2.06604	2.08681
3325	2.01739	2.01981	2.02561	2.03515	2.04839	2.066	2.08686
3348.33	2.01718	2.0196	2.02543	2.03501	2.04831	2.06599	2.08694
3371.67	2.01699	2.01942	2.02527	2.03489	2.04825	2.066	2.08704
3395	2.01681	2.01925	2.02513	2.03479	2.04822	2.06603	2.08718
3418.33	2.01666	2.0191	2.025	2.03471	2.04821	2.0661	2.08734
3441.67	2.01651	2.01896	2.0249	2.03465	2.04823	2.0662	2.08757
3465	2.01637	2.01883	2.0248	2.03462	2.04828	2.06636	2.08786
3488.33	2.01623	2.01871	2.02472	2.0346	2.04837	2.06656	2.08821
3511.67	2.01611	2.0186	2.02465	2.03461	2.04848	2.0668	2.08862
3535	2.01599	2.01849	2.02459	2.03463	2.04862	2.06709	2.08908
3558.33	2.01588	2.0184	2.02455	2.03468	2.04879	2.06742	2.08961
3581.67	2.01577	2.01831	2.02452	2.03475	2.049	2.0678	2.09021
3605	2.01568	2.01823	2.02451	2.03484	2.04924	2.06823	2.09087
3628.33	2.01558	2.01816	2.02451	2.03495	2.04951	2.06871	2.0916
3651.67	2.0155	2.01809	2.02452	2.03509	2.04982	2.06923	2.0924
3675	2.01542	2.01804	2.02454	2.03524	2.05015	2.06981	2.09326
3698.33	2.01534	2.01799	2.02458	2.03542	2.05053	2.07043	2.09419
3721.67	2.01528	2.01795	2.02463	2.03562	2.05093	2.07111	2.09519
3745	2.01522	2.01792	2.02469	2.03584	2.05137	2.07183	2.09626
3768.33	2.01516	2.0179	2.02477	2.03608	2.05184	2.0726	2.09739
3791.67	2.01511	2.01788	2.02485	2.03634	2.05235	2.07342	2.0986
3815	2.01506	2.01787	2.02495	2.03663	2.0529	2.07432	2.09991
3838.33	2.01501	2.01786	2.02507	2.03695	2.05351	2.0753	2.10133
3861.67	2.01497	2.01786	2.0252	2.0373	2.05416	2.07635	2.10287
3885	2.01493	2.01787	2.02535	2.03769	2.05487	2.07748	2.10451
3908.33	2.01489	2.01788	2.02551	2.0381	2.05562	2.07869	2.10626
3931.67	2.01486	2.01789	2.02568	2.03853	2.05643	2.07997	2.10812
3955	2.01482	2.01791	2.02587	2.03901	2.05729	2.08134	2.11011
3978.33	2.01479	2.01794	2.02607	2.03952	2.05822	2.08282	2.11225
4001.67	2.01476	2.01797	2.0263	2.04006	2.05921	2.08439	2.11453
4025	2.01473	2.01801	2.02654	2.04065	2.06027	2.08607	2.11696
4048.33	2.0147	2.01805	2.0268	2.04127	2.06139	2.08785	2.11954
4071.67	2.01468	2.0181	2.02708	2.04193	2.06258	2.08973	2.12225
4095	2.01466	2.01815	2.02737	2.04263	2.06384	2.09172	2.12513
4118.33	2.01464	2.01821	2.02769	2.04338	2.06518	2.09383	2.12818
4141.67	2.01462	2.01828	2.02802	2.04417	2.0666	2.09607	2.13141
4165	2.0146	2.01835	2.02838	2.045	2.0681	2.09842	2.13481
4188.33	2.01459	2.01843	2.02876	2.04588	2.06967	2.1009	2.13839
4211.67	2.01457	2.01851	2.02916	2.04681	2.07133	2.1035	2.14214
4235	2.01456	2.01861	2.02959	2.0478	2.0731	2.10628	2.14615
4258.33	2.01453	2.01878	2.03034	2.04951	2.07617	2.11108	2.15309
4281.67	2.0145	2.019	2.03131	2.05173	2.08014	2.1173	2.16205
4305	2.01446	2.01923	2.03232	2.05404	2.0843	2.1238	2.17143
4328.33	2.01443	2.01947	2.03339	2.05647	2.08865	2.1306	2.18125
4351.67	2.0144	2.01973	2.0345	2.05901	2.09321	2.13772	2.19152
4375	2.01437	2.02	2.03567	2.06167	2.09796	2.14515	2.20223
4398.33	2.01433	2.02028	2.03689	2.06443	2.10291	2.15289	2.21339
4421.67	2.0143	2.02058	2.03814	2.06728	2.108	2.16084	2.22486
4445	2.01427	2.02088	2.03941	2.07017	2.11318	2.16893	2.23652
4468.33	2.01424	2.02119	2.04072	2.07314	2.11849	2.17723	2.24849
4491.67	2.01421	2.02151	2.04207	2.07619	2.12393	2.18574	2.26076
4515	2.01419	2.02183	2.04344	2.07931	2.12951	2.19445	2.27332
4538.33	2.01416	2.02217	2.04485	2.0825	2.13522	2.20337	2.28618
4561.67	2.01413	2.02251	2.04627	2.08572	2.14097	2.21236	2.29914
4585	2.01411	2.02285	2.04772	2.089	2.14684	2.22152	2.31235
4608.33	2.01408	2.0231	2.04877	2.09137	2.15108	2.22815	2.3219
4631.67	2.01406	2.02322	2.04932	2.09264	2.15334	2.2317	2.32703
4655	2.01405	2.02359	2.05086	2.09614	2.15958	2.24146	2.34108
4678.33	2.01403	2.02423	2.05346	2.10201	2.17002	2.25779	2.3646
4701.67	2.01401	2.02512	2.05707	2.11016	2.18453	2.28047	2.39728
4725	2.01399	2.02625	2.06166	2.12051	2.20294	2.30925	2.43873
4748.33	2.01398	2.02763	2.06723	2.13306	2.22525	2.34413	2.48896
4771.67	2.01396	2.02925	2.07377	2.1478	2.25147	2.38511	2.54797
4795	2.01394	2.03111	2.08128	2.16474	2.28159	2.43218	2.61577
4818.33	2.01393	2.03322	2.08977	2.18387	2.31561	2.48536	2.69234
4841.67	2.01391	2.03558	2.09924	2.20519	2.35354	2.54463	2.7777
4865	2.01389	2.03817	2.10969	2.22872	2.39536	2.61	2.87184
4888.33	2.01388	2.04102	2.12112	2.25446	2.44113	2.68152	2.97484
4911.67	2.01386	2.04411	2.13353	2.28241	2.49084	2.75921	3.08671
4935	2.01385	2.04743	2.14686	2.31243	2.54422	2.84263	3.20684
4958.33	2.01384	2.05098	2.16112	2.34452	2.60127	2.93179	3.33524
4981.67	2.01382	2.05532	2.17852	2.38371	2.67095	3.04067	3.49204
5005	2.01381	2.06019	2.19804	2.42764	2.74905	3.16272	3.6678
5028.33	2.0138	2.06515	2.21794	2.47244	2.82869	3.28719	3.84703
5051.67	2.01379	2.07021	2.23822	2.51811	2.90988	3.41406	4.02972
5075	2.01377	2.07536	2.25889	2.56464	2.99261	3.54334	4.21589
5098.33	2.01376	2.08062	2.27995	2.61204	3.07688	3.67503	4.40554
5121.67	2.01375	2.08597	2.3014	2.66032	3.16269	3.80914	4.59865
5145	2.01374	2.09153	2.32368	2.71048	3.25188	3.94851	4.79935
5168.33	2.01373	2.09705	2.34583	2.76035	3.34053	4.08704	4.99884
5191.67	2.01373	2.10235	2.36707	2.80814	3.42549	4.21982	5.19003
5215	2.01372	2.10742	2.38738	2.85386	3.50677	4.34684	5.37294
5238.33	2.01371	2.11225	2.40677	2.89751	3.58436	4.4681	5.54756
5261.67	2.0137	2.11686	2.42523	2.93909	3.65827	4.5836	5.71388
5285	2.0137	2.12124	2.44278	2.97859	3.72849	4.69334	5.87191
5308.33	2.01369	2.12539	2.45941	3.01602	3.79503	4.79733	6.02165
5331.67	2.01368	2.12916	2.47456	3.05013	3.85567	4.89209	6.15811
5355	2.01368	2.13138	2.48348	3.07022	3.89137	4.94789	6.23847
5378.33	2.01367	2.13219	2.48674	3.07757	3.90444	4.96833	6.2679
5401.67	2.01366	2.13158	2.48433	3.07218	3.89487	4.95339	6.24639
5425	2.01365	2.12956	2.47627	3.05406	3.86266	4.90308	6.17394
5448.33	2.01365	2.12612	2.46255	3.02321	3.80781	4.81739	6.05056
5471.67	2.01364	2.12026	2.43915	2.97058	3.71424	4.67121	5.84006
5495	2.01363	2.11417	2.41483	2.91588	3.61701	4.5193	5.62131
5518.33	2.01362	2.1082	2.391	2.86228	3.52171	4.37041	5.40691
5541.67	2.01361	2.10235	2.36765	2.80975	3.42834	4.22454	5.19685
5565	2.0136	2.09662	2.34478	2.75832	3.33691	4.08168	4.99115
5588.33	2.01359	2.09102	2.32239	2.70797	3.24741	3.94185	4.78979
5611.67	2.01358	2.08554	2.30051	2.65877	3.15994	3.80519	4.59301
5635	2.01357	2.08023	2.27935	2.61116	3.07532	3.67299	4.40263
5658.33	2.01355	2.07511	2.25887	2.56512	2.99346	3.5451	4.21847
5681.67	2.01354	2.07024	2.23945	2.52145	2.91583	3.42382	4.04383
5705	2.01353	2.06562	2.22101	2.47996	2.84208	3.30859	3.87791
5728.33	2.01352	2.06124	2.20353	2.44067	2.77224	3.19948	3.72079
5751.67	2.01351	2.05711	2.18704	2.40358	2.70631	3.09647	3.57247
5775	2.0135	2.05322	2.17153	2.36869	2.64429	2.99958	3.43295
5798.33	2.01348	2.04957	2.15699	2.336	2.58619	2.90881	3.30224
5821.67	2.01347	2.04617	2.14343	2.30552	2.53199	2.82415	3.18033
5845	2.01346	2.04307	2.13107	2.27772	2.48258	2.74695	3.06918
5868.33	2.01345	2.04051	2.12085	2.25475	2.44176	2.68317	2.97734
5891.67	2.01344	2.0381	2.11127	2.23321	2.40348	2.62337	2.89123
5915	2.01343	2.03586	2.10233	2.21311	2.36774	2.56754	2.81084
5938.33	2.01341	2.03377	2.09402	2.19444	2.33455	2.5157	2.73619
5961.67	2.0134	2.03184	2.08635	2.17719	2.30391	2.46783	2.66726
5985	2.01339	2.03008	2.07932	2.16139	2.27582	2.42393	2.60406
6008.33	2.01338	2.02847	2.07292	2.14701	2.25026	2.38402	2.54659
6031.67	2.01337	2.02702	2.06715	2.13405	2.22723	2.34804	2.49478
6055	2.01336	2.02572	2.06201	2.12248	2.20668	2.31593	2.44855
6078.33	2.01335	2.02456	2.05741	2.11215	2.18832	2.28725	2.40725
6101.67	2.01334	2.02354	2.05335	2.10304	2.17213	2.26197	2.37085
6125	2.01332	2.02265	2.04984	2.09516	2.15812	2.24009	2.33935
6148.33	2.01331	2.0219	2.04687	2.0885	2.14629	2.22161	2.31274
6171.67	2.0133	2.02129	2.04445	2.08306	2.13663	2.20652	2.29102
6195	2.01329	2.02081	2.04257	2.07884	2.12915	2.19484	2.2742
6218.33	2.01328	2.02047	2.04124	2.07585	2.12384	2.18655	2.26227
6241.67	2.01327	2.0202	2.0402	2.07355	2.11975	2.18016	2.25308
6265	2.01326	2.01991	2.03907	2.07101	2.11525	2.17313	2.24296
6288.33	2.01325	2.01963	2.03798	2.06857	2.11092	2.16638	2.23324
6311.67	2.01324	2.01936	2.03693	2.06623	2.10677	2.1599	2.22392
6335	2.01323	2.0191	2.03593	2.06399	2.1028	2.1537	2.21499
6358.33	2.01322	2.01885	2.03498	2.06185	2.099	2.14778	2.20647
6381.67	2.01321	2.01862	2.03406	2.05981	2.09539	2.14213	2.19834
6405	2.0132	2.01839	2.03318	2.05783	2.09187	2.13665	2.19045
6428.33	2.01318	2.01816	2.03231	2.0559	2.08845	2.13131	2.18277
6451.67	2.01317	2.01794	2.03144	2.05396	2.08501	2.12593	2.17503
6475	2.01316	2.01772	2.03061	2.05211	2.08172	2.1208	2.16764
6498.33	2.01315	2.01752	2.02982	2.05034	2.07859	2.11592	2.16062
6521.67	2.01314	2.01732	2.02909	2.0487	2.07567	2.11136	2.15407
6545	2.01313	2.01715	2.0284	2.04717	2.07297	2.10714	2.148
6568.33	2.01312	2.01698	2.02777	2.04576	2.07048	2.10326	2.1424
6591.67	2.01311	2.01683	2.02719	2.04448	2.0682	2.0997	2.13728
6615	2.0131	2.01669	2.02667	2.04331	2.06613	2.09647	2.13264
6638.33	2.01309	2.01657	2.02621	2.04228	2.06431	2.09363	2.12856
6661.67	2.01308	2.01645	2.02577	2.04132	2.06261	2.09098	2.12474
6685	2.01307	2.01634	2.02536	2.04041	2.06099	2.08846	2.12113
6708.33	2.01306	2.01624	2.02498	2.03955	2.05948	2.0861	2.11772
6731.67	2.01305	2.01614	2.02461	2.03874	2.05805	2.08388	2.11453
6755	2.01304	2.01604	2.02427	2.03799	2.05672	2.0818	2.11154
6778.33	2.01303	2.01596	2.02395	2.03728	2.05548	2.07986	2.10876
6801.67	2.01302	2.01588	2.02366	2.03663	2.05433	2.07808	2.10619
6825	2.01301	2.0158	2.02339	2.03604	2.05328	2.07644	2.10384
6848.33	2.013	2.01573	2.02314	2.03549	2.05231	2.07494	2.10168
6871.67	2.01299	2.01567	2.02291	2.03499	2.05143	2.07357	2.09971
6895	2.01299	2.01561	2.02271	2.03454	2.05064	2.07233	2.09794
6918.33	2.01298	2.01556	2.02252	2.03414	2.04994	2.07124	2.09636
6941.67	2.01297	2.01551	2.02236	2.03379	2.04932	2.07028	2.09498
6965	2.01296	2.01547	2.02222	2.03349	2.04879	2.06945	2.0938
6988.33	2.01295	2.01543	2.0221	2.03323	2.04834	2.06876	2.09281
