# Supplementary material for: Electrically switchable van der Waals magnon valves
Source: Nat Commun. 2021 Nov 1;12:6279. doi: 10.1038/s41467-021-26523-1 (PMC8560771; doi:10.1038/s41467-021-26523-1)
Supplement: Supplementary file 3 — Source data [file 41467_2021_26523_MOESM3_ESM.zip › Source Data/FigS13.xlsx]

## Sheet: FigS13a
Iin(100uA)	R2ω,0(V/A^2)
0.1	44.8407
0.2	18.347
0.3	18.6148
0.4	18.4892
0.5	17.6951
0.6	17.0728
0.7	16.5294
0.8	15.9037
0.9	14.7087
1	13.5762

## Sheet: FigS13b
Iin(100uA)	R2ω,0(V/A^2)
0.1	44.9648
0.2	28.8453
0.3	25.3381
0.4	25.8593
0.5	24.6674
0.6	23.7317
0.7	22.9822
0.8	22.5985
0.9	21.0453
1	19.632

## Sheet: FigS13c
Iin(100uA)	R2ω,0(V/A^2)
0.1	258.884
0.2	159.359
0.3	139.936
0.4	126.396
0.5	114.013
0.6	99.1095
0.7	90.116
0.8	81.3068
0.9	72.8044
1	65.5252

## Sheet: FigS13d
Iin(100uA)	R2ω,0(V/A^2)
0.1	105.131
0.2	47.391
0.3	31.9877
0.4	22.1028
0.5	16.9986
0.6	14.9737
0.7	12.3795
0.8	10.8682
0.9	9.71013
1	8.43485

## Sheet: FigS13e
Iin(100uA)	R2ω,0(V/A^2)
1	14.5059
0.9	17.1146
0.8	19.9005
0.7	22.6237
0.6	26.2441
0.5	30.2354
0.4	33.5323
0.3	39.5175
0.2	50.1787
0.1	64.8509

## Sheet: FigS13f
Iin(100uA)	R2ω,0(V/A^2)
0.1	45.7085
0.2	26.6719
0.3	24.9977
0.4	22.5771
0.5	21.9173
0.6	21.3493
0.7	19.8748
0.8	18.3327
0.9	16.9327
1	21.0229
