# Supplementary material for: Electrically switchable van der Waals magnon valves
Source: Nat Commun. 2021 Nov 1;12:6279. doi: 10.1038/s41467-021-26523-1 (PMC8560771; doi:10.1038/s41467-021-26523-1)
Supplement: Supplementary file 3 — Source data [file 41467_2021_26523_MOESM3_ESM.zip › Source Data/FigS14.xlsx]

## Sheet: FigS14a
Iin(100uA)	V2ω,0(V)
0.1	4.48407e-09
0.2	7.33879e-09
0.3	1.67533e-08
0.4	2.95827e-08
0.5	4.42377e-08
0.6	6.14622e-08
0.7	8.0994e-08
0.8	1.01783e-07
0.9	1.19141e-07
1	1.35762e-07

## Sheet: FigS14b
Iin(100uA)	V2ω,0(V)
0.1	4.49648e-09
0.2	1.15381e-08
0.3	2.28043e-08
0.4	4.13749e-08
0.5	6.16684e-08
0.6	8.54341e-08
0.7	1.12613e-07
0.8	1.4463e-07
0.9	1.70467e-07
1	1.9632e-07

## Sheet: FigS14c
Iin(100uA)	V2ω,0(V)
0.1	2.58884e-08
0.2	6.37435e-08
0.3	1.25943e-07
0.4	2.02233e-07
0.5	2.85033e-07
0.6	3.56794e-07
0.7	4.41568e-07
0.8	5.20364e-07
0.9	5.89716e-07
1	6.55252e-07

## Sheet: FigS14d
Iin(100uA)	V2ω,0(V)
0.1	1.05131e-08
0.2	1.89564e-08
0.3	2.87889e-08
0.4	3.53645e-08
0.5	4.24965e-08
0.6	5.39055e-08
0.7	6.06596e-08
0.8	6.95565e-08
0.9	7.8652e-08
1	8.43485e-08

## Sheet: FigS14e
Iin(100uA)	V2ω,0(V)
1	1.45059e-07
0.9	1.38628e-07
0.8	1.27363e-07
0.7	1.10856e-07
0.6	9.44787e-08
0.5	7.55884e-08
0.4	5.36516e-08
0.3	3.55658e-08
0.2	2.00715e-08
0.1	6.48509e-09

## Sheet: FigS14f
Iin(100uA)	V2ω,0(V)
0.1	4.57085e-09
0.2	1.06687e-08
0.3	2.24979e-08
0.4	3.61234e-08
0.5	5.47933e-08
0.6	7.68574e-08
0.7	9.73865e-08
0.8	1.1733e-07
0.9	1.37155e-07
1	2.10229e-07
