# Supplementary material for: Electrically switchable van der Waals magnon valves
Source: Nat Commun. 2021 Nov 1;12:6279. doi: 10.1038/s41467-021-26523-1 (PMC8560771; doi:10.1038/s41467-021-26523-1)
Supplement: Supplementary file 3 — Source data [file 41467_2021_26523_MOESM3_ESM.zip › Source Data/FigS15.xlsx]

## Sheet: FigS15
191025					200701
φ(degrees)	V2ω,0(V)				φ(degrees)	V2ω,0(V)
0	4.46273e-07				0	4.65197e-07
10	4.5659e-07				10	4.71124e-07
20	4.2152e-07				20	4.38022e-07
30	3.91827e-07				30	4.09757e-07
40	3.86339e-07				40	3.6094e-07
50	2.85153e-07				50	2.91562e-07
60	2.42712e-07				60	2.26801e-07
70	1.5308e-07				70	1.66345e-07
80	1.12598e-07				80	1.03859e-07
90	2.5053e-08				90	1.76505e-08
100	-7.40064e-08				100	-1.1024e-07
110	-1.72772e-07				110	-1.75934e-07
120	-2.16812e-07				120	-2.22302e-07
130	-3.16591e-07				130	-3.05888e-07
140	-3.50614e-07				140	-3.56396e-07
150	-3.92034e-07				150	-3.97513e-07
160	-4.43954e-07				160	-4.5439e-07
170	-4.42728e-07				170	-4.66096e-07
180	-4.41619e-07				180	-4.81003e-07
190	-4.6039e-07				190	-4.83901e-07
200	-4.42396e-07				200	-4.64029e-07
210	-4.13929e-07				210	-4.24301e-07
220	-3.7597e-07				220	-3.78804e-07
230	-3.18264e-07				230	-3.17901e-07
240	-2.43989e-07				240	-2.58835e-07
250	-1.99947e-07				250	-1.7611e-07
260	-1.29257e-07				260	-1.11003e-07
270	-3.27681e-08				270	-4.13211e-08
280	1.08403e-07				280	9.81329e-08
290	1.41997e-07				290	1.64717e-07
300	2.14682e-07				300	2.26937e-07
310	2.98786e-07				310	3.03256e-07
320	3.56036e-07				320	3.4279e-07
330	3.87016e-07				330	4.06663e-07
340	4.16086e-07				340	4.38326e-07
350	4.51427e-07				350	4.52701e-07
360	4.57284e-07				360	4.58428e-07
