# Supplementary material for: Electrically switchable van der Waals magnon valves
Source: Nat Commun. 2021 Nov 1;12:6279. doi: 10.1038/s41467-021-26523-1 (PMC8560771; doi:10.1038/s41467-021-26523-1)
Supplement: Supplementary file 3 — Source data [file 41467_2021_26523_MOESM3_ESM.zip › Source Data/FigS2.xlsx]

## Sheet: FigS2
	2K		5K		10K		20K
Igate(μA)	V2ω,0(V)	Igate(μA)	V2ω,0(V)	Igate(μA)	V2ω,0(V)	Igate(μA)	V2ω,0(V)
500	-6.61385e-09	500	-4.17401e-09	500	-2.27944e-09	-500	1.21073e-09
490	-3.13909e-09	480	-4.19975e-09	480	-3.98338e-09	-450	3.80504e-10
480	-6.63401e-09	460	-3.98734e-09	460	-8.88391e-10	-400	7.22284e-10
470	-6.17911e-09	440	-6.16677e-09	440	-3.54021e-09	-350	-3.79099e-10
460	-5.34193e-09	420	-6.42542e-09	420	-3.13982e-09	-300	7.36185e-10
450	-5.97546e-09	400	-8.40885e-09	400	-4.99416e-09	-250	-1.31407e-09
440	-7.40734e-09	380	-8.35077e-09	380	-4.36734e-09	-200	-1.01262e-09
430	-7.31061e-09	360	-1.08805e-08	360	-6.54199e-09	-150	2.86527e-10
420	-1.00749e-08	340	-1.18219e-08	340	-4.70433e-09	-100	1.4666e-09
410	-9.30753e-09	320	-1.35707e-08	320	-5.68089e-09	-50	-9.5792e-11
400	-9.26026e-09	300	-1.54525e-08	300	-5.56432e-09	0	-4.0239e-11
390	-9.78216e-09	280	-1.54985e-08	280	-6.38814e-09	50	3.0048e-10
380	-1.15148e-08	260	-1.74046e-08	260	-5.42193e-09	100	-3.00641e-10
370	-1.13745e-08	240	-1.88581e-08	240	-4.52201e-09	150	-1.44627e-09
360	-1.17403e-08	220	-1.66524e-08	220	-2.69187e-09	200	5.54217e-11
350	-1.2634e-08	200	-1.57716e-08	200	1.20259e-09	250	7.05071e-10
340	-1.4429e-08	180	-1.00571e-08	180	3.91205e-09	300	-4.37841e-11
330	-1.29789e-08	160	-1.13448e-09	160	8.65555e-09	350	-2.35797e-09
320	-1.61452e-08	140	1.22575e-08	140	1.46667e-08	400	2.17002e-09
310	-1.6608e-08	120	3.02805e-08	120	2.21909e-08	450	-5.65589e-10
300	-1.80826e-08	100	5.30069e-08	100	2.88406e-08	500	7.56241e-10
290	-1.79717e-08	80	7.91508e-08	80	3.69039e-08
280	-2.01531e-08	60	1.06355e-07	60	4.44734e-08
270	-2.01891e-08	40	1.2784e-07	40	4.84855e-08
260	-2.09799e-08	20	1.45274e-07	20	5.13597e-08
250	-2.10747e-08	0	1.52067e-07	0	5.13671e-08
240	-2.20822e-08	-20	1.43609e-07	-20	5.14185e-08
230	-2.24945e-08	-40	1.28568e-07	-40	4.77909e-08
220	-2.10127e-08	-60	1.06413e-07	-60	4.35075e-08
210	-2.18977e-08	-80	7.94766e-08	-80	3.80576e-08
200	-2.03519e-08	-100	5.36793e-08	-100	3.10048e-08
190	-1.93491e-08	-120	3.01774e-08	-120	2.20228e-08
180	-1.56118e-08	-140	1.15984e-08	-140	1.62948e-08
170	-1.27067e-08	-160	-6.72176e-10	-160	9.26636e-09
160	-8.23636e-09	-180	-1.00147e-08	-180	2.50943e-09
150	-2.58855e-09	-200	-1.49066e-08	-200	1.11225e-09
140	6.53238e-09	-220	-1.65814e-08	-220	6.10824e-11
130	1.53776e-08	-240	-1.8319e-08	-240	-4.53233e-09
120	2.75036e-08	-260	-1.8793e-08	-260	-5.0758e-09
110	3.95691e-08	-280	-1.65784e-08	-280	-6.76158e-09
100	5.47133e-08	-300	-1.45803e-08	-300	-6.29947e-09
90	7.06566e-08	-320	-1.26639e-08	-320	-4.99987e-09
80	8.67684e-08	-340	-1.18761e-08	-340	-3.56024e-09
70	1.04243e-07	-360	-1.06157e-08	-360	-5.19364e-09
60	1.23325e-07	-380	-9.82007e-09	-380	-3.2896e-09
50	1.41699e-07	-400	-8.00068e-09	-400	-5.46646e-09
40	1.58143e-07	-420	-7.79495e-09	-420	-4.57145e-09
30	1.72971e-07	-440	-5.79398e-09	-440	-2.88502e-09
20	1.83093e-07	-460	-6.19395e-09	-460	-1.39769e-09
10	1.91682e-07	-480	-5.37556e-09	-480	-4.30413e-10
0	1.95957e-07	-500	-5.09143e-09	-500	-2.47137e-09
-10	1.93312e-07
-20	1.83928e-07
-30	1.71642e-07
-40	1.57402e-07
-50	1.39157e-07
-60	1.23463e-07
-70	1.0528e-07
-80	8.64923e-08
-90	6.98265e-08
-100	5.56261e-08
-110	4.02833e-08
-120	2.712e-08
-130	1.61542e-08
-140	7.68599e-09
-150	-7.47928e-10
-160	-7.10283e-09
-170	-1.275e-08
-180	-1.62624e-08
-190	-1.89421e-08
-200	-2.08425e-08
-210	-2.1045e-08
-220	-2.21065e-08
-230	-2.18366e-08
-240	-2.35396e-08
-250	-2.06588e-08
-260	-2.066e-08
-270	-2.01245e-08
-280	-1.98663e-08
-290	-1.83455e-08
-300	-1.95024e-08
-310	-1.59588e-08
-320	-1.72082e-08
-330	-1.43988e-08
-340	-1.3922e-08
-350	-1.29981e-08
-360	-1.22928e-08
-370	-1.27643e-08
-380	-9.63607e-09
-390	-8.73793e-09
-400	-9.98483e-09
-410	-9.81108e-09
-420	-7.79575e-09
-430	-7.68439e-09
-440	-6.97019e-09
-450	-6.38102e-09
-460	-6.96881e-09
-470	-4.83091e-09
-480	-5.23696e-09
-490	-5.25323e-09
-500	-4.05079e-09
