# Supplementary material for: Electrically switchable van der Waals magnon valves
Source: Nat Commun. 2021 Nov 1;12:6279. doi: 10.1038/s41467-021-26523-1 (PMC8560771; doi:10.1038/s41467-021-26523-1)
Supplement: Supplementary file 3 — Source data [file 41467_2021_26523_MOESM3_ESM.zip › Source Data/FigS4.xlsx]

## Sheet: FigS4a
I^2(10000uA^2)	VISHE(V)	I^2(10000uA^2)	S	I^2(10000uA^2)	▽T
0	0	0	4.28821e-05	0	0
0.0004	2.89804e-10	0.0004	4.28705e-05	0.0004	0.000184
0.0016	1.15827e-09	0.0016	4.28354e-05	0.0016	0.000736
0.0036	2.60255e-09	0.0036	4.2777e-05	0.0036	0.00166
0.0064	4.6179e-09	0.0064	4.26951e-05	0.0064	0.00294
0.01	7.19764e-09	0.01	4.25896e-05	0.01	0.0046
0.0144	1.03332e-08	0.0144	4.24604e-05	0.0144	0.00662
0.0196	1.40139e-08	0.0196	4.23073e-05	0.0196	0.00902
0.0256	1.82272e-08	0.0256	4.21301e-05	0.0256	0.01178
0.0324	2.29585e-08	0.0324	4.19288e-05	0.0324	0.0149
0.04	2.81914e-08	0.04	4.17032e-05	0.04	0.0184
0.0484	3.3907e-08	0.0484	4.14531e-05	0.0484	0.02226
0.0576	4.00849e-08	0.0576	4.11786e-05	0.0576	0.0265
0.0676	4.67023e-08	0.0676	4.08795e-05	0.0676	0.0311
0.0784	5.37349e-08	0.0784	4.05558e-05	0.0784	0.03606
0.09	6.11561e-08	0.09	4.02078e-05	0.09	0.0414
0.1024	6.89377e-08	0.1024	3.98355e-05	0.1024	0.0471
0.1156	7.705e-08	0.1156	3.94392e-05	0.1156	0.05318
0.1296	8.54614e-08	0.1296	3.90192e-05	0.1296	0.05962
0.1444	9.41391e-08	0.1444	3.85759e-05	0.1444	0.06642
0.16	1.03049e-07	0.16	3.81099e-05	0.16	0.0736
0.1764	1.12156e-07	0.1764	3.76217e-05	0.1764	0.08114
0.1936	1.21425e-07	0.1936	3.71121e-05	0.1936	0.08906
0.2116	1.30818e-07	0.2116	3.65818e-05	0.2116	0.09734
0.2304	1.40299e-07	0.2304	3.60318e-05	0.2304	0.10598
0.25	1.49831e-07	0.25	3.5463e-05	0.25	0.115
0.2704	1.59377e-07	0.2704	3.48765e-05	0.2704	0.12438
0.2916	1.68901e-07	0.2916	3.42735e-05	0.2916	0.13414
0.3136	1.78366e-07	0.3136	3.36551e-05	0.3136	0.14426
0.3364	1.87738e-07	0.3364	3.30225e-05	0.3364	0.15474
0.36	1.96983e-07	0.36	3.23772e-05	0.36	0.1656
0.3844	2.06067e-07	0.3844	3.17203e-05	0.3844	0.17682
0.4096	2.14959e-07	0.4096	3.10534e-05	0.4096	0.18842
0.4356	2.2363e-07	0.4356	3.03778e-05	0.4356	0.20038
0.4624	2.32053e-07	0.4624	2.96949e-05	0.4624	0.2127
0.49	2.40199e-07	0.49	2.90061e-05	0.49	0.2254
0.5184	2.48047e-07	0.5184	2.83128e-05	0.5184	0.23846
0.5476	2.55574e-07	0.5476	2.76164e-05	0.5476	0.2519
0.5776	2.6276e-07	0.5776	2.69182e-05	0.5776	0.2657
0.6084	2.69588e-07	0.6084	2.62195e-05	0.6084	0.27986
0.64	2.76043e-07	0.64	2.55217e-05	0.64	0.2944
0.6724	2.82112e-07	0.6724	2.4826e-05	0.6724	0.3093
0.7056	2.87783e-07	0.7056	2.41335e-05	0.7056	0.32458
0.7396	2.9305e-07	0.7396	2.34454e-05	0.7396	0.34022
0.7744	2.97904e-07	0.7744	2.27628e-05	0.7744	0.35622
0.81	3.02343e-07	0.81	2.20866e-05	0.81	0.3726
0.8464	3.06363e-07	0.8464	2.14178e-05	0.8464	0.38934
0.8836	3.09965e-07	0.8836	2.07573e-05	0.8836	0.40646
0.9216	3.1315e-07	0.9216	2.01059e-05	0.9216	0.42394
0.9604	3.15921e-07	0.9604	1.94643e-05	0.9604	0.44178
1	3.18283e-07	1	1.88333e-05	1	0.46
1.0404	3.20243e-07	1.0404	1.82134e-05	1.0404	0.47858
1.0816	3.21807e-07	1.0816	1.76053e-05	1.0816	0.49754
1.1236	3.22986e-07	1.1236	1.70093e-05	1.1236	0.51686
1.1664	3.23789e-07	1.1664	1.64258e-05	1.1664	0.53654
1.21	3.24227e-07	1.21	1.58554e-05	1.21	0.5566
1.2544	3.24312e-07	1.2544	1.52982e-05	1.2544	0.57702
1.2996	3.24058e-07	1.2996	1.47546e-05	1.2996	0.59782
1.3456	3.23476e-07	1.3456	1.42246e-05	1.3456	0.61898
1.3924	3.22582e-07	1.3924	1.37085e-05	1.3924	0.6405
1.44	3.21389e-07	1.44	1.32063e-05	1.44	0.6624
1.4884	3.19913e-07	1.4884	1.27182e-05	1.4884	0.68466
1.5376	3.18167e-07	1.5376	1.22441e-05	1.5376	0.7073
1.5876	3.16168e-07	1.5876	1.17839e-05	1.5876	0.7303
1.6384	3.13929e-07	1.6384	1.13377e-05	1.6384	0.75366
1.69	3.11466e-07	1.69	1.09053e-05	1.69	0.7774
1.7424	3.08794e-07	1.7424	1.04866e-05	1.7424	0.8015
1.7956	3.05928e-07	1.7956	1.00815e-05	1.7956	0.82598
1.8496	3.02882e-07	1.8496	9.68967e-06	1.8496	0.85082
1.9044	2.9967e-07	1.9044	9.31106e-06	1.9044	0.87602
1.96	2.96307e-07	1.96	8.94538e-06	1.96	0.9016
2.0164	2.92805e-07	2.0164	8.59242e-06	2.0164	0.92754
2.0736	2.89178e-07	2.0736	8.2519e-06	2.0736	0.95386
2.1316	2.85439e-07	2.1316	7.92357e-06	2.1316	0.98054
2.1904	2.816e-07	2.1904	7.60715e-06	2.1904	1.00758
2.25	2.77672e-07	2.25	7.30235e-06	2.25	1.035
2.3104	2.73667e-07	2.3104	7.00887e-06	2.3104	1.06278
2.3716	2.69595e-07	2.3716	6.72642e-06	2.3716	1.09094
2.4336	2.65467e-07	2.4336	6.45469e-06	2.4336	1.11946
2.4964	2.61293e-07	2.4964	6.19338e-06	2.4964	1.14834
2.56	2.57082e-07	2.56	5.94217e-06	2.56	1.1776
2.6244	2.52842e-07	2.6244	5.70076e-06	2.6244	1.20722
2.6896	2.48582e-07	2.6896	5.46885e-06	2.6896	1.23722
2.7556	2.4431e-07	2.7556	5.24612e-06	2.7556	1.26758
2.8224	2.40032e-07	2.8224	5.03227e-06	2.8224	1.2983
2.89	2.35756e-07	2.89	4.82701e-06	2.89	1.3294
2.9584	2.31487e-07	2.9584	4.63003e-06	2.9584	1.36086
3.0276	2.27233e-07	3.0276	4.44105e-06	3.0276	1.3927
3.0976	2.22997e-07	3.0976	4.25977e-06	3.0976	1.4249
3.1684	2.18785e-07	3.1684	4.08593e-06	3.1684	1.45746
3.24	2.14602e-07	3.24	3.91924e-06	3.24	1.4904
3.3124	2.10452e-07	3.3124	3.75944e-06	3.3124	1.5237
3.3856	2.06338e-07	3.3856	3.60626e-06	3.3856	1.55738
3.4596	2.02265e-07	3.4596	3.45945e-06	3.4596	1.59142
3.5344	1.98235e-07	3.5344	3.31877e-06	3.5344	1.62582
3.61	1.94251e-07	3.61	3.18397e-06	3.61	1.6606
3.6864	1.90316e-07	3.6864	3.05482e-06	3.6864	1.69574
3.7636	1.86432e-07	3.7636	2.9311e-06	3.7636	1.73126
3.8416	1.82601e-07	3.8416	2.81257e-06	3.8416	1.76714
3.9204	1.78825e-07	3.9204	2.69905e-06	3.9204	1.80338
4	1.75105e-07	4	2.59031e-06	4	1.84
4.0804	1.71442e-07	4.0804	2.48616e-06	4.0804	1.87698
4.1616	1.67838e-07	4.1616	2.38641e-06	4.1616	1.91434
4.2436	1.64294e-07	4.2436	2.29087e-06	4.2436	1.95206
4.3264	1.6081e-07	4.3264	2.19938e-06	4.3264	1.99014
4.41	1.57387e-07	4.41	2.11176e-06	4.41	2.0286
4.4944	1.54025e-07	4.4944	2.02784e-06	4.4944	2.06742
4.5796	1.50725e-07	4.5796	1.94747e-06	4.5796	2.10662
4.6656	1.47486e-07	4.6656	1.87049e-06	4.6656	2.14618
4.7524	1.44308e-07	4.7524	1.79677e-06	4.7524	2.1861
4.84	1.41193e-07	4.84	1.72615e-06	4.84	2.2264
4.9284	1.38138e-07	4.9284	1.65852e-06	4.9284	2.26706
5.0176	1.35144e-07	5.0176	1.59373e-06	5.0176	2.3081
5.1076	1.32211e-07	5.1076	1.53167e-06	5.1076	2.3495
5.1984	1.29338e-07	5.1984	1.47222e-06	5.1984	2.39126
5.29	1.26525e-07	5.29	1.41526e-06	5.29	2.4334
5.3824	1.23771e-07	5.3824	1.36068e-06	5.3824	2.4759
5.4756	1.21075e-07	5.4756	1.30839e-06	5.4756	2.51878
5.5696	1.18437e-07	5.5696	1.25828e-06	5.5696	2.56202
5.6644	1.15856e-07	5.6644	1.21026e-06	5.6644	2.60562
5.76	1.13331e-07	5.76	1.16423e-06	5.76	2.6496
5.8564	1.10861e-07	5.8564	1.12011e-06	5.8564	2.69394
5.9536	1.08446e-07	5.9536	1.07782e-06	5.9536	2.73866
6.0516	1.06085e-07	6.0516	1.03728e-06	6.0516	2.78374
6.1504	1.03776e-07	6.1504	9.98409e-07	6.1504	2.82918
6.25	1.0152e-07	6.25	9.61134e-07	6.25	2.875
6.3504	9.93142e-08	6.3504	9.25388e-07	6.3504	2.92118
6.4516	9.71588e-08	6.4516	8.91103e-07	6.4516	2.96774
6.5536	9.50525e-08	6.5536	8.58216e-07	6.5536	3.01466
6.6564	9.29944e-08	6.6564	8.26667e-07	6.6564	3.06194
6.76	9.09837e-08	6.76	7.96398e-07	6.76	3.1096
6.8644	8.90193e-08	6.8644	7.67353e-07	6.8644	3.15762
6.9696	8.71004e-08	6.9696	7.39478e-07	6.9696	3.20602
7.0756	8.52259e-08	7.0756	7.12725e-07	7.0756	3.25478
7.1824	8.33951e-08	7.1824	6.87043e-07	7.1824	3.3039
7.29	8.16068e-08	7.29	6.62388e-07	7.29	3.3534
7.3984	7.98604e-08	7.3984	6.38715e-07	7.3984	3.40326
7.5076	7.81547e-08	7.5076	6.15981e-07	7.5076	3.4535
7.6176	7.6489e-08	7.6176	5.94147e-07	7.6176	3.5041
7.7284	7.48623e-08	7.7284	5.73175e-07	7.7284	3.55506
7.84	7.32738e-08	7.84	5.53027e-07	7.84	3.6064
7.9524	7.17226e-08	7.9524	5.33668e-07	7.9524	3.6581
8.0656	7.02078e-08	8.0656	5.15065e-07	8.0656	3.71018
8.1796	6.87287e-08	8.1796	4.97186e-07	8.1796	3.76262
8.2944	6.72843e-08	8.2944	4.80001e-07	8.2944	3.81542
8.41	6.58739e-08	8.41	4.6348e-07	8.41	3.8686
8.5264	6.44967e-08	8.5264	4.47595e-07	8.5264	3.92214
8.6436	6.31518e-08	8.6436	4.32319e-07	8.6436	3.97606
8.7616	6.18386e-08	8.7616	4.17628e-07	8.7616	4.03034
8.8804	6.05562e-08	8.8804	4.03496e-07	8.8804	4.08498
9	5.93039e-08	9	3.89901e-07	9	4.14
9.1204	5.8081e-08	9.1204	3.7682e-07	9.1204	4.19538
9.2416	5.68868e-08	9.2416	3.64231e-07	9.2416	4.25114
9.3636	5.57205e-08	9.3636	3.52116e-07	9.3636	4.30726
9.4864	5.45816e-08	9.4864	3.40454e-07	9.4864	4.36374
9.61	5.34693e-08	9.61	3.29226e-07	9.61	4.4206
9.7344	5.23829e-08	9.7344	3.18415e-07	9.7344	4.47782
9.8596	5.13219e-08	9.8596	3.08004e-07	9.8596	4.53542
9.9856	5.02856e-08	9.9856	2.97977e-07	9.9856	4.59338
10.1124	4.92733e-08	10.1124	2.88318e-07	10.1124	4.6517
10.24	4.82846e-08	10.24	2.79012e-07	10.24	4.7104
10.3684	4.73188e-08	10.3684	2.70045e-07	10.3684	4.76946
10.4976	4.63754e-08	10.4976	2.61403e-07	10.4976	4.8289
10.6276	4.54537e-08	10.6276	2.53074e-07	10.6276	4.8887
10.7584	4.45533e-08	10.7584	2.45045e-07	10.7584	4.94886
10.89	4.36736e-08	10.89	2.37304e-07	10.89	5.0094
11.0224	4.28142e-08	11.0224	2.29839e-07	11.0224	5.0703
11.1556	4.19744e-08	11.1556	2.22641e-07	11.1556	5.13158
11.2896	4.11538e-08	11.2896	2.15697e-07	11.2896	5.19322
11.4244	4.0352e-08	11.4244	2.08999e-07	11.4244	5.25522
11.56	3.95684e-08	11.56	2.02537e-07	11.56	5.3176
11.6964	3.88027e-08	11.6964	1.96301e-07	11.6964	5.38034
11.8336	3.80543e-08	11.8336	1.90283e-07	11.8336	5.44346
11.9716	3.73228e-08	11.9716	1.84474e-07	11.9716	5.50694
12.1104	3.66079e-08	12.1104	1.78867e-07	12.1104	5.57078
12.25	3.5909e-08	12.25	1.73453e-07	12.25	5.635
12.3904	3.52259e-08	12.3904	1.68225e-07	12.3904	5.69958
12.5316	3.45581e-08	12.5316	1.63176e-07	12.5316	5.76454
12.6736	3.39052e-08	12.6736	1.58299e-07	12.6736	5.82986
12.8164	3.32668e-08	12.8164	1.53588e-07	12.8164	5.89554
12.96	3.26426e-08	12.96	1.49037e-07	12.96	5.9616
13.1044	3.20323e-08	13.1044	1.44639e-07	13.1044	6.02802
13.2496	3.14355e-08	13.2496	1.40388e-07	13.2496	6.09482
13.3956	3.08519e-08	13.3956	1.3628e-07	13.3956	6.16198
13.5424	3.02811e-08	13.5424	1.32309e-07	13.5424	6.2295
13.69	2.97228e-08	13.69	1.2847e-07	13.69	6.2974
13.8384	2.91768e-08	13.8384	1.24757e-07	13.8384	6.36566
13.9876	2.86427e-08	13.9876	1.21167e-07	13.9876	6.4343
14.1376	2.81202e-08	14.1376	1.17694e-07	14.1376	6.5033
14.2884	2.7609e-08	14.2884	1.14335e-07	14.2884	6.57266
14.44	2.71089e-08	14.44	1.11086e-07	14.44	6.6424
14.5924	2.66196e-08	14.5924	1.07941e-07	14.5924	6.7125
14.7456	2.61408e-08	14.7456	1.04899e-07	14.7456	6.78298
14.8996	2.56723e-08	14.8996	1.01954e-07	14.8996	6.85382
15.0544	2.52139e-08	15.0544	9.91035e-08	15.0544	6.92502
15.21	2.47652e-08	15.21	9.63441e-08	15.21	6.9966
15.3664	2.4326e-08	15.3664	9.36725e-08	15.3664	7.06854
15.5236	2.38962e-08	15.5236	9.10855e-08	15.5236	7.14086
15.6816	2.34754e-08	15.6816	8.85802e-08	15.6816	7.21354
15.8404	2.30636e-08	15.8404	8.61537e-08	15.8404	7.28658
16	2.26604e-08	16	8.38031e-08	16	7.36
16.1604	2.22656e-08	16.1604	8.15259e-08	16.1604	7.43378
16.3216	2.18791e-08	16.3216	7.93195e-08	16.3216	7.50794
16.4836	2.15006e-08	16.4836	7.71814e-08	16.4836	7.58246
16.6464	2.113e-08	16.6464	7.51093e-08	16.6464	7.65734
16.81	2.07671e-08	16.81	7.31008e-08	16.81	7.7326
16.9744	2.04117e-08	16.9744	7.11538e-08	16.9744	7.80822
17.1396	2.00636e-08	17.1396	6.92662e-08	17.1396	7.88422
17.3056	1.97226e-08	17.3056	6.74359e-08	17.3056	7.96058
17.4724	1.93886e-08	17.4724	6.56611e-08	17.4724	8.0373
17.64	1.90615e-08	17.64	6.39397e-08	17.64	8.1144
17.8084	1.87409e-08	17.8084	6.22701e-08	17.8084	8.19186
17.9776	1.84269e-08	17.9776	6.06505e-08	17.9776	8.2697
18.1476	1.81192e-08	18.1476	5.90791e-08	18.1476	8.3479
18.3184	1.78177e-08	18.3184	5.75544e-08	18.3184	8.42646
18.49	1.75223e-08	18.49	5.60748e-08	18.49	8.5054
18.6624	1.72328e-08	18.6624	5.46389e-08	18.6624	8.5847
18.8356	1.69491e-08	18.8356	5.32451e-08	18.8356	8.66438
19.0096	1.6671e-08	19.0096	5.18921e-08	19.0096	8.74442
19.1844	1.63984e-08	19.1844	5.05786e-08	19.1844	8.82482
19.36	1.61312e-08	19.36	4.93032e-08	19.36	8.9056
19.5364	1.58693e-08	19.5364	4.80648e-08	19.5364	8.98674
19.7136	1.56125e-08	19.7136	4.6862e-08	19.7136	9.06826
19.8916	1.53608e-08	19.8916	4.56938e-08	19.8916	9.15014
20.0704	1.5114e-08	20.0704	4.45591e-08	20.0704	9.23238
20.25	1.4872e-08	20.25	4.34567e-08	20.25	9.315
20.4304	1.46347e-08	20.4304	4.23857e-08	20.4304	9.39798
20.6116	1.44019e-08	20.6116	4.13449e-08	20.6116	9.48134
20.7936	1.41737e-08	20.7936	4.03336e-08	20.7936	9.56506
20.9764	1.39498e-08	20.9764	3.93506e-08	20.9764	9.64914
21.16	1.37303e-08	21.16	3.83952e-08	21.16	9.7336
21.3444	1.35149e-08	21.3444	3.74665e-08	21.3444	9.81842
21.5296	1.33037e-08	21.5296	3.65636e-08	21.5296	9.90362
21.7156	1.30964e-08	21.7156	3.56857e-08	21.7156	9.98918
21.9024	1.28931e-08	21.9024	3.4832e-08	21.9024	10.0751
22.09	1.26936e-08	22.09	3.40018e-08	22.09	10.1614
22.2784	1.24979e-08	22.2784	3.31944e-08	22.2784	10.2481
22.4676	1.23058e-08	22.4676	3.24091e-08	22.4676	10.3351
22.6576	1.21173e-08	22.6576	3.16451e-08	22.6576	10.4225
22.8484	1.19324e-08	22.8484	3.09018e-08	22.8484	10.5103
23.04	1.17508e-08	23.04	3.01787e-08	23.04	10.5984
23.2324	1.15727e-08	23.2324	2.9475e-08	23.2324	10.6869
23.4256	1.13978e-08	23.4256	2.87902e-08	23.4256	10.7758
23.6196	1.12262e-08	23.6196	2.81237e-08	23.6196	10.865
23.8144	1.10577e-08	23.8144	2.74749e-08	23.8144	10.9546
24.01	1.08922e-08	24.01	2.68434e-08	24.01	11.0446
24.2064	1.07298e-08	24.2064	2.62286e-08	24.2064	11.1349
24.4036	1.05704e-08	24.4036	2.56301e-08	24.4036	11.2257
24.6016	1.04138e-08	24.6016	2.50472e-08	24.6016	11.3167
24.8004	1.02601e-08	24.8004	2.44797e-08	24.8004	11.4082
25	1.01091e-08	25	2.39269e-08	25	11.5

## Sheet: FigS4b
t(1/ω)	Iin(A)	t(1/ω)	VISHE(V)
0	0	0	0
0.06283	8.87992e-06	0.06283	1.45201e-09
0.12566	1.77248e-05	0.12566	5.76148e-09
0.1885	2.64997e-05	0.1885	1.27906e-08
0.25133	3.51701e-05	0.25133	2.23158e-08
0.31416	4.37016e-05	0.31416	3.40377e-08
0.37699	5.20607e-05	0.37699	4.75949e-08
0.43982	6.02143e-05	0.43982	6.25816e-08
0.50265	6.81303e-05	0.50265	7.85685e-08
0.56549	7.57774e-05	0.56549	9.51238e-08
0.62832	8.31254e-05	0.62832	1.11834e-07
0.69115	9.01454e-05	0.69115	1.28323e-07
0.75398	9.68096e-05	0.75398	1.44263e-07
0.81681	0.000103092	0.81681	1.59384e-07
0.87965	0.000108967	0.87965	1.73477e-07
0.94248	0.000114412	0.94248	1.86394e-07
1.00531	0.000119406	1.00531	1.98039e-07
1.06814	0.000123928	1.06814	2.08362e-07
1.13097	0.000127962	1.13097	2.17351e-07
1.19381	0.00013149	1.19381	2.25021e-07
1.25664	0.0001345	1.25664	2.31406e-07
1.31947	0.000136978	1.31947	2.36546e-07
1.3823	0.000138916	1.3823	2.40487e-07
1.44513	0.000140306	1.44513	2.43269e-07
1.50796	0.000141142	1.50796	2.44925e-07
1.5708	0.000141421	1.5708	2.45474e-07
1.63363	0.000141142	1.63363	2.44925e-07
1.69646	0.000140306	1.69646	2.43269e-07
1.75929	0.000138916	1.75929	2.40487e-07
1.82212	0.000136978	1.82212	2.36546e-07
1.88496	0.0001345	1.88496	2.31406e-07
1.94779	0.00013149	1.94779	2.25021e-07
2.01062	0.000127962	2.01062	2.17351e-07
2.07345	0.000123928	2.07345	2.08362e-07
2.13628	0.000119406	2.13628	1.98039e-07
2.19911	0.000114412	2.19911	1.86394e-07
2.26195	0.000108967	2.26195	1.73477e-07
2.32478	0.000103092	2.32478	1.59384e-07
2.38761	9.68096e-05	2.38761	1.44263e-07
2.45044	9.01454e-05	2.45044	1.28323e-07
2.51327	8.31254e-05	2.51327	1.11834e-07
2.57611	7.57774e-05	2.57611	9.51238e-08
2.63894	6.81303e-05	2.63894	7.85685e-08
2.70177	6.02143e-05	2.70177	6.25816e-08
2.7646	5.20607e-05	2.7646	4.75949e-08
2.82743	4.37016e-05	2.82743	3.40377e-08
2.89027	3.51701e-05	2.89027	2.23158e-08
2.9531	2.64997e-05	2.9531	1.27906e-08
3.01593	1.77248e-05	3.01593	5.76148e-09
3.07876	8.87992e-06	3.07876	1.45201e-09
3.14159	-4.54846e-20	3.14159	3.81481e-38
3.20442	-8.87992e-06	3.20442	1.45201e-09
3.26726	-1.77248e-05	3.26726	5.76148e-09
3.33009	-2.64997e-05	3.33009	1.27906e-08
3.39292	-3.51701e-05	3.39292	2.23158e-08
3.45575	-4.37016e-05	3.45575	3.40377e-08
3.51858	-5.20607e-05	3.51858	4.75949e-08
3.58142	-6.02143e-05	3.58142	6.25816e-08
3.64425	-6.81303e-05	3.64425	7.85685e-08
3.70708	-7.57774e-05	3.70708	9.51238e-08
3.76991	-8.31254e-05	3.76991	1.11834e-07
3.83274	-9.01454e-05	3.83274	1.28323e-07
3.89557	-9.68096e-05	3.89557	1.44263e-07
3.95841	-0.000103092	3.95841	1.59384e-07
4.02124	-0.000108967	4.02124	1.73477e-07
4.08407	-0.000114412	4.08407	1.86394e-07
4.1469	-0.000119406	4.1469	1.98039e-07
4.20973	-0.000123928	4.20973	2.08362e-07
4.27257	-0.000127962	4.27257	2.17351e-07
4.3354	-0.00013149	4.3354	2.25021e-07
4.39823	-0.0001345	4.39823	2.31406e-07
4.46106	-0.000136978	4.46106	2.36546e-07
4.52389	-0.000138916	4.52389	2.40487e-07
4.58673	-0.000140306	4.58673	2.43269e-07
4.64956	-0.000141142	4.64956	2.44925e-07
4.71239	-0.000141421	4.71239	2.45474e-07
4.77522	-0.000141142	4.77522	2.44925e-07
4.83805	-0.000140306	4.83805	2.43269e-07
4.90088	-0.000138916	4.90088	2.40487e-07
4.96372	-0.000136978	4.96372	2.36546e-07
5.02655	-0.0001345	5.02655	2.31406e-07
5.08938	-0.00013149	5.08938	2.25021e-07
5.15221	-0.000127962	5.15221	2.17351e-07
5.21504	-0.000123928	5.21504	2.08362e-07
5.27788	-0.000119406	5.27788	1.98039e-07
5.34071	-0.000114412	5.34071	1.86394e-07
5.40354	-0.000108967	5.40354	1.73477e-07
5.46637	-0.000103092	5.46637	1.59384e-07
5.5292	-9.68096e-05	5.5292	1.44263e-07
5.59203	-9.01454e-05	5.59203	1.28323e-07
5.65487	-8.31254e-05	5.65487	1.11834e-07
5.7177	-7.57774e-05	5.7177	9.51238e-08
5.78053	-6.81303e-05	5.78053	7.85685e-08
5.84336	-6.02143e-05	5.84336	6.25816e-08
5.90619	-5.20607e-05	5.90619	4.75949e-08
5.96903	-4.37016e-05	5.96903	3.40377e-08
6.03186	-3.51701e-05	6.03186	2.23158e-08
6.09469	-2.64997e-05	6.09469	1.27906e-08
6.15752	-1.77248e-05	6.15752	5.76148e-09
6.22035	-8.87992e-06	6.22035	1.45201e-09
6.28319	9.09692e-20	6.28319	1.52592e-37
6.34602	8.87992e-06	6.34602	1.45201e-09
6.40885	1.77248e-05	6.40885	5.76148e-09
6.47168	2.64997e-05	6.47168	1.27906e-08
6.53451	3.51701e-05	6.53451	2.23158e-08
6.59734	4.37016e-05	6.59734	3.40377e-08
6.66018	5.20607e-05	6.66018	4.75949e-08
6.72301	6.02143e-05	6.72301	6.25816e-08
6.78584	6.81303e-05	6.78584	7.85685e-08
6.84867	7.57774e-05	6.84867	9.51238e-08
6.9115	8.31254e-05	6.9115	1.11834e-07
6.97434	9.01454e-05	6.97434	1.28323e-07
7.03717	9.68096e-05	7.03717	1.44263e-07
7.1	0.000103092	7.1	1.59384e-07
7.16283	0.000108967	7.16283	1.73477e-07
7.22566	0.000114412	7.22566	1.86394e-07
7.28849	0.000119406	7.28849	1.98039e-07
7.35133	0.000123928	7.35133	2.08362e-07
7.41416	0.000127962	7.41416	2.17351e-07
7.47699	0.00013149	7.47699	2.25021e-07
7.53982	0.0001345	7.53982	2.31406e-07
7.60265	0.000136978	7.60265	2.36546e-07
7.66549	0.000138916	7.66549	2.40487e-07
7.72832	0.000140306	7.72832	2.43269e-07
7.79115	0.000141142	7.79115	2.44925e-07
7.85398	0.000141421	7.85398	2.45474e-07
7.91681	0.000141142	7.91681	2.44925e-07
7.97965	0.000140306	7.97965	2.43269e-07
8.04248	0.000138916	8.04248	2.40487e-07
8.10531	0.000136978	8.10531	2.36546e-07
8.16814	0.0001345	8.16814	2.31406e-07
8.23097	0.00013149	8.23097	2.25021e-07
8.2938	0.000127962	8.2938	2.17351e-07
8.35664	0.000123928	8.35664	2.08362e-07
8.41947	0.000119406	8.41947	1.98039e-07
8.4823	0.000114412	8.4823	1.86394e-07
8.54513	0.000108967	8.54513	1.73477e-07
8.60796	0.000103092	8.60796	1.59384e-07
8.6708	9.68096e-05	8.6708	1.44263e-07
8.73363	9.01454e-05	8.73363	1.28323e-07
8.79646	8.31254e-05	8.79646	1.11834e-07
8.85929	7.57774e-05	8.85929	9.51238e-08
8.92212	6.81303e-05	8.92212	7.85685e-08
8.98495	6.02143e-05	8.98495	6.25816e-08
9.04779	5.20607e-05	9.04779	4.75949e-08
9.11062	4.37016e-05	9.11062	3.40377e-08
9.17345	3.51701e-05	9.17345	2.23158e-08
9.23628	2.64997e-05	9.23628	1.27906e-08
9.29911	1.77248e-05	9.29911	5.76148e-09
9.36195	8.87992e-06	9.36195	1.45201e-09
9.42478	5.19574e-20	9.42478	4.97782e-38
9.48761	-8.87992e-06	9.48761	1.45201e-09
9.55044	-1.77248e-05	9.55044	5.76148e-09
9.61327	-2.64997e-05	9.61327	1.27906e-08
9.67611	-3.51701e-05	9.67611	2.23158e-08
9.73894	-4.37016e-05	9.73894	3.40377e-08
9.80177	-5.20607e-05	9.80177	4.75949e-08
9.8646	-6.02143e-05	9.8646	6.25816e-08
9.92743	-6.81303e-05	9.92743	7.85685e-08
9.99026	-7.57774e-05	9.99026	9.51238e-08
10.0531	-8.31254e-05	10.0531	1.11834e-07
10.1159	-9.01454e-05	10.1159	1.28323e-07
10.1788	-9.68096e-05	10.1788	1.44263e-07
10.2416	-0.000103092	10.2416	1.59384e-07
10.3044	-0.000108967	10.3044	1.73477e-07
10.3673	-0.000114412	10.3673	1.86394e-07
10.4301	-0.000119406	10.4301	1.98039e-07
10.4929	-0.000123928	10.4929	2.08362e-07
10.5557	-0.000127962	10.5557	2.17351e-07
10.6186	-0.00013149	10.6186	2.25021e-07
10.6814	-0.0001345	10.6814	2.31406e-07
10.7442	-0.000136978	10.7442	2.36546e-07
10.8071	-0.000138916	10.8071	2.40487e-07
10.8699	-0.000140306	10.8699	2.43269e-07
10.9327	-0.000141142	10.9327	2.44925e-07
10.9956	-0.000141421	10.9956	2.45474e-07
11.0584	-0.000141142	11.0584	2.44925e-07
11.1212	-0.000140306	11.1212	2.43269e-07
11.1841	-0.000138916	11.1841	2.40487e-07
11.2469	-0.000136978	11.2469	2.36546e-07
11.3097	-0.0001345	11.3097	2.31406e-07
11.3726	-0.00013149	11.3726	2.25021e-07
11.4354	-0.000127962	11.4354	2.17351e-07
11.4982	-0.000123928	11.4982	2.08362e-07
11.5611	-0.000119406	11.5611	1.98039e-07
11.6239	-0.000114412	11.6239	1.86394e-07
11.6867	-0.000108967	11.6867	1.73477e-07
11.7496	-0.000103092	11.7496	1.59384e-07
11.8124	-9.68096e-05	11.8124	1.44263e-07
11.8752	-9.01454e-05	11.8752	1.28323e-07
11.9381	-8.31254e-05	11.9381	1.11834e-07
12.0009	-7.57774e-05	12.0009	9.51238e-08
12.0637	-6.81303e-05	12.0637	7.85685e-08
12.1265	-6.02143e-05	12.1265	6.25816e-08
12.1894	-5.20607e-05	12.1894	4.75949e-08
12.2522	-4.37016e-05	12.2522	3.40377e-08
12.315	-3.51701e-05	12.315	2.23158e-08
12.3779	-2.64997e-05	12.3779	1.27906e-08
12.4407	-1.77248e-05	12.4407	5.76148e-09
12.5035	-8.87992e-06	12.5035	1.45201e-09
12.5664	1.81938e-19	12.5664	6.1037e-37
12.6292	8.87992e-06	12.6292	1.45201e-09
12.692	1.77248e-05	12.692	5.76148e-09
12.7549	2.64997e-05	12.7549	1.27906e-08
12.8177	3.51701e-05	12.8177	2.23158e-08
12.8805	4.37016e-05	12.8805	3.40377e-08
12.9434	5.20607e-05	12.9434	4.75949e-08
13.0062	6.02143e-05	13.0062	6.25816e-08
13.069	6.81303e-05	13.069	7.85685e-08
13.1319	7.57774e-05	13.1319	9.51238e-08
13.1947	8.31254e-05	13.1947	1.11834e-07
13.2575	9.01454e-05	13.2575	1.28323e-07
13.3203	9.68096e-05	13.3203	1.44263e-07
13.3832	0.000103092	13.3832	1.59384e-07
13.446	0.000108967	13.446	1.73477e-07
13.5089	0.000114412	13.5089	1.86394e-07
13.5717	0.000119406	13.5717	1.98039e-07
13.6345	0.000123928	13.6345	2.08362e-07
13.6973	0.000127962	13.6973	2.17351e-07
13.7602	0.00013149	13.7602	2.25021e-07
13.823	0.0001345	13.823	2.31406e-07
13.8858	0.000136978	13.8858	2.36546e-07
13.9487	0.000138916	13.9487	2.40487e-07
14.0115	0.000140306	14.0115	2.43269e-07
14.0743	0.000141142	14.0743	2.44925e-07
14.1372	0.000141421	14.1372	2.45474e-07
14.2	0.000141142	14.2	2.44925e-07
14.2628	0.000140306	14.2628	2.43269e-07
14.3257	0.000138916	14.3257	2.40487e-07
14.3885	0.000136978	14.3885	2.36546e-07
14.4513	0.0001345	14.4513	2.31406e-07
14.5142	0.00013149	14.5142	2.25021e-07
14.577	0.000127962	14.577	2.17351e-07
14.6398	0.000123928	14.6398	2.08362e-07
14.7027	0.000119406	14.7027	1.98039e-07
14.7655	0.000114412	14.7655	1.86394e-07
14.8283	0.000108967	14.8283	1.73477e-07
14.8911	0.000103092	14.8911	1.59384e-07
14.954	9.68096e-05	14.954	1.44263e-07
15.0168	9.01454e-05	15.0168	1.28323e-07
15.0796	8.31254e-05	15.0796	1.11834e-07
15.1425	7.57774e-05	15.1425	9.51238e-08
15.2053	6.81303e-05	15.2053	7.85685e-08
15.2681	6.02143e-05	15.2681	6.25816e-08
15.331	5.20607e-05	15.331	4.75949e-08
15.3938	4.37016e-05	15.3938	3.40377e-08
15.4566	3.51701e-05	15.4566	2.23158e-08
15.5195	2.64997e-05	15.5195	1.27906e-08
15.5823	1.77248e-05	15.5823	5.76148e-09
15.6451	8.87992e-06	15.6451	1.45201e-09
15.708	-1.64619e-19	15.708	4.99696e-37
15.7708	-8.87992e-06	15.7708	1.45201e-09
15.8336	-1.77248e-05	15.8336	5.76148e-09
15.8965	-2.64997e-05	15.8965	1.27906e-08
15.9593	-3.51701e-05	15.9593	2.23158e-08
16.0221	-4.37016e-05	16.0221	3.40377e-08
16.0849	-5.20607e-05	16.0849	4.75949e-08
16.1478	-6.02143e-05	16.1478	6.25816e-08
16.2106	-6.81303e-05	16.2106	7.85685e-08
16.2735	-7.57774e-05	16.2735	9.51238e-08
16.3363	-8.31254e-05	16.3363	1.11834e-07
16.3991	-9.01454e-05	16.3991	1.28323e-07
16.462	-9.68096e-05	16.462	1.44263e-07
16.5248	-0.000103092	16.5248	1.59384e-07
16.5876	-0.000108967	16.5876	1.73477e-07
16.6504	-0.000114412	16.6504	1.86394e-07
16.7133	-0.000119406	16.7133	1.98039e-07
16.7761	-0.000123928	16.7761	2.08362e-07
16.8389	-0.000127962	16.8389	2.17351e-07
16.9018	-0.00013149	16.9018	2.25021e-07
16.9646	-0.0001345	16.9646	2.31406e-07
17.0274	-0.000136978	17.0274	2.36546e-07
17.0903	-0.000138916	17.0903	2.40487e-07
17.1531	-0.000140306	17.1531	2.43269e-07
17.2159	-0.000141142	17.2159	2.44925e-07
17.2788	-0.000141421	17.2788	2.45474e-07
17.3416	-0.000141142	17.3416	2.44925e-07
17.4044	-0.000140306	17.4044	2.43269e-07
17.4673	-0.000138916	17.4673	2.40487e-07
17.5301	-0.000136978	17.5301	2.36546e-07
17.5929	-0.0001345	17.5929	2.31406e-07
17.6558	-0.00013149	17.6558	2.25021e-07
17.7186	-0.000127962	17.7186	2.17351e-07
17.7814	-0.000123928	17.7814	2.08362e-07
17.8442	-0.000119406	17.8442	1.98039e-07
17.9071	-0.000114412	17.9071	1.86394e-07
17.9699	-0.000108967	17.9699	1.73477e-07
18.0327	-0.000103092	18.0327	1.59384e-07
18.0956	-9.68096e-05	18.0956	1.44263e-07
18.1584	-9.01454e-05	18.1584	1.28323e-07
18.2212	-8.31254e-05	18.2212	1.11834e-07
18.2841	-7.57774e-05	18.2841	9.51238e-08
18.3469	-6.81303e-05	18.3469	7.85685e-08
18.4097	-6.02143e-05	18.4097	6.25816e-08
18.4726	-5.20607e-05	18.4726	4.75949e-08
18.5354	-4.37016e-05	18.5354	3.40377e-08
18.5982	-3.51701e-05	18.5982	2.23158e-08
18.6611	-2.64997e-05	18.6611	1.27906e-08
18.7239	-1.77248e-05	18.7239	5.76148e-09
18.7867	-8.87992e-06	18.7867	1.45201e-09
18.8496	-1.03915e-19	18.8496	1.99113e-37

## Sheet: FigS4c
f(Hz)	Iin(A)	f(Hz)	VISHE(V)
0.1	0	0.1	0
0.2	0	0.2	0
0.3	0	0.3	0
0.4	0	0.4	0
0.5	0	0.5	0
0.6	0	0.6	0
0.7	0	0.7	0
0.8	0	0.8	0
0.9	0	0.9	0
1	0	1	0
1.1	0	1.1	0
1.2	0	1.2	0
1.3	0	1.3	0
1.4	0	1.4	0
1.5	0	1.5	0
1.6	0	1.6	0
1.7	0	1.7	0
1.8	0	1.8	0
1.9	0	1.9	0
2	0	2	0
2.1	0	2.1	0
2.2	0	2.2	0
2.3	0	2.3	0
2.4	0	2.4	0
2.5	0	2.5	0
2.6	0	2.6	0
2.7	0	2.7	0
2.8	0	2.8	0
2.9	0	2.9	0
3	0	3	0
3.1	0	3.1	0
3.2	0	3.2	0
3.3	0	3.3	0
3.4	0	3.4	0
3.5	0	3.5	0
3.6	0	3.6	0
3.7	0	3.7	0
3.8	0	3.8	0
3.9	0	3.9	0
4	0	4	0
4.1	0	4.1	0
4.2	0	4.2	0
4.3	0	4.3	0
4.4	0	4.4	0
4.5	0	4.5	0
4.6	0	4.6	0
4.7	0	4.7	0
4.8	0	4.8	0
4.9	0	4.9	0
5	0	5	0
5.1	0	5.1	0
5.2	0	5.2	0
5.3	0	5.3	0
5.4	0	5.4	0
5.5	0	5.5	0
5.6	0	5.6	0
5.7	0	5.7	0
5.8	0	5.8	0
5.9	0	5.9	0
6	0	6	0
6.1	0	6.1	0
6.2	0	6.2	0
6.3	0	6.3	0
6.4	0	6.4	0
6.5	0	6.5	0
6.6	0	6.6	0
6.7	0	6.7	0
6.8	0	6.8	0
6.9	0	6.9	0
7	0	7	0
7.1	0	7.1	0
7.2	0	7.2	0
7.3	0	7.3	0
7.4	0	7.4	0
7.5	0	7.5	0
7.6	0	7.6	0
7.7	0	7.7	0
7.8	0	7.8	0
7.9	0	7.9	0
8	0	8	0
8.1	0	8.1	0
8.2	0	8.2	0
8.3	0	8.3	0
8.4	0	8.4	0
8.5	0	8.5	0
8.6	0	8.6	0
8.7	0	8.7	0
8.8	0	8.8	0
8.9	0	8.9	0
9	0	9	0
9.1	0	9.1	0
9.2	0	9.2	0
9.3	0	9.3	0
9.4	0	9.4	0
9.5	0	9.5	0
9.6	0	9.6	0
9.7	0	9.7	0
9.8	0	9.8	0
9.9	0	9.9	0
10	0	10	0
10.1	0	10.1	0
10.2	0	10.2	0
10.3	0	10.3	0
10.4	0	10.4	0
10.5	0	10.5	0
10.6	0	10.6	0
10.7	0	10.7	0
10.8	0	10.8	0
10.9	0	10.9	0
11	0	11	0
11.1	0	11.1	0
11.2	0	11.2	0
11.3	0	11.3	0
11.4	0	11.4	0
11.5	0	11.5	0
11.6	0	11.6	0
11.7	0	11.7	0
11.8	0	11.8	0
11.9	0	11.9	0
12	0	12	0
12.1	0	12.1	0
12.2	0	12.2	0
12.3	0	12.3	0
12.4	0	12.4	0
12.5	0	12.5	0
12.6	0	12.6	0
12.7	0	12.7	0
12.8	0	12.8	0
12.9	0	12.9	0
13	0	13	0
13.1	0	13.1	0
13.2	0	13.2	0
13.3	0	13.3	0
13.4	0	13.4	0
13.5	0	13.5	0
13.6	0	13.6	0
13.7	0	13.7	0
13.8	0	13.8	0
13.9	0	13.9	0
14	0	14	0
14.1	0	14.1	0
14.2	0	14.2	0
14.3	0	14.3	0
14.4	0	14.4	0
14.5	0	14.5	0
14.6	0	14.6	0
14.7	0	14.7	0
14.8	0	14.8	0
14.9	0	14.9	0
15	0	15	0
15.1	0	15.1	0
15.2	0	15.2	0
15.3	0	15.3	0
15.4	0	15.4	0
15.5	0	15.5	0
15.6	0	15.6	0
15.7	0	15.7	0
15.8	0	15.8	0
15.9	0	15.9	0
16	0	16	0
16.1	0	16.1	0
16.2	0	16.2	0
16.3	0	16.3	0
16.4	0	16.4	0
16.5	0	16.5	0
16.6	0	16.6	0
16.7	0	16.7	0
16.8	0	16.8	0
16.9	0	16.9	0
17	0	17	0
17.1	0	17.1	0
17.2	0	17.2	0
17.3	0	17.3	0
17.4	0	17.4	0
17.5	0	17.5	0
17.6	0	17.6	0
17.7	0	17.7	0
17.8	0	17.8	0
17.9	0	17.9	0
18	0.0001	18	0
18.1	0	18.1	0
18.2	0	18.2	0
18.3	0	18.3	0
18.4	0	18.4	0
18.5	0	18.5	0
18.6	0	18.6	0
18.7	0	18.7	0
18.8	0	18.8	0
18.9	0	18.9	0
19	0	19	0
19.1	0	19.1	0
19.2	0	19.2	0
19.3	0	19.3	0
19.4	0	19.4	0
19.5	0	19.5	0
19.6	0	19.6	0
19.7	0	19.7	0
19.8	0	19.8	0
19.9	0	19.9	0
20	0	20	0
20.1	0	20.1	0
20.2	0	20.2	0
20.3	0	20.3	0
20.4	0	20.4	0
20.5	0	20.5	0
20.6	0	20.6	0
20.7	0	20.7	0
20.8	0	20.8	0
20.9	0	20.9	0
21	0	21	0
21.1	0	21.1	0
21.2	0	21.2	0
21.3	0	21.3	0
21.4	0	21.4	0
21.5	0	21.5	0
21.6	0	21.6	0
21.7	0	21.7	0
21.8	0	21.8	0
21.9	0	21.9	0
22	0	22	0
22.1	0	22.1	0
22.2	0	22.2	0
22.3	0	22.3	0
22.4	0	22.4	0
22.5	0	22.5	0
22.6	0	22.6	0
22.7	0	22.7	0
22.8	0	22.8	0
22.9	0	22.9	0
23	0	23	0
23.1	0	23.1	0
23.2	0	23.2	0
23.3	0	23.3	0
23.4	0	23.4	0
23.5	0	23.5	0
23.6	0	23.6	0
23.7	0	23.7	0
23.8	0	23.8	0
23.9	0	23.9	0
24	0	24	0
24.1	0	24.1	0
24.2	0	24.2	0
24.3	0	24.3	0
24.4	0	24.4	0
24.5	0	24.5	0
24.6	0	24.6	0
24.7	0	24.7	0
24.8	0	24.8	0
24.9	0	24.9	0
25	0	25	0
25.1	0	25.1	0
25.2	0	25.2	0
25.3	0	25.3	0
25.4	0	25.4	0
25.5	0	25.5	0
25.6	0	25.6	0
25.7	0	25.7	0
25.8	0	25.8	0
25.9	0	25.9	0
26	0	26	0
26.1	0	26.1	0
26.2	0	26.2	0
26.3	0	26.3	0
26.4	0	26.4	0
26.5	0	26.5	0
26.6	0	26.6	0
26.7	0	26.7	0
26.8	0	26.8	0
26.9	0	26.9	0
27	0	27	0
27.1	0	27.1	0
27.2	0	27.2	0
27.3	0	27.3	0
27.4	0	27.4	0
27.5	0	27.5	0
27.6	0	27.6	0
27.7	0	27.7	0
27.8	0	27.8	0
27.9	0	27.9	0
28	0	28	0
28.1	0	28.1	0
28.2	0	28.2	0
28.3	0	28.3	0
28.4	0	28.4	0
28.5	0	28.5	0
28.6	0	28.6	0
28.7	0	28.7	0
28.8	0	28.8	0
28.9	0	28.9	0
29	0	29	0
29.1	0	29.1	0
29.2	0	29.2	0
29.3	0	29.3	0
29.4	0	29.4	0
29.5	0	29.5	0
29.6	0	29.6	0
29.7	0	29.7	0
29.8	0	29.8	0
29.9	0	29.9	0
30	0	30	0
30.1	0	30.1	0
30.2	0	30.2	0
30.3	0	30.3	0
30.4	0	30.4	0
30.5	0	30.5	0
30.6	0	30.6	0
30.7	0	30.7	0
30.8	0	30.8	0
30.9	0	30.9	0
31	0	31	0
31.1	0	31.1	0
31.2	0	31.2	0
31.3	0	31.3	0
31.4	0	31.4	0
31.5	0	31.5	0
31.6	0	31.6	0
31.7	0	31.7	0
31.8	0	31.8	0
31.9	0	31.9	0
32	0	32	0
32.1	0	32.1	0
32.2	0	32.2	0
32.3	0	32.3	0
32.4	0	32.4	0
32.5	0	32.5	0
32.6	0	32.6	0
32.7	0	32.7	0
32.8	0	32.8	0
32.9	0	32.9	0
33	0	33	0
33.1	0	33.1	0
33.2	0	33.2	0
33.3	0	33.3	0
33.4	0	33.4	0
33.5	0	33.5	0
33.6	0	33.6	0
33.7	0	33.7	0
33.8	0	33.8	0
33.9	0	33.9	0
34	0	34	0
34.1	0	34.1	0
34.2	0	34.2	0
34.3	0	34.3	0
34.4	0	34.4	0
34.5	0	34.5	0
34.6	0	34.6	0
34.7	0	34.7	0
34.8	0	34.8	0
34.9	0	34.9	0
35	0	35	0
35.1	0	35.1	0
35.2	0	35.2	0
35.3	0	35.3	0
35.4	0	35.4	0
35.5	0	35.5	0
35.6	0	35.6	0
35.7	0	35.7	0
35.8	0	35.8	0
35.9	0	35.9	0
36	0	36	1.22181e-07
36.1	0	36.1	0
36.2	0	36.2	0
36.3	0	36.3	0
36.4	0	36.4	0
36.5	0	36.5	0
36.6	0	36.6	0
36.7	0	36.7	0
36.8	0	36.8	0
36.9	0	36.9	0
37	0	37	0
37.1	0	37.1	0
37.2	0	37.2	0
37.3	0	37.3	0
37.4	0	37.4	0
37.5	0	37.5	0
37.6	0	37.6	0
37.7	0	37.7	0
37.8	0	37.8	0
37.9	0	37.9	0
38	0	38	0
38.1	0	38.1	0
38.2	0	38.2	0
38.3	0	38.3	0
38.4	0	38.4	0
38.5	0	38.5	0
38.6	0	38.6	0
38.7	0	38.7	0
38.8	0	38.8	0
38.9	0	38.9	0
39	0	39	0
39.1	0	39.1	0
39.2	0	39.2	0
39.3	0	39.3	0
39.4	0	39.4	0
39.5	0	39.5	0
39.6	0	39.6	0
39.7	0	39.7	0
39.8	0	39.8	0
39.9	0	39.9	0
40	0	40	0
40.1	0	40.1	0
40.2	0	40.2	0
40.3	0	40.3	0
40.4	0	40.4	0
40.5	0	40.5	0
40.6	0	40.6	0
40.7	0	40.7	0
40.8	0	40.8	0
40.9	0	40.9	0
41	0	41	0
41.1	0	41.1	0
41.2	0	41.2	0
41.3	0	41.3	0
41.4	0	41.4	0
41.5	0	41.5	0
41.6	0	41.6	0
41.7	0	41.7	0
41.8	0	41.8	0
41.9	0	41.9	0
42	0	42	0
42.1	0	42.1	0
42.2	0	42.2	0
42.3	0	42.3	0
42.4	0	42.4	0
42.5	0	42.5	0
42.6	0	42.6	0
42.7	0	42.7	0
42.8	0	42.8	0
42.9	0	42.9	0
43	0	43	0
43.1	0	43.1	0
43.2	0	43.2	0
43.3	0	43.3	0
43.4	0	43.4	0
43.5	0	43.5	0
43.6	0	43.6	0
43.7	0	43.7	0
43.8	0	43.8	0
43.9	0	43.9	0
44	0	44	0
44.1	0	44.1	0
44.2	0	44.2	0
44.3	0	44.3	0
44.4	0	44.4	0
44.5	0	44.5	0
44.6	0	44.6	0
44.7	0	44.7	0
44.8	0	44.8	0
44.9	0	44.9	0
45	0	45	0
45.1	0	45.1	0
45.2	0	45.2	0
45.3	0	45.3	0
45.4	0	45.4	0
45.5	0	45.5	0
45.6	0	45.6	0
45.7	0	45.7	0
45.8	0	45.8	0
45.9	0	45.9	0
46	0	46	0
46.1	0	46.1	0
46.2	0	46.2	0
46.3	0	46.3	0
46.4	0	46.4	0
46.5	0	46.5	0
46.6	0	46.6	0
46.7	0	46.7	0
46.8	0	46.8	0
46.9	0	46.9	0
47	0	47	0
47.1	0	47.1	0
47.2	0	47.2	0
47.3	0	47.3	0
47.4	0	47.4	0
47.5	0	47.5	0
47.6	0	47.6	0
47.7	0	47.7	0
47.8	0	47.8	0
47.9	0	47.9	0
48	0	48	0
48.1	0	48.1	0
48.2	0	48.2	0
48.3	0	48.3	0
48.4	0	48.4	0
48.5	0	48.5	0
48.6	0	48.6	0
48.7	0	48.7	0
48.8	0	48.8	0
48.9	0	48.9	0
49	0	49	0
49.1	0	49.1	0
49.2	0	49.2	0
49.3	0	49.3	0
49.4	0	49.4	0
49.5	0	49.5	0
49.6	0	49.6	0
49.7	0	49.7	0
49.8	0	49.8	0
49.9	0	49.9	0
50	0	50	0
50.1	0	50.1	0
50.2	0	50.2	0
50.3	0	50.3	0
50.4	0	50.4	0
50.5	0	50.5	0
50.6	0	50.6	0
50.7	0	50.7	0
50.8	0	50.8	0
50.9	0	50.9	0
51	0	51	0
51.1	0	51.1	0
51.2	0	51.2	0
51.3	0	51.3	0
51.4	0	51.4	0
51.5	0	51.5	0
51.6	0	51.6	0
51.7	0	51.7	0
51.8	0	51.8	0
51.9	0	51.9	0
52	0	52	0
52.1	0	52.1	0
52.2	0	52.2	0
52.3	0	52.3	0
52.4	0	52.4	0
52.5	0	52.5	0
52.6	0	52.6	0
52.7	0	52.7	0
52.8	0	52.8	0
52.9	0	52.9	0
53	0	53	0
53.1	0	53.1	0
53.2	0	53.2	0
53.3	0	53.3	0
53.4	0	53.4	0
53.5	0	53.5	0
53.6	0	53.6	0
53.7	0	53.7	0
53.8	0	53.8	0
53.9	0	53.9	0
54	0	54	0
54.1	0	54.1	0
54.2	0	54.2	0
54.3	0	54.3	0
54.4	0	54.4	0
54.5	0	54.5	0
54.6	0	54.6	0
54.7	0	54.7	0
54.8	0	54.8	0
54.9	0	54.9	0
55	0	55	0
55.1	0	55.1	0
55.2	0	55.2	0
55.3	0	55.3	0
55.4	0	55.4	0
55.5	0	55.5	0
55.6	0	55.6	0
55.7	0	55.7	0
55.8	0	55.8	0
55.9	0	55.9	0
56	0	56	0
56.1	0	56.1	0
56.2	0	56.2	0
56.3	0	56.3	0
56.4	0	56.4	0
56.5	0	56.5	0
56.6	0	56.6	0
56.7	0	56.7	0
56.8	0	56.8	0
56.9	0	56.9	0
57	0	57	0
57.1	0	57.1	0
57.2	0	57.2	0
57.3	0	57.3	0
57.4	0	57.4	0
57.5	0	57.5	0
57.6	0	57.6	0
57.7	0	57.7	0
57.8	0	57.8	0
57.9	0	57.9	0
58	0	58	0
58.1	0	58.1	0
58.2	0	58.2	0
58.3	0	58.3	0
58.4	0	58.4	0
58.5	0	58.5	0
58.6	0	58.6	0
58.7	0	58.7	0
58.8	0	58.8	0
58.9	0	58.9	0
59	0	59	0
59.1	0	59.1	0
59.2	0	59.2	0
59.3	0	59.3	0
59.4	0	59.4	0
59.5	0	59.5	0
59.6	0	59.6	0
59.7	0	59.7	0
59.8	0	59.8	0
59.9	0	59.9	0
60	0	60	0
60.1	0	60.1	0
60.2	0	60.2	0
60.3	0	60.3	0
60.4	0	60.4	0
60.5	0	60.5	0
60.6	0	60.6	0
60.7	0	60.7	0
60.8	0	60.8	0
60.9	0	60.9	0
61	0	61	0
61.1	0	61.1	0
61.2	0	61.2	0
61.3	0	61.3	0
61.4	0	61.4	0
61.5	0	61.5	0
61.6	0	61.6	0
61.7	0	61.7	0
61.8	0	61.8	0
61.9	0	61.9	0
62	0	62	0
62.1	0	62.1	0
62.2	0	62.2	0
62.3	0	62.3	0
62.4	0	62.4	0
62.5	0	62.5	0
62.6	0	62.6	0
62.7	0	62.7	0
62.8	0	62.8	0
62.9	0	62.9	0
63	0	63	0
63.1	0	63.1	0
63.2	0	63.2	0
63.3	0	63.3	0
63.4	0	63.4	0
63.5	0	63.5	0
63.6	0	63.6	0
63.7	0	63.7	0
63.8	0	63.8	0
63.9	0	63.9	0
64	0	64	0
64.1	0	64.1	0
64.2	0	64.2	0
64.3	0	64.3	0
64.4	0	64.4	0
64.5	0	64.5	0
64.6	0	64.6	0
64.7	0	64.7	0
64.8	0	64.8	0
64.9	0	64.9	0
65	0	65	0
65.1	0	65.1	0
65.2	0	65.2	0
65.3	0	65.3	0
65.4	0	65.4	0
65.5	0	65.5	0
65.6	0	65.6	0
65.7	0	65.7	0
65.8	0	65.8	0
65.9	0	65.9	0
66	0	66	0
66.1	0	66.1	0
66.2	0	66.2	0
66.3	0	66.3	0
66.4	0	66.4	0
66.5	0	66.5	0
66.6	0	66.6	0
66.7	0	66.7	0
66.8	0	66.8	0
66.9	0	66.9	0
67	0	67	0
67.1	0	67.1	0
67.2	0	67.2	0
67.3	0	67.3	0
67.4	0	67.4	0
67.5	0	67.5	0
67.6	0	67.6	0
67.7	0	67.7	0
67.8	0	67.8	0
67.9	0	67.9	0
68	0	68	0
68.1	0	68.1	0
68.2	0	68.2	0
68.3	0	68.3	0
68.4	0	68.4	0
68.5	0	68.5	0
68.6	0	68.6	0
68.7	0	68.7	0
68.8	0	68.8	0
68.9	0	68.9	0
69	0	69	0
69.1	0	69.1	0
69.2	0	69.2	0
69.3	0	69.3	0
69.4	0	69.4	0
69.5	0	69.5	0
69.6	0	69.6	0
69.7	0	69.7	0
69.8	0	69.8	0
69.9	0	69.9	0
70	0	70	0
70.1	0	70.1	0
70.2	0	70.2	0
70.3	0	70.3	0
70.4	0	70.4	0
70.5	0	70.5	0
70.6	0	70.6	0
70.7	0	70.7	0
70.8	0	70.8	0
70.9	0	70.9	0
71	0	71	0
71.1	0	71.1	0
71.2	0	71.2	0
71.3	0	71.3	0
71.4	0	71.4	0
71.5	0	71.5	0
71.6	0	71.6	0
71.7	0	71.7	0
71.8	0	71.8	0
71.9	0	71.9	0
72	0	72	1.46e-08
72.1	0	72.1	0
72.2	0	72.2	0
72.3	0	72.3	0
72.4	0	72.4	0
72.5	0	72.5	0
72.6	0	72.6	0
72.7	0	72.7	0
72.8	0	72.8	0
72.9	0	72.9	0
73	0	73	0
73.1	0	73.1	0
73.2	0	73.2	0
73.3	0	73.3	0
73.4	0	73.4	0
73.5	0	73.5	0
73.6	0	73.6	0
73.7	0	73.7	0
73.8	0	73.8	0
73.9	0	73.9	0
74	0	74	0
74.1	0	74.1	0
74.2	0	74.2	0
74.3	0	74.3	0
74.4	0	74.4	0
74.5	0	74.5	0
74.6	0	74.6	0
74.7	0	74.7	0
74.8	0	74.8	0
74.9	0	74.9	0
75	0	75	0
75.1	0	75.1	0
75.2	0	75.2	0
75.3	0	75.3	0
75.4	0	75.4	0
75.5	0	75.5	0
75.6	0	75.6	0
75.7	0	75.7	0
75.8	0	75.8	0
75.9	0	75.9	0
76	0	76	0
76.1	0	76.1	0
76.2	0	76.2	0
76.3	0	76.3	0
76.4	0	76.4	0
76.5	0	76.5	0
76.6	0	76.6	0
76.7	0	76.7	0
76.8	0	76.8	0
76.9	0	76.9	0
77	0	77	0
77.1	0	77.1	0
77.2	0	77.2	0
77.3	0	77.3	0
77.4	0	77.4	0
77.5	0	77.5	0
77.6	0	77.6	0
77.7	0	77.7	0
77.8	0	77.8	0
77.9	0	77.9	0
78	0	78	0
78.1	0	78.1	0
78.2	0	78.2	0
78.3	0	78.3	0
78.4	0	78.4	0
78.5	0	78.5	0
78.6	0	78.6	0
78.7	0	78.7	0
78.8	0	78.8	0
78.9	0	78.9	0
79	0	79	0
79.1	0	79.1	0
79.2	0	79.2	0
79.3	0	79.3	0
79.4	0	79.4	0
79.5	0	79.5	0
79.6	0	79.6	0
79.7	0	79.7	0
79.8	0	79.8	0
79.9	0	79.9	0
80	0	80	0
80.1	0	80.1	0
80.2	0	80.2	0
80.3	0	80.3	0
80.4	0	80.4	0
80.5	0	80.5	0
80.6	0	80.6	0
80.7	0	80.7	0
