# Supplementary material for: Electrically switchable van der Waals magnon valves
Source: Nat Commun. 2021 Nov 1;12:6279. doi: 10.1038/s41467-021-26523-1 (PMC8560771; doi:10.1038/s41467-021-26523-1)
Supplement: Supplementary file 3 — Source data [file 41467_2021_26523_MOESM3_ESM.zip › Source Data/FigS5.xlsx]

## Sheet: FigS5
	Experiment		Simulation
Igate(μA)	V2ω,0(V)	Igate(μA)	V2ω,0(V)
0	1.928e-07	0	1.92805e-07
20	1.81434e-07	5	1.92354e-07
40	1.53966e-07	10	1.91002e-07
60	1.21344e-07	15	1.88754e-07
80	8.48019e-08	20	1.8562e-07
100	5.16145e-08	25	1.81614e-07
120	2.41619e-08	30	1.76759e-07
140	4.50226e-09	35	1.71084e-07
160	-7.4797e-09	40	1.64632e-07
180	-1.62306e-08	45	1.57454e-07
200	-2.07475e-08	50	1.49614e-07
220	-2.26568e-08	55	1.41187e-07
240	-2.13789e-08	60	1.3226e-07
260	-2.08373e-08	65	1.22927e-07
280	-1.94735e-08	70	1.13289e-07
300	-1.82464e-08	75	1.03452e-07
		80	9.3525e-08
		85	8.36131e-08
		90	7.38192e-08
		95	6.42398e-08
		100	5.49629e-08
		105	4.60667e-08
		110	3.7618e-08
		115	2.96717e-08
		120	2.22705e-08
		125	1.54446e-08
		130	9.21263e-09
		135	3.58216e-09
		140	-1.44938e-09
		145	-5.89346e-09
		150	-9.76921e-09
		155	-1.31021e-08
		160	-1.59227e-08
		165	-1.82651e-08
		170	-2.01662e-08
		175	-2.16643e-08
		180	-2.27981e-08
		185	-2.36059e-08
		190	-2.41254e-08
		195	-2.43922e-08
		200	-2.44403e-08
		205	-2.43014e-08
		210	-2.40044e-08
		215	-2.35761e-08
		220	-2.30405e-08
		225	-2.2419e-08
		230	-2.17306e-08
		235	-2.0992e-08
		240	-2.02177e-08
		245	-1.94202e-08
		250	-1.86102e-08
		255	-1.77967e-08
		260	-1.6987e-08
		265	-1.61875e-08
		270	-1.54031e-08
		275	-1.46378e-08
		280	-1.38946e-08
		285	-1.3176e-08
		290	-1.24836e-08
		295	-1.18186e-08
		300	-1.11815e-08
