# Supplementary material for: Electrically switchable van der Waals magnon valves
Source: Nat Commun. 2021 Nov 1;12:6279. doi: 10.1038/s41467-021-26523-1 (PMC8560771; doi:10.1038/s41467-021-26523-1)
Supplement: Supplementary file 3 — Source data [file 41467_2021_26523_MOESM3_ESM.zip › Source Data/FigS6.xlsx]

## Sheet: FigS6
θ	V2ω(V)	θ	V1ω-Voff(V)
0	1.44555e-07	0	-1.30676e-09
10	1.40765e-07	10	-2.27008e-09
20	1.35722e-07	20	-1.41703e-09
30	1.25236e-07	30	-7.0624e-10
40	1.12766e-07	40	-2.38824e-10
50	9.57874e-08	50	-8.08638e-10
60	7.51597e-08	60	-3.74798e-10
70	4.96868e-08	70	-1.19109e-10
80	2.69863e-08	80	1.37865e-09
90	-8.04605e-09	90	5.28365e-10
100	-2.74052e-08	100	3.30453e-10
110	-5.00063e-08	110	-2.2812e-10
120	-7.44727e-08	120	-1.21216e-09
130	-9.41158e-08	130	-4.00045e-10
140	-1.10532e-07	140	-6.19961e-10
150	-1.2412e-07	150	-2.9048e-10
160	-1.3351e-07	160	2.22677e-11
170	-1.39009e-07	170	9.23023e-10
180	-1.39737e-07	180	9.47546e-11
190	-1.35199e-07	190	-7.9115e-10
200	-1.29037e-07	200	6.44455e-10
210	-1.14547e-07	210	-3.62473e-11
220	-1.00683e-07	220	1.14642e-09
230	-8.35045e-08	230	-2.32217e-11
240	-6.27126e-08	240	9.07402e-10
250	-3.81513e-08	250	3.51178e-10
260	-1.76192e-08	260	1.1796e-09
270	1.03197e-08	270	1.08975e-09
280	3.31371e-08	280	1.19799e-09
290	5.20265e-08	290	6.14308e-10
300	7.38714e-08	300	4.3598e-10
310	9.25358e-08	310	-1.1783e-10
320	1.09895e-07	320	-1.16405e-11
330	1.21631e-07	330	-1.76391e-10
340	1.34969e-07	340	8.67668e-10
350	1.40656e-07	350	4.39591e-11
360	1.44043e-07	360	-6.07495e-10
