# Supplementary material for: Electrically switchable van der Waals magnon valves
Source: Nat Commun. 2021 Nov 1;12:6279. doi: 10.1038/s41467-021-26523-1 (PMC8560771; doi:10.1038/s41467-021-26523-1)
Supplement: Supplementary file 3 — Source data [file 41467_2021_26523_MOESM3_ESM.zip › Source Data/FigS8.xlsx]

## Sheet: FigS8
Iin(μA)	I0(μA)
100	100.256
90	102.383
80	104.269
70	105.971
60	107.432
50	108.69
40	109.67
30	110.613
20	111.057
