# Supplementary material for: Electrically switchable van der Waals magnon valves
Source: Nat Commun. 2021 Nov 1;12:6279. doi: 10.1038/s41467-021-26523-1 (PMC8560771; doi:10.1038/s41467-021-26523-1)
Supplement: Supplementary file 3 — Source data [file 41467_2021_26523_MOESM3_ESM.zip › Source Data/FigS9.xlsx]

## Sheet: FigS9b
	Detector1		Detector2
T(K)	V2ω,0(V)	T(K)	V2ω,0(V)
297.597	2.02041e-09	297.597	-1.55883e-09
297.582	1.16076e-09	297.582	-2.17278e-09
297.562	1.36767e-09	297.562	-2.29431e-09
297.541	4.21228e-10	297.541	-2.69969e-09
297.524	4.67181e-10	297.524	-2.76005e-09
297.509	1.59015e-10	297.509	-3.81726e-09
297.492	5.19858e-10	297.492	-3.52815e-09
297.474	7.31147e-10	297.474	-4.2981e-09
297.455	1.16618e-09	297.455	-4.28472e-09
297.437	8.93324e-10	297.437	-4.67878e-09
297.421	8.14411e-10	297.421	-4.41698e-09
297.396	7.83423e-10	297.396	-4.07345e-09
297.381	1.44743e-09	297.381	-3.46117e-09
297.366	1.49827e-09	297.366	-3.52608e-09
297.347	1.46091e-09	297.347	-3.87625e-09
297.326	7.61323e-10	297.326	-3.43677e-09
297.315	3.38692e-10	297.315	-4.16822e-09
297.295	5.47731e-10	297.295	-4.1489e-09
297.268	4.95199e-10	297.268	-4.26391e-09
297.254	1.13801e-09	297.254	-3.7027e-09
297.236	1.36287e-09	297.236	-4.10049e-09
297.219	1.77208e-09	297.219	-3.92593e-09
297.196	2.22635e-09	297.196	-3.50152e-09
297.178	1.61667e-09	297.178	-3.83018e-09
297.16	1.23606e-09	297.16	-3.23015e-09
297.139	1.43151e-09	297.139	-3.18014e-09
297.122	2.30344e-09	297.122	-2.81962e-09
297.106	2.09362e-09	297.106	-2.95448e-09
297.076	2.01896e-09	297.076	-2.95266e-09
297.062	2.13511e-09	297.062	-3.11903e-09
297.038	1.75222e-09	297.038	-3.14545e-09
297.022	2.0109e-09	297.022	-2.97423e-09
297	2.13354e-09	297	-2.38829e-09
296.984	1.62191e-09	296.984	-3.06796e-09
296.959	1.4361e-09	296.959	-2.88701e-09
296.943	1.06177e-09	296.943	-3.33832e-09
296.923	6.79925e-10	296.923	-3.87935e-09
296.901	5.74814e-10	296.901	-3.21111e-09
296.881	8.53621e-10	296.881	-3.32205e-09
296.856	1.50844e-11	296.856	-3.04925e-09
296.837	7.82269e-10	296.837	-3.14137e-09
296.815	9.00807e-10	296.815	-3.3104e-09
296.798	9.10046e-10	296.798	-4.15617e-09
296.777	4.02074e-10	296.777	-3.58191e-09
296.758	4.56424e-10	296.758	-3.7988e-09
296.733	1.29261e-10	296.733	-3.72356e-09
296.713	4.36112e-10	296.713	-4.17355e-09
296.695	1.75031e-10	296.695	-3.67018e-09
296.671	-9.1476e-11	296.671	-3.94363e-09
296.65	-8.5964e-10	296.65	-3.8751e-09
296.628	-3.55525e-10	296.628	-3.93124e-09
296.607	-2.95233e-10	296.607	-3.60127e-09
296.589	-2.25929e-11	296.589	-3.12549e-09
296.564	-2.20883e-10	296.564	-3.64062e-09
296.54	3.5529e-10	296.54	-3.33356e-09
296.52	6.00316e-11	296.52	-3.79679e-09
296.489	3.9521e-10	296.489	-3.04579e-09
296.472	7.91447e-10	296.472	-3.34823e-09
296.449	2.21079e-10	296.449	-3.2817e-09
296.436	-5.99533e-10	296.436	-3.92847e-09
296.409	-4.38867e-10	296.409	-4.1186e-09
296.382	-3.39535e-10	296.382	-3.98485e-09
296.363	-2.55789e-10	296.363	-3.89516e-09
296.341	-7.27321e-10	296.341	-3.92188e-09
296.317	-1.34619e-09	296.317	-2.89436e-09
296.29	-1.11829e-09	296.29	-2.96282e-09
296.27	-2.29617e-10	296.27	-3.05176e-09
296.254	-4.89423e-10	296.254	-2.74662e-09
296.225	-1.01942e-09	296.225	-3.4064e-09
296.2	-1.24934e-09	296.2	-3.61346e-09
296.176	-1.9904e-09	296.176	-4.21398e-09
296.153	-1.50176e-09	296.153	-3.66187e-09
296.134	-1.64637e-09	296.134	-3.69837e-09
296.109	-1.53126e-09	296.109	-3.48501e-09
296.083	-2.31141e-10	296.083	-3.16484e-09
296.063	3.76897e-10	296.063	-3.00661e-09
296.036	9.64977e-11	296.036	-2.67521e-09
296.01	-5.30228e-10	296.01	-3.33302e-09
295.988	-3.00046e-10	295.988	-3.53547e-09
295.964	-1.21869e-09	295.964	-4.06214e-09
295.938	-1.2018e-09	295.938	-4.11261e-09
295.913	-5.5298e-10	295.913	-4.47357e-09
295.892	-1.14818e-10	295.892	-4.23882e-09
295.87	-1.81778e-10	295.87	-4.44332e-09
295.841	4.28976e-11	295.841	-4.33795e-09
295.82	-1.30237e-10	295.82	-4.42001e-09
295.791	-8.539e-11	295.791	-4.61845e-09
295.766	-1.75839e-10	295.766	-4.63667e-09
295.742	6.61104e-10	295.742	-5.24738e-09
295.719	-3.53493e-10	295.719	-5.44452e-09
295.691	3.28702e-10	295.691	-5.44672e-09
295.673	-2.08685e-10	295.673	-4.74246e-09
295.647	-6.23972e-10	295.647	-5.28008e-09
295.62	-8.57972e-10	295.62	-4.78834e-09
295.59	-3.28442e-10	295.59	-5.10134e-09
295.569	-5.10538e-10	295.569	-4.93776e-09
295.542	2.81742e-12	295.542	-4.51969e-09
295.515	-7.34969e-10	295.515	-4.04418e-09
295.49	-4.65942e-10	295.49	-4.08582e-09
295.468	-3.09026e-10	295.468	-4.20105e-09
295.447	2.90634e-10	295.447	-4.38263e-09
295.418	5.97232e-11	295.418	-3.91309e-09
295.39	4.40412e-10	295.39	-4.14482e-09
295.362	-3.20577e-10	295.362	-4.66948e-09
295.335	-6.41491e-10	295.335	-4.38525e-09
295.312	-1.73519e-10	295.312	-3.85893e-09
295.283	-4.61098e-10	295.283	-3.53055e-09
295.26	-1.27932e-09	295.26	-4.27021e-09
295.234	-2.05565e-09	295.234	-4.34032e-09
295.205	-2.23278e-09	295.205	-3.64112e-09
295.184	-2.04639e-09	295.184	-3.40707e-09
295.156	-2.00053e-09	295.156	-2.87176e-09
295.125	-1.58148e-09	295.125	-2.68354e-09
295.098	-1.70911e-09	295.098	-2.56625e-09
295.071	-9.48173e-10	295.071	-2.60661e-09
295.041	-1.13091e-09	295.041	-2.82839e-09
295.018	-1.12497e-09	295.018	-2.04364e-09
294.997	-2.24576e-09	294.997	-2.16633e-09
294.974	-1.96259e-09	294.974	-2.43571e-09
294.942	-2.10037e-09	294.942	-2.67705e-09
294.92	-1.63193e-09	294.92	-2.47837e-09
294.888	-1.14292e-09	294.888	-2.6724e-09
294.861	-1.87688e-09	294.861	-3.17731e-09
294.839	-1.28907e-09	294.839	-2.57178e-09
294.817	-8.49146e-10	294.817	-2.55327e-09
294.784	-1.78763e-09	294.784	-2.76475e-09
294.763	-2.19897e-09	294.763	-2.93571e-09
294.735	-1.22338e-09	294.735	-2.8378e-09
294.704	-1.61921e-09	294.704	-2.5956e-09
294.684	-2.50551e-09	294.684	-2.67209e-09
294.658	-2.65726e-09	294.658	-2.617e-09
294.631	-3.26783e-09	294.631	-2.44781e-09
294.604	-3.04416e-09	294.604	-2.17907e-09
294.576	-3.59154e-09	294.576	-2.82361e-09
294.547	-3.79829e-09	294.547	-2.9028e-09
294.525	-4.13695e-09	294.525	-2.44608e-09
294.494	-3.05453e-09	294.494	-2.14983e-09
294.466	-3.02381e-09	294.466	-1.93282e-09
294.438	-2.68397e-09	294.438	-1.68371e-09
294.412	-3.47466e-09	294.412	-1.50261e-09
294.385	-2.66746e-09	294.385	-7.59117e-10
294.365	-3.26771e-09	294.365	-1.32072e-09
294.334	-3.38367e-09	294.334	-1.36335e-09
294.31	-3.40963e-09	294.31	-1.38447e-09
294.284	-3.48738e-09	294.284	-1.4069e-09
294.249	-3.82883e-09	294.249	-1.1292e-09
294.222	-2.59619e-09	294.222	-1.16709e-09
294.2	-2.59063e-09	294.2	-1.52879e-09
294.169	-1.95069e-09	294.169	-1.07577e-09
294.143	-1.81821e-09	294.143	-1.46286e-09
294.114	-2.66334e-09	294.114	-1.58799e-09
294.086	-2.93026e-09	294.086	-1.68273e-09
294.058	-3.59789e-09	294.058	-1.94617e-09
294.031	-3.28491e-09	294.031	-1.89586e-09
294.003	-2.58199e-09	294.003	-1.67367e-09
293.969	-2.40542e-09	293.969	-1.67622e-09
293.945	-2.55765e-09	293.945	-1.7574e-09
293.922	-1.88698e-09	293.922	-1.78501e-09
293.893	-1.41765e-09	293.893	-1.24885e-09
293.867	-9.12986e-10	293.867	-7.32015e-10
293.837	-3.47176e-10	293.837	-7.02807e-10
293.809	-9.38478e-11	293.809	-6.36676e-10
293.778	-1.1932e-10	293.778	-5.68442e-10
293.75	-7.48244e-11	293.75	-1.43358e-09
293.717	-4.6275e-10	293.717	-1.28542e-09
293.693	-6.71678e-10	293.693	-1.31666e-09
293.669	5.33362e-11	293.669	-1.46026e-09
293.637	2.70667e-10	293.637	-2.1597e-09
293.607	1.23931e-09	293.607	-1.88189e-09
293.578	1.31893e-09	293.578	-1.30957e-09
293.55	2.2804e-09	293.55	-3.39347e-10
293.523	1.69388e-09	293.523	-7.30875e-11
293.492	1.0256e-09	293.492	4.66394e-10
293.47	1.50317e-09	293.47	1.12433e-09
293.432	1.74969e-09	293.432	5.01778e-10
293.404	1.6943e-09	293.404	2.61275e-10
293.376	2.32699e-09	293.376	2.43221e-10
293.353	2.20156e-09	293.353	-2.8691e-11
293.32	1.57041e-09	293.32	-2.9103e-11
293.29	1.80178e-09	293.29	4.11831e-10
293.259	1.58321e-09	293.259	1.03608e-09
293.233	2.12645e-09	293.233	7.59907e-10
293.2	2.52219e-09	293.2	7.26519e-10
293.169	1.9988e-09	293.169	7.65204e-10
293.143	1.90489e-09	293.143	8.23034e-10
293.119	1.95074e-09	293.119	5.08191e-10
293.085	2.3257e-09	293.085	3.38991e-10
293.055	1.25276e-09	293.055	1.20417e-10
293.02	1.69159e-09	293.02	2.9575e-10
292.994	2.41151e-09	292.994	4.48114e-10
292.963	1.95745e-09	292.963	1.61471e-10
292.93	1.20136e-09	292.93	2.4856e-10
292.901	1.1992e-09	292.901	1.04387e-09
292.877	1.57703e-09	292.877	9.0112e-10
292.848	1.79023e-09	292.848	1.28655e-09
292.817	1.35636e-09	292.817	1.43006e-09
292.786	1.33464e-09	292.786	1.38885e-09
292.754	2.60732e-10	292.754	1.31724e-09
292.726	-3.27617e-10	292.726	1.04619e-09
292.693	-1.5699e-10	292.693	6.24293e-10
292.664	-1.97921e-11	292.664	4.10737e-10
292.628	1.21016e-09	292.628	7.7646e-11
292.604	7.27652e-10	292.604	9.73632e-10
292.576	8.20827e-10	292.576	9.37236e-10
292.541	7.12239e-10	292.541	8.82956e-10
292.512	6.59905e-10	292.512	7.68994e-10
292.484	1.39188e-09	292.484	1.32672e-09
292.45	1.63698e-09	292.45	1.19705e-09
292.421	8.96783e-10	292.421	1.20531e-09
292.389	4.09777e-10	292.389	1.40898e-09
292.357	4.4188e-10	292.357	1.63347e-09
292.327	-1.10029e-10	292.327	1.70611e-09
292.297	1.01539e-10	292.297	1.72738e-09
292.265	4.18513e-10	292.265	1.10268e-09
292.234	-4.35589e-10	292.234	2.07771e-09
292.198	3.20985e-10	292.198	1.48883e-09
292.17	2.92229e-13	292.17	1.53389e-09
292.143	3.79789e-10	292.143	9.30785e-10
292.116	1.30132e-10	292.116	1.35032e-09
292.079	-8.25842e-10	292.079	1.2542e-09
292.049	-1.08494e-09	292.049	1.1719e-09
292.019	-2.18239e-09	292.019	7.74585e-10
291.981	-1.18701e-09	291.981	1.01703e-09
291.95	-8.64593e-10	291.95	6.32157e-10
291.919	-7.84099e-10	291.919	5.60159e-10
291.893	-6.38968e-10	291.893	5.3807e-10
291.856	-5.38564e-10	291.856	5.73855e-10
291.836	-9.09317e-10	291.836	9.58756e-10
291.797	-1.27548e-09	291.797	9.62741e-10
291.763	-1.21901e-09	291.763	6.90134e-10
291.731	-1.13612e-09	291.731	-9.64994e-11
291.7	-2.75179e-10	291.7	-9.65054e-11
291.668	-2.99949e-10	291.668	1.6665e-10
291.637	-2.00396e-10	291.637	4.74148e-10
291.605	4.1318e-10	291.605	3.85795e-10
291.58	1.08592e-09	291.58	7.08978e-10
291.545	1.29197e-09	291.545	8.17954e-10
291.515	1.48837e-09	291.515	7.48368e-10
291.484	1.80387e-09	291.484	6.49658e-10
291.448	1.25275e-09	291.448	8.7786e-10
291.415	9.67863e-10	291.415	9.09005e-10
291.383	1.66275e-09	291.383	1.24399e-09
291.35	2.4151e-09	291.35	5.41186e-10
291.318	2.77506e-09	291.318	4.34246e-10
291.288	2.82639e-09	291.288	-1.07592e-10
291.255	2.05576e-09	291.255	-1.60452e-10
291.217	2.66477e-09	291.217	-4.03709e-10
291.195	2.25104e-09	291.195	-8.2551e-10
291.159	2.3239e-09	291.159	-1.19677e-09
291.121	2.26867e-09	291.121	-1.02109e-09
291.099	1.38087e-09	291.099	-1.50851e-09
291.062	8.99826e-10	291.062	-1.35471e-09
291.028	6.41147e-11	291.028	-1.18411e-09
291.003	2.42343e-10	291.003	-1.4084e-09
290.966	4.61987e-10	290.966	-1.30428e-09
290.929	5.77901e-10	290.929	-6.30299e-10
290.897	1.13111e-09	290.897	-8.4315e-10
290.863	1.3969e-09	290.863	-1.38549e-09
290.831	2.4764e-10	290.831	-2.08121e-09
290.8	-9.13051e-11	290.8	-2.19085e-09
290.77	7.60563e-10	290.77	-2.334e-09
290.735	1.18313e-09	290.735	-2.57024e-09
290.705	1.20435e-09	290.705	-2.6727e-09
290.671	5.30551e-10	290.671	-2.2687e-09
290.636	7.6583e-10	290.636	-1.58773e-09
290.599	1.37095e-09	290.599	-2.53124e-09
290.57	7.37986e-10	290.57	-2.60078e-09
290.538	6.86797e-10	290.538	-2.4178e-09
290.504	3.62639e-10	290.504	-2.29209e-09
290.474	-2.01985e-10	290.474	-2.06219e-09
290.441	9.79128e-10	290.441	-1.84877e-09
290.404	1.39496e-09	290.404	-2.72534e-09
290.372	1.44896e-09	290.372	-2.75074e-09
290.332	1.09828e-09	290.332	-2.7688e-09
290.3	1.36892e-09	290.3	-2.34436e-09
290.269	1.16444e-09	290.269	-3.09025e-09
290.237	1.24388e-09	290.237	-2.95377e-09
290.201	1.16959e-09	290.201	-3.42477e-09
290.174	1.54511e-09	290.174	-3.40417e-09
290.139	1.72948e-09	290.139	-3.68909e-09
290.103	1.84251e-09	290.103	-3.52819e-09
290.068	1.9368e-09	290.068	-2.76632e-09
290.034	1.29784e-09	290.034	-2.81332e-09
290.004	1.27107e-09	290.004	-2.43947e-09
289.967	1.5985e-09	289.967	-2.40258e-09
289.942	7.22211e-10	289.942	-2.8404e-09
289.907	7.21239e-10	289.907	-2.43809e-09
289.872	8.18224e-10	289.872	-2.68144e-09
289.844	9.74911e-10	289.844	-2.31416e-09
289.801	1.17946e-09	289.801	-2.79543e-09
289.772	1.37038e-09	289.772	-2.80728e-09
289.739	8.58889e-10	289.739	-3.32665e-09
289.705	9.82488e-10	289.705	-3.37307e-09
289.678	7.12179e-11	289.678	-2.68901e-09
289.641	-2.62445e-10	289.641	-3.14465e-09
289.61	-9.14498e-11	289.61	-2.43068e-09
289.576	1.03686e-09	289.576	-2.35134e-09
289.542	1.09048e-09	289.542	-2.55561e-09
289.511	1.47289e-09	289.511	-2.56619e-09
289.474	1.56986e-09	289.474	-2.46052e-09
289.441	1.29959e-09	289.441	-2.64244e-09
289.416	1.79233e-09	289.416	-1.92673e-09
289.378	1.88986e-09	289.378	-1.78373e-09
289.346	1.89301e-09	289.346	-1.7093e-09
289.317	2.49852e-09	289.317	-2.28641e-09
289.277	2.95042e-09	289.277	-2.28767e-09
289.24	2.58747e-09	289.24	-2.62832e-09
289.21	1.9505e-09	289.21	-2.22505e-09
289.175	1.64792e-09	289.175	-1.53591e-09
289.145	1.56964e-09	289.145	-1.17215e-09
289.108	2.58823e-09	289.108	-1.16485e-09
289.076	1.30203e-09	289.076	-1.31579e-09
289.047	6.04155e-10	289.047	-1.41259e-09
289.009	1.09951e-09	289.009	-1.71902e-09
288.979	1.41967e-09	288.979	-2.03118e-09
288.942	1.05577e-09	288.942	-2.56946e-09
288.909	7.40249e-10	288.909	-2.49881e-09
288.873	8.64606e-10	288.873	-2.28312e-09
288.84	1.39382e-09	288.84	-2.22559e-09
288.808	1.6608e-09	288.808	-2.47915e-09
288.772	2.60631e-09	288.772	-3.17066e-09
288.739	2.3004e-09	288.739	-3.26289e-09
288.704	2.13176e-09	288.704	-2.1818e-09
288.673	2.79106e-09	288.673	-2.08027e-09
288.64	2.60115e-09	288.64	-2.17669e-09
288.601	2.81525e-09	288.601	-2.03653e-09
288.574	2.654e-09	288.574	-1.4915e-09
288.54	2.70318e-09	288.54	-1.5664e-09
288.505	2.27019e-09	288.505	-8.879e-10
288.467	1.60514e-09	288.467	-7.88167e-10
288.437	1.64712e-09	288.437	1.50044e-10
288.404	1.47287e-09	288.404	6.57921e-11
288.371	2.44709e-09	288.371	-6.15848e-10
288.336	2.95075e-09	288.336	-8.7506e-10
288.299	2.90329e-09	288.299	-6.46835e-10
288.266	2.52425e-09	288.266	-7.01737e-10
288.229	3.1396e-09	288.229	-1.7587e-10
288.197	3.06026e-09	288.197	-2.91794e-10
288.163	2.40501e-09	288.163	-3.97011e-10
288.129	2.15121e-09	288.129	-9.43382e-10
288.094	2.41861e-09	288.094	-7.43713e-10
288.059	2.22384e-09	288.059	-1.24805e-09
288.024	1.98218e-09	288.024	-5.91809e-10
287.991	2.36002e-09	287.991	-7.83526e-10
287.956	2.06914e-09	287.956	-1.3727e-09
287.925	1.99344e-09	287.925	-1.3702e-09
287.889	1.28996e-09	287.889	-1.3502e-09
287.851	1.01949e-09	287.851	-1.19339e-09
287.823	1.50363e-09	287.823	-7.22021e-10
287.787	1.16068e-09	287.787	-3.93227e-10
287.753	1.21476e-09	287.753	-1.1619e-10
287.716	1.52828e-09	287.716	1.19196e-10
287.687	1.94243e-09	287.687	-2.52859e-10
287.643	1.61155e-09	287.643	-3.10833e-10
287.615	1.5959e-09	287.615	-4.70611e-10
287.578	1.60891e-09	287.578	-3.7872e-10
287.54	1.55711e-09	287.54	-3.30741e-10
287.502	1.77784e-09	287.502	-7.65592e-10
287.476	1.71097e-09	287.476	-1.07309e-09
287.439	9.38211e-10	287.439	-1.30987e-09
287.404	1.52981e-09	287.404	-1.42477e-09
287.363	7.11549e-10	287.363	-1.49893e-09
287.334	1.42608e-09	287.334	-2.13122e-09
287.299	1.02427e-09	287.299	-2.55389e-09
287.266	6.62822e-10	287.266	-2.31189e-09
287.225	5.44468e-10	287.225	-2.52847e-09
287.195	1.97861e-10	287.195	-1.86995e-09
287.159	6.92251e-10	287.159	-1.11606e-09
287.129	1.82331e-10	287.129	-9.42158e-10
287.094	-2.06228e-10	287.094	-1.61963e-09
287.057	-1.09458e-09	287.057	-1.10833e-09
287.031	-1.1324e-09	287.031	-1.06433e-09
286.99	-7.76134e-10	286.99	-8.24319e-10
286.957	-8.1018e-10	286.957	-1.12099e-09
286.918	-3.08352e-10	286.918	-1.18303e-09
286.881	-8.07819e-10	286.881	-1.63283e-09
286.843	-8.17248e-10	286.843	-1.65421e-09
286.812	-9.69271e-10	286.812	-2.30369e-09
286.778	-1.88369e-09	286.778	-1.89472e-09
286.747	-1.77211e-09	286.747	-1.85333e-09
286.704	-1.36744e-09	286.704	-2.1022e-09
286.67	-9.60858e-10	286.67	-2.4777e-09
286.64	-7.83372e-10	286.64	-3.0352e-09
286.603	-2.06975e-09	286.603	-2.56394e-09
286.564	-2.52821e-09	286.564	-2.34043e-09
286.526	-2.36209e-09	286.526	-2.49128e-09
286.493	-2.63717e-09	286.493	-2.34736e-09
286.456	-3.24095e-09	286.456	-2.45625e-09
286.425	-3.79672e-09	286.425	-2.53497e-09
286.388	-3.16089e-09	286.388	-1.59495e-09
286.353	-3.22264e-09	286.353	-1.14819e-09
286.32	-3.62717e-09	286.32	-1.24106e-09
286.278	-3.38558e-09	286.278	-9.27834e-10
286.248	-2.15161e-09	286.248	-1.6608e-09
286.216	-2.33724e-09	286.216	-1.90528e-09
286.179	-1.97062e-09	286.179	-1.86548e-09
286.144	-1.58478e-09	286.144	-2.16918e-09
286.104	-1.27229e-09	286.104	-3.09223e-09
286.063	-1.14877e-09	286.063	-3.10728e-09
286.035	-1.84025e-09	286.035	-3.12979e-09
286.004	-1.29554e-09	286.004	-2.97512e-09
285.961	-1.38509e-09	285.961	-3.16547e-09
285.928	-1.42954e-09	285.928	-2.77617e-09
285.897	-1.74299e-09	285.897	-2.26085e-09
285.858	-1.55384e-09	285.858	-1.79382e-09
285.823	-1.31197e-09	285.823	-1.45653e-09
285.788	-2.46087e-09	285.788	-1.05618e-09
285.747	-2.96275e-09	285.747	-1.20334e-09
285.713	-3.07881e-09	285.713	-3.9834e-10
285.677	-2.01226e-09	285.677	-9.60278e-11
285.638	-1.46897e-09	285.638	-5.84335e-10
285.611	-2.06721e-09	285.611	-4.16581e-10
285.573	-2.1113e-09	285.573	-6.20332e-10
285.534	-1.85672e-09	285.534	-7.15709e-10
285.506	-1.83288e-09	285.506	-1.35539e-10
285.466	-1.25307e-09	285.466	-5.60111e-10
285.428	-7.81145e-10	285.428	-3.92781e-10
285.397	1.65349e-10	285.397	-9.27313e-10
285.357	5.08186e-10	285.357	-7.0861e-10
285.324	1.15343e-09	285.324	-1.10681e-09
285.284	6.71528e-10	285.284	-5.08699e-10
285.253	1.59998e-09	285.253	1.80409e-10
285.21	9.13858e-10	285.21	2.85128e-10
285.179	-1.5878e-10	285.179	-8.19214e-11
285.144	-6.64273e-10	285.144	-2.19568e-11
285.106	-1.15727e-09	285.106	2.93105e-11
285.069	-6.22126e-10	285.069	5.93885e-10
285.035	-5.98806e-10	285.035	-4.45783e-12
284.999	2.92024e-10	284.999	1.16988e-10
284.961	8.57655e-10	284.961	-2.37144e-10
284.93	1.63059e-09	284.93	-6.51924e-10
284.895	1.62977e-09	284.895	-5.78438e-10
284.856	1.81105e-09	284.856	-8.39273e-10
284.825	1.89945e-09	284.825	-6.46592e-10
284.794	2.37381e-09	284.794	-8.88407e-10
284.755	3.08063e-09	284.755	-9.73808e-10
284.72	3.07443e-09	284.72	-9.25844e-10
284.694	3.42122e-09	284.694	-1.15737e-09
284.657	3.87114e-09	284.657	-1.70611e-09
284.628	4.0008e-09	284.628	-1.587e-09
284.585	3.95706e-09	284.585	-1.84884e-09
284.55	3.836e-09	284.55	-2.44889e-09
284.523	4.42703e-09	284.523	-2.07497e-09
284.484	5.04465e-09	284.484	-1.79956e-09
284.45	3.86617e-09	284.45	-1.17269e-09
284.412	4.09153e-09	284.412	-7.0804e-10
284.38	4.25567e-09	284.38	-3.54439e-10
284.35	4.31374e-09	284.35	3.42405e-10
284.314	4.14073e-09	284.314	7.21182e-10
284.28	3.62397e-09	284.28	2.11604e-10
284.242	4.15278e-09	284.242	2.74029e-10
284.205	4.47064e-09	284.205	2.45945e-10
284.173	4.3414e-09	284.173	3.61788e-10
284.139	4.02031e-09	284.139	2.39855e-11
284.104	3.56391e-09	284.104	-5.08319e-10
284.07	3.37733e-09	284.07	-6.33102e-10
284.038	3.17272e-09	284.038	-9.62266e-10
284	4.02798e-09	284	-8.38021e-10
283.964	4.79583e-09	283.964	-8.66085e-10
283.927	5.32147e-09	283.927	-1.13596e-09
283.893	5.2553e-09	283.893	-1.62002e-09
283.86	5.59738e-09	283.86	-1.33712e-09
283.826	6.15313e-09	283.826	-1.32785e-09
283.793	6.19532e-09	283.793	-8.69891e-10
283.756	5.36567e-09	283.756	-1.43514e-10
283.727	5.75384e-09	283.727	-2.17569e-10
283.686	5.68727e-09	283.686	9.49208e-11
283.652	5.9329e-09	283.652	5.65721e-10
283.618	5.72277e-09	283.618	4.64062e-10
283.58	4.8643e-09	283.58	1.96929e-10
283.547	4.38579e-09	283.547	7.46679e-10
283.511	5.21077e-09	283.511	2.4744e-10
283.474	4.78726e-09	283.474	-7.01776e-10
283.445	5.38231e-09	283.445	-1.48674e-10
283.413	6.2279e-09	283.413	-1.85457e-10
283.377	7.17644e-09	283.377	-6.98129e-10
283.34	6.65903e-09	283.34	-5.93643e-10
283.301	6.42066e-09	283.301	-9.90672e-10
283.267	6.34349e-09	283.267	-1.04094e-09
283.232	6.05845e-09	283.232	-7.74668e-10
283.201	5.78348e-09	283.201	-3.43672e-10
283.166	5.17299e-09	283.166	-1.85805e-10
283.126	5.27144e-09	283.126	-3.79776e-10
283.094	5.19056e-09	283.094	-2.69852e-10
283.06	5.485e-09	283.06	-1.08836e-11
283.025	5.51298e-09	283.025	-2.30699e-13
282.989	5.04006e-09	282.989	-6.73414e-10
282.95	4.50531e-09	282.95	-1.14854e-09
282.921	4.4304e-09	282.921	-9.49109e-10
282.885	4.25593e-09	282.885	-1.01119e-09
282.847	4.58263e-09	282.847	-1.97516e-09
282.812	4.58612e-09	282.812	-2.79771e-09
282.778	4.51887e-09	282.778	-2.37151e-09
282.742	4.42748e-09	282.742	-2.46958e-09
282.705	4.30264e-09	282.705	-2.53711e-09
282.675	4.59968e-09	282.675	-3.0521e-09
282.639	4.53346e-09	282.639	-3.04413e-09
282.604	4.33917e-09	282.604	-2.99767e-09
282.573	3.44983e-09	282.573	-3.54988e-09
282.532	3.45944e-09	282.532	-3.75457e-09
282.5	4.30539e-09	282.5	-3.27074e-09
282.464	4.00592e-09	282.464	-3.56422e-09
282.426	3.93832e-09	282.426	-3.43248e-09
282.387	4.06945e-09	282.387	-3.46351e-09
282.355	5.01153e-09	282.355	-3.05291e-09
282.324	5.10518e-09	282.324	-3.52521e-09
282.29	4.7039e-09	282.29	-3.4089e-09
282.257	4.54616e-09	282.257	-3.41609e-09
282.219	3.78455e-09	282.219	-3.46265e-09
282.182	2.83921e-09	282.182	-3.67357e-09
282.145	2.59102e-09	282.145	-4.10003e-09
282.114	2.0398e-09	282.114	-3.64118e-09
282.077	1.61995e-09	282.077	-3.54446e-09
282.037	1.78511e-09	282.037	-3.49921e-09
282.009	2.45575e-09	282.009	-3.30779e-09
281.975	3.21359e-09	281.975	-3.79999e-09
281.94	3.36553e-09	281.94	-3.71846e-09
281.901	3.06048e-09	281.901	-3.42844e-09
281.862	2.82047e-09	281.862	-3.6554e-09
281.826	2.65002e-09	281.826	-3.27654e-09
281.793	2.8761e-09	281.793	-3.80539e-09
281.759	3.13424e-09	281.759	-3.8284e-09
281.724	2.38106e-09	281.724	-3.29911e-09
281.69	2.16504e-09	281.69	-2.93486e-09
281.647	2.30773e-09	281.647	-3.14002e-09
281.618	1.87032e-09	281.618	-2.94088e-09
281.582	9.37431e-10	281.582	-2.90384e-09
281.546	1.92755e-09	281.546	-3.1609e-09
281.502	2.45762e-09	281.502	-3.45969e-09
281.478	2.22694e-09	281.478	-2.68388e-09
281.441	1.33841e-09	281.441	-3.03591e-09
281.405	1.43677e-09	281.405	-2.74972e-09
281.371	8.3197e-10	281.371	-2.8901e-09
281.331	1.80249e-10	281.331	-3.07239e-09
281.299	-7.21157e-10	281.299	-3.3261e-09
281.26	-6.64825e-10	281.26	-3.19956e-09
281.225	-4.76759e-10	281.225	-2.72901e-09
281.192	-1.45832e-10	281.192	-1.98086e-09
281.156	4.99844e-12	281.156	-2.05784e-09
281.117	-1.66962e-10	281.117	-1.70997e-09
281.085	4.57656e-10	281.085	-1.16401e-09
281.051	2.71662e-10	281.051	-4.12321e-10
281.01	-7.32882e-10	281.01	-3.61957e-10
280.972	-9.83256e-10	280.972	-1.66148e-10
280.942	-1.15621e-09	280.942	-2.54121e-10
280.902	-9.75362e-10	280.902	-2.07912e-10
280.865	-7.39584e-10	280.865	5.12487e-10
280.832	-8.80217e-10	280.832	7.18405e-10
280.792	6.49305e-11	280.792	4.14087e-10
280.761	2.66526e-10	280.761	8.77645e-10
280.728	8.071e-10	280.728	1.59658e-09
280.688	-4.22303e-10	280.688	1.68577e-09
280.654	-5.17081e-11	280.654	1.44075e-09
280.616	-7.16721e-10	280.616	1.32308e-09
280.585	-1.11034e-09	280.585	1.04818e-09
280.547	-1.83564e-09	280.547	4.37161e-10
280.51	-1.75838e-09	280.51	1.29834e-09
280.476	-1.63338e-09	280.476	9.59636e-10
280.445	-1.5444e-09	280.445	1.25387e-09
280.409	-6.01955e-10	280.409	1.07346e-09
280.367	-1.80665e-10	280.367	9.3658e-10
280.335	-8.09576e-10	280.335	1.49643e-09
280.297	-5.40876e-10	280.297	1.53904e-09
280.259	-6.64238e-10	280.259	1.93002e-09
280.228	-1.16963e-09	280.228	2.37145e-09
280.192	-1.58906e-09	280.192	1.54588e-09
280.153	-1.92745e-09	280.153	1.99676e-09
280.123	-1.9037e-09	280.123	1.9644e-09
280.084	-1.62647e-09	280.084	1.56683e-09
280.043	-2.18843e-09	280.043	1.10426e-09
280.011	-2.02891e-09	280.011	1.21978e-09
279.972	-1.71643e-09	279.972	1.41844e-09
279.941	-1.2892e-09	279.941	1.27685e-09
279.91	-1.2647e-09	279.91	1.03401e-09
279.873	-1.31084e-09	279.873	1.25633e-09
279.84	-2.05465e-09	279.84	4.91856e-10
279.805	-1.74621e-09	279.805	1.09587e-10
279.769	-1.65703e-09	279.769	3.09672e-10
279.733	-2.14491e-09	279.733	4.74043e-10
279.696	-2.16074e-09	279.696	1.09501e-09
279.659	-2.30838e-09	279.659	3.49075e-10
279.63	-1.46026e-09	279.63	1.22316e-09
279.602	-1.97836e-09	279.602	8.75685e-10
279.562	-1.60983e-09	279.562	1.07118e-09
279.527	-1.53744e-09	279.527	1.27205e-09
279.492	-1.2899e-09	279.492	1.4484e-09
279.455	-2.26542e-09	279.455	2.10055e-09
279.421	-1.90416e-09	279.421	1.91001e-09
279.387	-1.8833e-09	279.387	1.85593e-09
279.352	-1.6705e-09	279.352	2.59833e-09
279.316	-1.18815e-09	279.316	2.47188e-09
279.287	-1.423e-09	279.287	2.30645e-09
279.248	-1.21646e-09	279.248	2.21226e-09
279.215	-4.93156e-10	279.215	2.92059e-09
279.18	-1.65615e-10	279.18	2.78315e-09
279.141	4.08649e-10	279.141	2.35663e-09
279.113	-2.95386e-10	279.113	2.22433e-09
279.074	-3.59623e-11	279.074	1.80547e-09
279.038	-4.70403e-10	279.038	1.31046e-09
279.002	-1.00134e-09	279.002	1.71922e-09
278.966	-2.7978e-10	278.966	1.6053e-09
278.93	2.66135e-11	278.93	1.59092e-09
278.898	-4.85298e-11	278.898	1.199e-09
278.86	-1.4018e-10	278.86	1.67605e-09
278.826	4.34417e-10	278.826	1.251e-09
278.789	1.17613e-09	278.789	1.98405e-09
278.755	9.52848e-10	278.755	2.52124e-09
278.724	9.87498e-10	278.724	1.97559e-09
278.688	1.11637e-09	278.688	1.93469e-09
278.652	1.51018e-09	278.652	2.16322e-09
278.614	1.23949e-09	278.614	2.67768e-09
278.581	1.03469e-09	278.581	3.65192e-09
278.545	1.94454e-09	278.545	3.55143e-09
278.508	1.23801e-09	278.508	3.48766e-09
278.476	1.15083e-09	278.476	2.7025e-09
278.437	1.36461e-09	278.437	2.53943e-09
278.404	1.43396e-09	278.404	3.49428e-09
278.374	9.84533e-10	278.374	3.38557e-09
278.341	6.13805e-10	278.341	3.07967e-09
278.299	3.54737e-11	278.299	2.74697e-09
278.262	7.64673e-10	278.262	2.75685e-09
278.222	6.14294e-10	278.222	2.0969e-09
278.192	3.3451e-10	278.192	2.43516e-09
278.162	1.95104e-11	278.162	2.45946e-09
278.126	2.1939e-11	278.126	2.22557e-09
278.095	-4.07886e-10	278.095	2.24455e-09
278.053	-1.16046e-10	278.053	2.44368e-09
278.022	-5.63197e-10	278.022	2.17606e-09
277.989	1.31515e-10	277.989	2.27151e-09
277.947	-1.1824e-10	277.947	2.51925e-09
277.916	-7.26354e-10	277.916	2.53033e-09
277.88	6.16871e-11	277.88	3.26149e-09
277.845	-6.01548e-10	277.845	2.89419e-09
277.813	-3.77278e-10	277.813	2.60279e-09
277.776	8.92462e-11	277.776	2.69235e-09
277.738	-2.47536e-12	277.738	2.67197e-09
277.703	4.81021e-10	277.703	2.371e-09
277.665	1.38487e-09	277.665	1.76625e-09
277.631	1.36283e-09	277.631	1.78031e-09
277.6	1.34199e-09	277.6	1.77078e-09
277.561	1.14138e-09	277.561	2.14809e-09
277.528	3.17795e-10	277.528	1.93152e-09
277.496	-1.31697e-10	277.496	1.83976e-09
277.462	-5.23409e-10	277.462	1.81101e-09
277.426	-6.08631e-10	277.426	1.97618e-09
277.385	-3.54722e-10	277.385	1.89103e-09
277.35	-1.53539e-09	277.35	2.38238e-09
277.323	-9.76349e-10	277.323	2.68284e-09
277.287	-1.11391e-09	277.287	3.13858e-09
277.244	-1.39651e-09	277.244	3.22196e-09
277.215	-1.78851e-09	277.215	2.81223e-09
277.177	-2.63256e-09	277.177	3.00794e-09
277.142	-3.63191e-09	277.142	2.37603e-09
277.107	-2.93843e-09	277.107	2.96383e-09
277.073	-3.21991e-09	277.073	3.01628e-09
277.034	-3.08667e-09	277.034	3.51197e-09
277.002	-3.06615e-09	277.002	3.18288e-09
276.964	-2.66802e-09	276.964	3.312e-09
276.93	-2.0847e-09	276.93	3.60595e-09
276.892	-1.46064e-09	276.892	3.82271e-09
276.86	-1.93883e-09	276.86	2.78885e-09
276.826	-1.50356e-09	276.826	2.42742e-09
276.791	-1.6788e-09	276.791	1.73664e-09
276.752	-1.89818e-09	276.752	1.15112e-09
276.716	-1.98573e-09	276.716	7.41888e-10
276.684	-1.51782e-09	276.684	1.44218e-09
276.649	-1.75401e-09	276.649	1.54933e-09
276.616	#VALUE!	276.575	1.124e-09
276.575	-1.42227e-09	276.542	1.46559e-09
276.542	-7.31646e-10	276.504	1.14037e-09
276.504	-5.5331e-11	276.469	1.62711e-09
276.469	-7.05668e-11	276.432	2.04473e-09
276.432	-1.005e-09	276.398	2.8361e-09
276.398	-8.31604e-10	276.363	2.56052e-09
276.363	-7.2117e-10	276.329	2.60363e-09
276.329	-4.92203e-10	276.291	2.33427e-09
276.291	-1.70727e-10	276.261	2.17233e-09
276.261	1.97978e-10	276.224	2.23332e-09
276.224	1.76279e-10	276.188	2.85921e-09
276.188	-7.3034e-11	276.154	2.73308e-09
276.154	3.28339e-11	276.115	2.55473e-09
276.115	5.27953e-10	276.086	2.19405e-09
276.086	1.26316e-09	276.046	1.59374e-09
276.046	1.00853e-09	276.011	1.03562e-09
276.011	1.55362e-09	275.976	1.23533e-09
275.976	1.98278e-09	275.941	1.11676e-09
275.941	2.04324e-09	275.908	1.27929e-09
275.908	2.9148e-09	275.865	1.62756e-09
275.865	2.15567e-09	275.833	1.49387e-09
275.833	1.96104e-09	275.794	1.41193e-09
275.794	1.33757e-09	275.761	1.38262e-09
275.761	1.528e-09	275.726	6.90357e-10
275.726	2.23186e-09	275.692	8.49203e-10
275.692	1.90824e-09	275.654	4.93874e-10
275.654	1.68129e-09	275.625	8.32591e-10
275.625	1.18494e-09	275.583	1.93535e-10
275.583	1.60881e-09	275.55	5.2764e-10
275.55	1.37323e-09	275.516	6.02326e-10
275.516	1.67563e-09	275.476	-2.4138e-10
275.476	1.22707e-09	275.442	-5.52527e-10
275.442	1.17575e-09	275.409	-5.08416e-10
275.409	1.40834e-09	275.371	-1.01955e-10
275.371	1.6532e-09	275.332	-3.51197e-10
275.332	1.90889e-09	275.296	3.42298e-10
275.296	1.78029e-09	275.257	-2.32125e-12
275.257	1.77659e-09	275.228	-1.54731e-10
275.228	2.05079e-09	275.192	-2.67694e-10
275.192	1.47371e-09	275.16	-1.77434e-10
275.16	1.21247e-09	275.127	-1.67446e-10
275.127	1.37492e-09	275.087	-7.86557e-11
275.087	1.19623e-09	275.053	-5.82495e-10
275.053	1.26445e-09	275.019	3.54335e-10
275.019	2.15005e-09	274.977	-4.01337e-10
274.977	1.87459e-09	274.948	-3.78645e-10
274.948	2.32451e-09	274.91	-3.41531e-10
274.91	2.53852e-09	274.874	-4.84475e-10
274.874	3.46606e-09	274.847	-8.98296e-10
274.847	3.39382e-09	274.811	-9.65712e-10
274.811	4.14934e-09	274.779	-9.16785e-10
274.779	3.57676e-09	274.734	-1.10828e-09
274.734	3.38078e-09	274.7	-9.53451e-10
274.7	2.60732e-09	274.667	-7.02565e-10
274.667	2.89392e-09	274.629	-1.05336e-09
274.629	3.87348e-09	274.598	-1.65902e-09
274.598	3.30597e-09	274.565	-1.51691e-09
274.565	3.36955e-09	274.527	-1.34495e-09
274.527	3.00249e-09	274.492	-7.0653e-10
274.492	3.5168e-09	274.46	-8.50224e-10
274.46	3.38071e-09	274.423	-1.17084e-10
274.423	3.28461e-09	274.385	-8.47168e-10
274.385	3.66032e-09	274.356	-4.92979e-10
274.356	3.63927e-09	274.323	-7.0853e-10
274.323	3.68854e-09	274.286	-2.17158e-10
274.286	3.69017e-09	274.247	-5.10155e-10
274.247	3.93859e-09	274.214	-2.94814e-10
274.214	3.71544e-09	274.18	-5.19733e-10
274.18	3.5554e-09	274.149	-3.86848e-10
274.149	3.19174e-09	274.109	-7.83653e-10
274.109	2.64105e-09	274.071	-5.78843e-10
274.071	3.03997e-09	274.04	-2.90245e-10
274.04	2.78395e-09	274.001	-8.61385e-10
274.001	3.22369e-09	273.964	-9.64564e-10
273.964	3.2782e-09	273.933	-1.05007e-09
273.933	3.39931e-09	273.896	-1.50608e-09
273.896	4.24757e-09	273.865	-7.34314e-10
273.865	4.23669e-09	273.829	-9.3033e-10
273.829	4.85389e-09	273.791	-1.22689e-09
273.791	3.53229e-09	273.755	-1.62327e-09
273.755	3.34968e-09	273.723	-1.59641e-09
273.723	3.34834e-09	273.687	-1.08845e-09
273.687	3.88923e-09	273.654	-1.27342e-09
273.654	3.50351e-09	273.619	-1.29949e-09
273.619	3.92698e-09	273.582	-1.45027e-09
273.582	3.92867e-09	273.545	-1.17091e-09
273.545	3.91487e-09	273.512	-1.3731e-09
273.512	4.73509e-09	273.476	-1.98195e-09
273.476	5.06878e-09	273.445	-1.34303e-09
273.445	5.13576e-09	273.409	-1.66329e-09
273.409	5.04113e-09	273.375	-1.59107e-09
273.375	5.20551e-09	273.344	-1.81648e-09
273.344	5.00373e-09	273.306	-2.16299e-09
273.306	4.78739e-09	273.271	-1.50942e-09
273.271	4.65886e-09	273.241	-1.41851e-09
273.241	3.59855e-09	273.197	-6.50281e-10
273.197	3.54359e-09	273.168	-4.12312e-10
273.168	3.43893e-09	273.131	-2.349e-10
273.131	3.23338e-09	273.098	3.84158e-10
273.098	2.68262e-09	273.061	7.92816e-10
273.061	2.17999e-09	273.031	9.00974e-10
273.031	1.9278e-09	272.995	8.77547e-10
272.995	1.99173e-09	272.96	1.01867e-09
272.96	1.62857e-09	272.919	1.23725e-09
272.919	1.57316e-09	272.882	1.17406e-09
272.882	1.72547e-09	272.848	9.50832e-10
272.848	1.24872e-09	272.816	9.05627e-10
272.816	1.87536e-09	272.786	8.99444e-10
272.786	1.8815e-09	272.749	2.87524e-10
272.749	2.15103e-09	272.713	7.53925e-11
272.713	2.00132e-09	272.682	1.94785e-10
272.682	1.8566e-09	272.642	-6.23734e-11
272.642	1.54724e-09	272.607	5.84693e-10
272.607	1.57007e-09	272.573	1.85816e-12
272.573	1.08151e-09	272.534	-1.65232e-10
272.534	7.39209e-10	272.502	-1.85452e-10
272.502	2.15561e-10	272.469	-5.72408e-11
272.469	-6.78938e-10	272.432	-1.72486e-10
272.432	-6.76363e-10	272.397	3.17934e-10
272.397	-3.47483e-11	272.366	1.9494e-10
272.366	-2.54949e-10	272.327	7.31472e-10
272.327	-2.42059e-10	272.289	8.55995e-10
272.289	4.36013e-11	272.255	6.14558e-10
272.255	8.70822e-11	272.221	1.29862e-09
272.221	3.82669e-10	272.185	1.07876e-09
272.185	9.95258e-11	272.151	7.42558e-10
272.151	-3.03022e-11	272.118	1.03899e-09
272.118	-2.60244e-10	272.084	1.16017e-09
272.084	3.92536e-10	272.046	1.31233e-09
272.046	1.15671e-11	272.008	2.00915e-09
272.008	9.31771e-10	271.978	1.7068e-09
271.978	1.01877e-09	271.944	1.84126e-09
271.944	1.76847e-09	271.907	1.66287e-09
271.907	1.24886e-09	271.87	1.72881e-09
271.87	#VALUE!	271.838	1.9505e-09
271.838	1.86074e-09	271.803	1.83146e-09
271.803	1.96886e-09	271.766	1.57948e-09
271.766	1.92443e-09	271.733	1.61571e-09
271.733	1.59038e-09	271.693	2.41183e-09
271.693	6.00694e-10	271.657	1.27516e-09
271.657	2.39482e-10	271.625	7.98969e-10
271.625	1.25266e-10	271.592	1.84397e-10
271.592	5.83006e-10	271.554	-4.83095e-11
271.554	7.65173e-10	271.523	1.75691e-10
271.523	1.32262e-09	271.487	1.1131e-10
271.487	1.46895e-09	271.451	-6.29015e-10
271.451	9.83667e-10	271.412	-5.98526e-10
271.412	1.93687e-09	271.377	-7.15949e-10
271.377	1.38712e-09	271.341	-4.34772e-10
271.341	1.22237e-09	271.31	-4.79696e-10
271.31	6.47646e-10	271.268	-6.15525e-10
271.268	9.26532e-10	271.241	-1.16978e-09
271.241	1.54607e-09	271.2	-8.58383e-10
271.2	1.69277e-09	271.166	-9.9501e-10
271.166	2.19677e-09	271.133	-1.21041e-09
271.133	2.77871e-09	271.094	-2.05071e-09
271.094	3.55413e-09	271.062	-1.23038e-09
271.062	3.68074e-09	271.025	-1.42783e-09
271.025	3.28258e-09	270.993	-1.87457e-09
270.993	2.97168e-09	270.951	-2.01561e-09
270.951	3.03599e-09	270.927	-2.32199e-09
270.927	2.54343e-09	270.885	-2.50979e-09
270.885	2.69346e-09	270.846	-2.88824e-09
270.846	3.08344e-09	270.814	-2.94338e-09
270.814	3.6279e-09	270.778	-2.86737e-09
270.778	4.02568e-09	270.744	-2.22304e-09
270.744	3.77499e-09	270.704	-2.05871e-09
270.704	3.72583e-09	270.674	-1.61456e-09
270.674	3.40786e-09	270.639	-1.13769e-09
270.639	3.75942e-09	270.603	-1.29912e-09
270.603	4.06424e-09	270.562	-1.5461e-09
270.562	3.9272e-09	270.532	-1.57368e-09
270.532	4.24807e-09	270.496	-1.87392e-09
270.496	4.35034e-09	270.461	-1.70362e-09
270.461	3.21815e-09	270.429	-1.96725e-09
270.429	3.5016e-09	270.393	-1.49825e-09
270.393	3.54027e-09	270.357	-1.33162e-09
270.357	3.61926e-09	270.324	-1.48683e-09
270.324	3.44474e-09	270.288	-1.35948e-09
270.288	3.641e-09	270.252	-1.35947e-09
270.252	3.14226e-09	270.217	-1.47225e-09
270.217	2.90562e-09	270.184	-1.22921e-09
270.184	2.52343e-09	270.146	-1.64128e-09
270.146	2.56352e-09	270.111	-1.23181e-09
270.111	2.46645e-09	270.078	-1.62732e-09
270.078	2.32889e-09	270.044	-1.64728e-09
270.044	2.60527e-09	270.007	-1.59857e-09
270.007	1.90827e-09	269.972	-1.38462e-09
269.972	1.74123e-09	269.94	-1.94791e-09
269.94	3.06429e-09	269.903	-2.43208e-09
269.903	3.37717e-09	269.868	-1.98495e-09
269.868	2.65928e-09	269.837	-1.20571e-09
269.837	2.34184e-09	269.804	-1.02204e-09
269.804	2.2692e-09	269.774	-7.32262e-10
269.774	1.74015e-09	269.739	-6.89774e-10
269.739	1.49577e-09	269.706	-1.03021e-09
269.706	1.2889e-09	269.67	-1.14823e-10
269.67	1.11294e-09	269.637	-3.34934e-10
269.637	5.84885e-11	269.604	-4.64802e-10
269.604	2.97612e-11	269.575	-8.60309e-10
269.575	-2.70916e-10	269.538	-6.02682e-10
269.538	5.26069e-10	269.506	-9.49291e-10
269.506	-6.30923e-11	269.473	-3.68969e-10
269.473	7.02396e-11	269.439	-9.44877e-10
269.439	-5.20711e-11	269.407	-9.45999e-10
269.407	-5.59962e-10	269.368	-3.52358e-10
269.368	-3.24747e-10	269.336	1.06837e-10
269.336	-5.13181e-10	269.303	-9.00037e-11
269.303	-1.24243e-09	269.269	4.88929e-10
269.269	-1.31101e-09	269.24	1.02439e-09
269.24	-1.49332e-09	269.204	1.07634e-09
269.204	-1.7512e-09	269.175	1.50576e-09
269.175	-1.81156e-09	269.135	1.94982e-09
269.135	-1.9328e-09	269.103	1.88783e-09
269.103	-1.58362e-09	269.072	1.96418e-09
269.072	-1.89405e-09	269.034	1.84509e-09
269.034	-2.61947e-09	269.007	1.28656e-09
269.007	-2.25138e-09	268.973	1.056e-09
268.973	-2.60548e-09	268.94	7.17319e-10
268.94	-2.04252e-09	268.903	3.08211e-10
268.903	-2.06815e-09	268.875	1.14392e-10
268.875	-1.52887e-09	268.837	-3.25669e-11
268.837	-1.53919e-09	268.802	-6.11745e-10
268.802	-2.29793e-09	268.77	-4.32158e-10
268.77	-2.22734e-09	268.737	-7.84375e-10
268.737	-1.4221e-09	268.702	-5.21954e-10
268.702	-1.59958e-09	268.672	-3.84721e-10
268.672	-1.9325e-09	268.638	1.16342e-10
268.638	-2.38599e-09	268.602	-1.9531e-10
268.602	-2.46613e-09	268.571	-1.1723e-09
268.571	-2.53873e-09	268.534	-1.05756e-09
268.534	-2.45068e-09	268.502	-8.1484e-10
268.502	-2.31231e-09	268.468	-1.07654e-10
268.468	-2.60964e-09	268.433	-5.30115e-11
268.433	-2.12929e-09	268.401	-5.56271e-10
268.401	-2.62137e-09	268.369	-4.12444e-10
268.369	-2.22973e-09	268.341	-4.48833e-10
268.341	-2.50483e-09	268.301	-4.02388e-10
268.301	-1.67131e-09	268.268	-4.52443e-10
268.268	-1.13581e-09	268.236	2.73309e-10
268.236	-1.95757e-09	268.198	4.38172e-10
268.198	-1.2504e-09	268.167	2.37512e-10
268.167	-1.04389e-09	268.134	4.5938e-10
268.134	-1.12976e-09	268.103	9.60309e-10
268.103	-1.67957e-09	268.074	6.04615e-10
268.074	-1.23403e-09	268.038	-6.29053e-11
268.038	-1.59387e-09	268.006	-1.63935e-10
268.006	-1.44171e-09	267.966	-1.08138e-09
267.966	-1.29714e-09	267.933	-1.46428e-09
267.933	-9.55938e-10	267.901	-1.7427e-09
267.901	-7.36709e-10	267.864	-1.30425e-09
267.864	2.25889e-11	267.838	-1.55462e-09
267.838	-1.0601e-10	267.807	-1.18268e-09
267.807	8.50006e-10	267.771	-1.74672e-09
267.771	9.15285e-10	267.739	-1.58524e-09
267.739	1.28648e-09	267.704	-2.09236e-09
267.704	8.33805e-10	267.667	-1.98073e-09
267.667	5.57477e-10	267.632	-1.67808e-09
267.632	8.57701e-11	267.599	-1.65228e-09
267.599	6.09674e-11	267.57	-1.51396e-09
267.57	1.00045e-09	267.539	-1.55305e-09
267.539	8.9146e-10	267.502	-1.56129e-09
267.502	1.19674e-09	267.468	-1.32007e-09
267.468	1.24773e-09	267.435	-1.96184e-09
267.435	4.95555e-10	267.402	-1.90842e-09
267.402	1.73714e-10	267.366	-2.2694e-09
267.366	1.95819e-10	267.336	-1.73853e-09
267.336	1.02855e-10	267.303	-2.24733e-09
267.303	4.5857e-10	267.27	-2.56635e-09
267.27	3.88269e-10	267.24	-2.17207e-09
267.24	7.26368e-10	267.204	-1.69624e-09
267.204	6.58771e-10	267.168	-1.33597e-09
267.168	1.36325e-10	267.132	-1.07413e-09
267.132	2.48766e-10	267.101	-9.40549e-10
267.101	7.36517e-10	267.063	-1.32788e-09
267.063	4.02756e-10	267.029	-9.56239e-10
267.029	3.90365e-10	267.002	-1.443e-09
267.002	9.29189e-11	266.965	-1.82486e-09
266.965	1.70691e-10	266.932	-1.79041e-09
266.932	3.08265e-10	266.897	-1.28452e-09
266.897	4.07144e-10	266.87	-4.23587e-10
266.87	3.68595e-10	266.84	-5.92218e-10
266.84	1.00328e-09	266.798	-6.97345e-10
266.798	1.35811e-09	266.763	-1.13928e-09
266.763	2.39091e-09	266.734	-1.58731e-09
266.734	1.25797e-09	266.7	-1.60937e-09
266.7	1.14387e-09	266.662	-1.17068e-09
266.662	1.53717e-09	266.638	-6.64427e-10
266.638	1.15606e-09	266.6	-5.2991e-10
266.6	1.34334e-09	266.563	-3.39e-10
266.563	1.06485e-09	266.533	-5.63304e-10
266.533	1.7564e-09	266.495	-2.31795e-10
266.495	1.04255e-09	266.462	3.21615e-10
266.462	9.04956e-10	266.431	-3.64497e-10
266.431	1.29159e-09	266.397	-9.28052e-10
266.397	1.81203e-09	266.365	-4.29807e-10
266.365	1.93927e-09	266.333	3.51968e-10
266.333	2.61222e-09	266.298	4.91204e-10
266.298	3.10201e-09	266.264	6.7195e-10
266.264	3.20606e-09	266.232	9.06995e-10
266.232	3.59934e-09	266.195	1.4981e-09
266.195	3.72603e-09	266.16	1.23381e-09
266.16	3.25544e-09	266.129	1.23103e-09
266.129	3.27176e-09	266.097	1.31747e-09
266.097	3.06759e-09	266.063	1.95783e-09
266.063	3.11134e-09	266.029	2.32442e-09
266.029	3.15346e-09	265.997	3.21978e-09
265.997	4.3701e-09	265.958	2.63483e-09
265.958	4.49756e-09	265.927	2.1183e-09
265.927	4.53248e-09	265.901	2.11089e-09
265.901	4.71117e-09	265.859	2.43481e-09
265.859	4.1377e-09	265.835	2.33414e-09
265.835	3.88101e-09	265.799	2.38699e-09
265.799	4.14582e-09	265.762	2.35642e-09
265.762	4.43207e-09	265.73	2.35807e-09
265.73	5.16305e-09	265.694	2.82018e-09
265.694	5.6524e-09	265.656	2.89063e-09
265.656	6.11478e-09	265.627	2.50417e-09
265.627	6.21248e-09	265.594	3.36192e-09
265.594	5.34787e-09	265.562	3.24284e-09
265.562	5.54376e-09	265.528	3.33365e-09
265.528	4.93704e-09	265.497	2.64235e-09
265.497	5.20436e-09	265.461	2.24502e-09
265.461	4.79233e-09	265.431	2.39097e-09
265.431	5.05509e-09	265.392	2.63506e-09
265.392	5.4156e-09	265.361	3.15919e-09
265.361	5.67285e-09	265.323	2.63953e-09
265.323	5.91721e-09	265.294	2.69766e-09
265.294	5.49567e-09	265.261	2.86692e-09
265.261	5.45424e-09	265.223	2.40696e-09
265.223	5.13681e-09	265.194	1.72108e-09
265.194	4.84523e-09	265.16	1.37084e-09
265.16	5.29663e-09	265.123	1.40259e-09
265.123	5.20622e-09	265.088	1.31083e-09
265.088	5.55677e-09	265.055	7.80713e-10
265.055	4.75214e-09	265.022	1.56806e-09
265.022	5.79223e-09	264.99	2.26528e-09
264.99	6.05153e-09	264.959	1.96132e-09
264.959	5.9633e-09	264.925	9.71434e-10
264.925	6.77173e-09	264.894	8.13417e-10
264.894	6.28985e-09	264.864	4.02541e-11
264.864	6.45742e-09	264.831	-8.35091e-12
264.831	6.47617e-09	264.798	-1.6691e-10
264.798	6.4957e-09	264.761	-4.1282e-10
264.761	7.33134e-09	264.732	2.19984e-10
264.732	7.32981e-09	264.703	4.39318e-10
264.703	7.53194e-09	264.673	5.3185e-10
264.673	6.97126e-09	264.642	2.73828e-11
264.642	5.97475e-09	264.607	9.59975e-10
264.607	5.70384e-09	264.578	1.68472e-09
264.578	5.68992e-09	264.542	1.69564e-09
264.542	5.58956e-09	264.509	1.76169e-09
264.509	5.6006e-09	264.478	1.67393e-09
264.478	5.71359e-09	264.45	1.5786e-09
264.45	5.15068e-09	264.418	1.00183e-09
264.418	4.9316e-09	264.387	1.69304e-10
264.387	4.34011e-09	264.349	5.78536e-11
264.349	3.44695e-09	264.318	1.22577e-10
264.318	2.38834e-09	264.288	4.88896e-10
264.288	2.08484e-09	264.257	9.08336e-10
264.257	2.72736e-09	264.226	9.93444e-10
264.226	2.72383e-09	264.19	8.10248e-10
264.19	2.39816e-09	264.161	8.61288e-10
264.161	2.31024e-09	264.13	7.20007e-10
264.13	1.42174e-09	264.1	7.89316e-11
264.1	1.13638e-09	264.062	7.75768e-10
264.062	9.03918e-10	264.034	9.23824e-10
264.034	1.1117e-09	264	1.43443e-09
264	9.36143e-10	263.97	2.01114e-09
263.97	9.52372e-10	263.938	1.25728e-09
263.938	1.83788e-09	263.905	1.50295e-09
263.905	1.97803e-09	263.873	1.35717e-09
263.873	2.21676e-09	263.839	2.07377e-09
263.839	1.90047e-09	263.81	2.20618e-09
263.81	1.85353e-09	263.777	1.75458e-09
263.777	7.37165e-10	263.742	1.83388e-09
263.742	1.93889e-10	263.712	1.32315e-09
263.712	3.56415e-10	263.681	1.34025e-09
263.681	-1.59656e-11	263.653	1.16382e-09
263.653	8.93374e-10	263.618	8.30927e-10
263.618	3.62005e-10	263.587	8.44201e-10
263.587	9.25341e-10	263.557	1.66509e-09
263.557	8.26731e-10	263.525	1.63044e-09
263.525	8.56858e-11	263.496	1.7381e-09
263.496	-1.36014e-10	263.464	1.31072e-09
263.464	-1.09753e-09	263.426	2.02078e-09
263.426	-7.48464e-10	263.392	1.37887e-09
263.392	-1.53524e-09	263.362	7.14131e-10
263.362	-2.23747e-09	263.334	1.12649e-09
263.334	-2.88579e-09	263.298	1.61453e-09
263.298	-3.52128e-09	263.267	2.17265e-09
263.267	-3.49908e-09	263.24	2.52229e-09
263.24	-3.24845e-09	263.202	1.98838e-09
263.202	-3.45506e-09	263.171	1.97704e-09
263.171	-3.03586e-09	263.139	2.10778e-09
263.139	-3.25919e-09	263.104	1.66447e-09
263.104	-3.56491e-09	263.075	1.39886e-09
263.075	-3.49735e-09	263.045	1.19207e-09
263.045	-3.32425e-09	263.014	1.13472e-09
263.014	-2.83803e-09	262.979	-4.4843e-11
262.979	-3.42552e-09	262.95	-2.29366e-10
262.95	-3.18717e-09	262.916	-4.07487e-10
262.916	-2.92151e-09	262.882	-9.26079e-10
262.882	-3.04653e-09	262.851	-9.62673e-10
262.851	-3.22845e-09	262.818	-1.53566e-09
262.818	-2.60441e-09	262.789	-1.48065e-09
262.789	-2.62676e-09	262.757	-8.14877e-10
262.757	-2.61898e-09	262.721	-5.82355e-10
262.721	-1.66563e-09	262.689	-9.36202e-10
262.689	-8.23803e-10	262.658	-1.03013e-09
262.658	-7.70327e-10	262.625	-9.24947e-10
262.625	-1.40992e-09	262.596	-1.19539e-09
262.596	-6.00006e-10	262.566	-1.33819e-09
262.566	-6.41527e-10	262.535	-1.4192e-09
262.535	1.20653e-10	262.499	-5.80955e-10
262.499	1.05185e-09	262.47	-5.60774e-10
262.47	1.57382e-09	262.437	-6.31562e-10
262.437	1.05086e-09	262.406	-1.25106e-09
262.406	2.00927e-11	262.369	-1.97925e-09
262.369	-5.69639e-11	262.335	-2.47839e-09
262.335	3.27925e-10	262.307	-2.52691e-09
262.307	-4.23861e-10	262.279	-2.36658e-09
262.279	-7.99557e-10	262.244	-2.33623e-09
262.244	-3.69714e-10	262.212	-3.27495e-09
262.212	-3.00639e-10	262.18	-2.99564e-09
262.18	-1.7557e-10	262.145	-2.6885e-09
262.145	6.50483e-10	262.11	-3.29464e-09
262.11	1.05631e-09	262.082	-2.81332e-09
262.082	6.23178e-10	262.05	-2.62227e-09
262.05	1.10124e-09	262.019	-1.98607e-09
262.019	1.33193e-09	261.99	-1.78446e-09
261.99	1.84048e-09	261.954	-1.97018e-09
261.954	2.05687e-09	261.925	-2.04494e-09
261.925	1.98418e-09	261.891	-1.89959e-09
261.891	1.98224e-09	261.861	-2.07619e-09
261.861	1.4489e-09	261.822	-1.86954e-09
261.822	2.16718e-09	261.797	-2.1422e-09
261.797	2.51842e-09	261.765	-1.63446e-09
261.765	2.81267e-09	261.729	-1.55451e-09
261.729	2.81447e-09	261.703	-1.74955e-09
261.703	3.35276e-09	261.668	-1.64281e-09
261.668	2.81421e-09	261.637	-2.36896e-09
261.637	2.92271e-09	261.602	-2.7602e-09
261.602	3.03783e-09	261.569	-2.03943e-09
261.569	2.88616e-09	261.533	-2.49179e-09
261.533	3.24959e-09	261.507	-2.63689e-09
261.507	3.3249e-09	261.476	-2.8853e-09
261.476	3.7928e-09	261.445	-2.905e-09
261.445	3.75581e-09	261.414	-3.08903e-09
261.414	3.64942e-09	261.384	-2.45775e-09
261.384	3.07062e-09	261.343	-2.13685e-09
261.343	3.61299e-09	261.319	-2.69235e-09
261.319	3.42023e-09	261.284	-2.71638e-09
261.284	2.77195e-09	261.251	-2.15197e-09
261.251	3.11275e-09	261.216	-2.15047e-09
261.216	3.61173e-09	261.185	-1.84818e-09
261.185	3.26377e-09	261.161	-1.38668e-09
261.161	3.22611e-09	261.126	-1.59234e-09
261.126	3.31489e-09	261.093	-2.11725e-09
261.093	2.62352e-09	261.058	-2.18115e-09
261.058	2.38951e-09	261.026	-2.09107e-09
261.026	2.55634e-09	260.994	-2.18976e-09
260.994	3.25792e-09	260.96	-2.49987e-09
260.96	2.9453e-09	260.932	-2.84228e-09
260.932	3.51583e-09	260.901	-2.98459e-09
260.901	3.351e-09	260.87	-3.19698e-09
260.87	2.64886e-09	260.839	-3.07527e-09
260.839	2.42669e-09	260.804	-3.53121e-09
260.804	3.23395e-09	260.772	-3.57585e-09
260.772	3.86554e-09	260.742	-3.30267e-09
260.742	3.58764e-09	260.704	-3.20738e-09
260.704	3.39973e-09	260.668	-2.86589e-09
260.668	4.07966e-09	260.644	-3.06553e-09
260.644	4.63431e-09	260.611	-3.32583e-09
260.611	3.88466e-09	260.582	-2.40686e-09
260.582	4.50219e-09	260.548	-2.18733e-09
260.548	4.00399e-09	260.517	-1.55252e-09
260.517	3.71859e-09	260.483	-7.45672e-10
260.483	3.63225e-09	260.451	-5.39104e-10
260.451	4.16444e-09	260.42	-3.41478e-10
260.42	4.29155e-09	260.387	-3.53468e-11
260.387	3.63772e-09	260.356	1.51855e-10
260.356	2.93043e-09	260.32	1.56976e-10
260.32	3.23498e-09	260.289	1.36316e-10
260.289	3.64467e-09	260.257	3.81321e-10
260.257	4.35025e-09	260.224	5.29079e-10
260.224	4.59197e-09	260.192	4.81029e-10
260.192	4.68788e-09	260.165	6.55989e-10
260.165	4.8253e-09	260.13	3.73309e-10
260.13	4.73611e-09	260.094	8.06754e-10
260.094	5.1728e-09	260.07	8.21302e-10
260.07	4.49143e-09	260.036	6.55742e-10
260.036	4.55501e-09	260.002	1.20095e-09
260.002	4.73743e-09	259.97	1.82795e-09
259.97	4.60941e-09	259.935	1.71024e-09
259.935	4.76282e-09	259.909	2.12451e-09
259.909	4.83976e-09	259.874	2.21124e-09
259.874	4.78521e-09	259.845	2.35684e-09
259.845	4.89071e-09	259.818	2.51179e-09
259.818	5.00149e-09	259.783	2.50766e-09
259.783	4.98557e-09	259.751	2.64707e-09
259.751	5.26569e-09	259.721	2.52318e-09
259.721	5.4885e-09	259.686	2.83222e-09
259.686	5.34458e-09	259.656	3.30078e-09
259.656	6.0266e-09	259.629	3.1773e-09
259.629	5.70616e-09	259.593	3.18242e-09
259.593	5.76154e-09	259.56	2.97502e-09
259.56	5.50073e-09	259.531	3.01928e-09
259.531	5.68967e-09	259.5	3.2062e-09
259.5	4.93608e-09	259.467	3.49614e-09
259.467	5.18246e-09	259.437	3.88483e-09
259.437	4.87581e-09	259.401	3.99095e-09
259.401	4.27418e-09	259.377	3.71417e-09
259.377	4.3219e-09	259.343	3.83165e-09
259.343	3.62383e-09	259.307	3.40771e-09
259.307	3.45547e-09	259.275	3.61426e-09
259.275	3.32866e-09	259.252	3.50171e-09
259.252	3.89283e-09	259.217	3.66923e-09
259.217	3.51352e-09	259.184	3.24408e-09
259.184	2.69735e-09	259.155	3.14855e-09
259.155	2.87509e-09	259.122	3.38361e-09
259.122	3.44682e-09	259.087	3.66322e-09
259.087	3.73097e-09	259.056	3.93461e-09
259.056	3.79481e-09	259.027	3.79579e-09
259.027	3.88495e-09	258.999	3.70284e-09
258.999	4.24312e-09	258.966	3.12291e-09
258.966	3.19655e-09	258.929	2.72769e-09
258.929	3.39731e-09	258.899	2.42065e-09
258.899	2.97422e-09	258.871	2.26032e-09
258.871	2.45609e-09	258.835	1.98054e-09
258.835	2.25449e-09	258.807	1.50024e-09
258.807	1.50691e-09	258.776	8.24192e-10
258.776	1.5279e-09	258.746	6.97567e-10
258.746	1.69626e-09	258.713	8.52327e-10
258.713	1.05457e-09	258.684	3.80704e-10
258.684	1.21518e-09	258.65	1.08607e-10
258.65	1.12297e-09	258.617	-8.00644e-10
258.617	1.89258e-09	258.584	-7.11058e-10
258.584	1.59533e-09	258.554	-6.77372e-10
258.554	1.11277e-09	258.521	-7.8482e-10
258.521	1.56376e-09	258.491	-1.30569e-09
258.491	1.7539e-09	258.46	-1.23432e-09
258.46	1.97213e-09	258.433	-1.32091e-09
258.433	2.52804e-09	258.395	-1.74643e-09
258.395	1.80408e-09	258.371	-1.72376e-09
258.371	1.66783e-09	258.335	-2.09799e-09
258.335	1.34895e-09	258.304	-2.65729e-09
258.304	8.11347e-10	258.273	-2.59401e-09
258.273	1.30506e-09	258.24	-2.11583e-09
258.24	1.33674e-09	258.21	-2.31005e-09
258.21	1.01592e-09	258.178	-1.84724e-09
258.178	6.64802e-10	258.145	-1.8475e-09
258.145	1.17602e-09	258.116	-1.92997e-09
258.116	6.72814e-10	258.088	-2.45277e-09
258.088	1.09487e-09	258.048	-2.50906e-09
258.048	5.06301e-10	258.018	-3.21015e-09
258.018	3.96387e-10	257.986	-3.1859e-09
257.986	1.12156e-10	257.958	-3.07524e-09
257.958	-1.56986e-10	257.926	-3.02388e-09
257.926	-7.0685e-10	257.894	-3.507e-09
257.894	-3.26766e-10	257.865	-3.87076e-09
257.865	-5.47309e-10	257.828	-4.64997e-09
257.828	-4.2748e-10	257.798	-4.8423e-09
257.798	-3.41146e-10	257.767	-5.00668e-09
257.767	-3.2903e-10	257.731	-5.27608e-09
257.731	5.16767e-10	257.701	-4.71539e-09
257.701	4.71908e-10	257.672	-4.87265e-09
257.672	2.56224e-10	257.646	-4.80283e-09
257.646	1.78947e-10	257.61	-4.63101e-09
257.61	1.60621e-10	257.58	-4.05329e-09
257.58	1.21102e-10	257.543	-3.52754e-09
257.543	-5.6575e-10	257.514	-3.43425e-09
257.514	-9.80891e-10	257.481	-3.50635e-09
257.481	-8.8095e-10	257.446	-3.10684e-09
257.446	-9.05714e-10	257.418	-3.31742e-09
257.418	-1.06506e-09	257.386	-2.96452e-09
257.386	-1.25456e-09	257.361	-2.84521e-09
257.361	-6.21764e-10	257.325	-3.17844e-09
257.325	-2.27735e-10	257.293	-3.64106e-09
257.293	3.41844e-10	257.258	-3.6469e-09
257.258	9.23587e-10	257.225	-3.79106e-09
257.225	1.21835e-09	257.198	-3.23653e-09
257.198	1.94971e-09	257.167	-3.25666e-09
257.167	2.31357e-09	257.137	-3.315e-09
257.137	2.24418e-09	257.105	-3.39724e-09
257.105	1.54568e-09	257.075	-3.47612e-09
257.075	9.80201e-10	257.042	-3.32932e-09
257.042	3.8561e-10	257.005	-2.90586e-09
257.005	-3.4778e-10	256.976	-2.66185e-09
256.976	-5.59636e-11	256.945	-2.61721e-09
256.945	-1.15163e-10	256.913	-2.28252e-09
256.913	-7.56962e-10	256.882	-2.27742e-09
256.882	-5.87875e-10	256.852	-2.37014e-09
256.852	-6.41401e-10	256.819	-2.0885e-09
256.819	-1.37282e-09	256.791	-2.64273e-09
256.791	-4.7724e-10	256.758	-2.66418e-09
256.758	-3.7597e-10	256.726	-2.49677e-09
256.726	-7.10329e-10	256.691	-1.94353e-09
256.691	-1.30063e-09	256.659	-1.72902e-09
256.659	-2.35565e-09	256.631	-1.53272e-09
256.631	-2.41219e-09	256.6	-1.45505e-09
256.6	-2.32933e-09	256.569	-1.61069e-09
256.569	-2.3571e-09	256.538	-2.05898e-09
256.538	-2.64271e-09	256.506	-1.67473e-09
256.506	-2.94659e-09	256.473	-1.28384e-09
256.473	-2.77193e-09	256.442	-1.27899e-09
256.442	-2.27455e-09	256.408	-8.82472e-10
256.408	-2.1332e-09	256.373	-9.09524e-10
256.373	-1.72e-09	256.345	-3.47235e-10
256.345	-8.38691e-10	256.319	-5.19674e-10
256.319	-8.31801e-10	256.285	-7.04964e-11
256.285	-3.43661e-10	256.251	9.50175e-11
256.251	-4.94935e-10	256.223	6.68136e-10
256.223	-6.67366e-10	256.189	5.47254e-10
256.189	-5.08004e-10	256.157	1.22254e-09
256.157	-9.85904e-10	256.126	1.68483e-09
256.126	-7.08616e-10	256.093	1.49551e-09
256.093	-3.50443e-10	256.059	1.41948e-09
256.059	1.14879e-10	256.032	8.62497e-10
256.032	1.14511e-10	255.998	9.6648e-10
255.998	8.55996e-10	255.966	1.06675e-09
255.966	9.40445e-10	255.935	1.04518e-09
255.935	1.29062e-09	255.906	3.17671e-10
255.906	1.15452e-09	255.874	-2.08535e-10
255.874	1.55884e-09	255.844	-6.25045e-10
255.844	1.0886e-09	255.806	-4.75335e-10
255.806	1.13668e-09	255.781	-4.38285e-10
255.781	1.32045e-09	255.746	3.05836e-10
255.746	9.31235e-10	255.716	1.4709e-10
255.716	4.59482e-10	255.682	4.02225e-10
255.682	5.51164e-10	255.647	-9.90689e-11
255.647	1.37431e-10	255.62	-3.84331e-10
255.62	-2.37763e-10	255.584	-2.25119e-10
255.584	-5.69082e-10	255.554	-3.30255e-10
255.554	-1.47415e-09	255.523	-1.23565e-10
255.523	-1.83994e-09	255.492	1.87267e-10
255.492	-1.25907e-09	255.464	5.4968e-10
255.464	-1.12766e-09	255.429	-1.31402e-10
255.429	-1.20061e-09	255.398	3.69883e-10
255.398	-1.25334e-09	255.365	5.77044e-10
255.365	-9.14132e-10	255.332	-2.12155e-10
255.332	-5.93976e-10	255.3	-1.21595e-10
255.3	3.03273e-11	255.273	-9.06356e-11
255.273	2.17523e-11	255.242	1.01835e-10
255.242	-3.95164e-10	255.21	-5.59727e-10
255.21	4.48956e-10	255.177	1.35863e-10
255.177	-8.17566e-10	255.141	1.80371e-10
255.141	-6.49928e-10	255.114	4.69306e-10
255.114	-7.73312e-10	255.083	6.27783e-10
255.083	4.50174e-10	255.051	4.71982e-10
255.051	1.37266e-09	255.02	3.39667e-10
255.02	6.09024e-10	254.988	9.3603e-10
254.988	-4.78935e-11	254.958	4.40242e-10
254.958	9.63935e-10	254.93	8.55779e-10
254.93	1.30556e-09	254.899	1.44392e-09
254.899	1.78288e-09	254.867	1.32068e-09
254.867	1.78302e-09	254.838	1.42181e-09
254.838	1.82099e-09	254.801	1.63123e-09
254.801	2.50754e-09	254.775	2.26659e-09
254.775	1.65269e-09	254.746	1.69176e-09
254.746	1.69321e-09	254.715	1.89242e-09
254.715	2.35375e-09	254.685	1.92541e-09
254.685	2.08953e-09	254.655	1.71283e-09
254.655	2.23227e-09	254.621	1.78806e-09
254.621	1.61669e-09	254.591	1.84573e-09
254.591	1.82317e-09	254.561	1.72348e-09
254.561	2.28496e-09	254.53	2.03862e-09
254.53	1.88129e-09	254.504	2.31254e-09
254.504	2.00402e-09	254.465	2.16859e-09
254.465	2.48392e-09	254.441	2.70059e-09
254.441	1.71759e-09	254.41	2.59501e-09
254.41	1.47745e-09	254.381	2.21218e-09
254.381	2.14586e-09	254.345	1.98736e-09
254.345	1.98417e-09	254.322	2.25199e-09
254.322	2.4763e-09	254.288	2.83308e-09
254.288	1.62779e-09	254.254	2.8662e-09
254.254	2.02954e-09	254.227	3.27336e-09
254.227	2.28362e-09	254.199	3.18878e-09
254.199	2.04284e-09	254.167	2.53679e-09
254.167	2.07276e-09	254.137	2.63118e-09
254.137	2.88971e-09	254.104	2.66778e-09
254.104	2.48921e-09	254.073	3.20094e-09
254.073	2.25188e-09	254.041	3.5865e-09
254.041	2.1883e-09	254.013	3.33479e-09
254.013	2.08308e-09	253.983	3.70185e-09
253.983	3.36967e-09	253.951	3.76553e-09
253.951	4.18211e-09	253.923	3.72839e-09
253.923	4.40996e-09	253.888	3.33988e-09
253.888	4.03236e-09	253.861	3.86529e-09
253.861	4.10974e-09	253.827	3.47881e-09
253.827	3.92123e-09	253.8	3.2596e-09
253.8	2.99055e-09	253.765	4.08449e-09
253.765	3.46806e-09	253.742	3.6713e-09
253.742	3.67483e-09	253.708	4.40373e-09
253.708	4.02713e-09	253.68	4.24318e-09
253.68	4.86264e-09	253.647	4.21823e-09
253.647	4.53918e-09	253.614	4.20902e-09
253.614	4.72474e-09	253.587	3.73214e-09
253.587	4.58932e-09	253.55	3.61743e-09
253.55	5.47253e-09	253.525	3.12328e-09
253.525	5.25935e-09	253.493	3.298e-09
253.493	4.97427e-09	253.464	3.36767e-09
253.464	4.97465e-09	253.436	2.98754e-09
253.436	6.07689e-09	253.401	2.97545e-09
253.401	5.34744e-09	253.371	2.59633e-09
253.371	5.00161e-09	253.341	1.63971e-09
253.341	4.34574e-09	253.307	1.54049e-09
253.307	4.16805e-09	253.272	1.77784e-09
253.272	4.1182e-09	253.246	1.24898e-09
253.246	3.33666e-09	253.218	6.97196e-10
253.218	3.54787e-09	253.187	9.63019e-10
253.187	3.31666e-09	253.159	3.82613e-10
253.159	2.99705e-09	253.127	2.42057e-11
253.127	3.73172e-09	253.096	1.3679e-10
253.096	3.1749e-09	253.065	-1.94261e-10
253.065	4.08025e-09	253.036	-6.45911e-10
253.036	3.88601e-09	253.005	-7.35545e-10
253.005	3.43911e-09	252.973	-5.67267e-10
252.973	3.36773e-09	252.943	-8.86594e-10
252.943	3.32567e-09	252.915	-5.27415e-10
252.915	2.36143e-09	252.884	-6.80993e-10
252.884	2.70689e-09	252.852	-8.6626e-10
252.852	2.36986e-09	252.821	-1.15675e-09
252.821	2.04212e-09	252.788	-1.01502e-09
252.788	2.06166e-09	252.759	-9.13957e-10
252.759	1.73216e-09	252.726	-1.49946e-09
252.726	1.77009e-09	252.698	-1.19607e-09
252.698	1.10053e-09	252.67	-1.43509e-09
252.67	8.12422e-10	252.638	-1.20516e-09
252.638	1.24336e-09	252.611	-9.02036e-10
252.611	1.71647e-09	252.58	-8.68297e-10
252.58	9.77541e-10	252.545	-1.26109e-09
252.545	4.61476e-10	252.515	-1.89442e-09
252.515	1.29777e-09	252.483	-1.74965e-09
252.483	1.30942e-09	252.452	-1.59191e-09
252.452	9.101e-10	252.424	-1.40436e-09
252.424	1.74025e-10	252.395	-2.03693e-09
252.395	3.96916e-10	252.366	-2.07426e-09
252.366	-1.40077e-10	252.334	-2.15101e-09
252.334	2.81931e-10	252.302	-1.97854e-09
252.302	4.06224e-10	252.271	-1.68291e-09
252.271	6.77677e-10	252.237	-1.69412e-09
252.237	8.11436e-10	252.206	-1.73153e-09
252.206	2.81349e-11	252.179	-1.12897e-09
252.179	-6.28901e-10	252.146	-1.763e-09
252.146	-1.26904e-09	252.119	-1.76149e-09
252.119	-1.52045e-09	252.091	-9.22029e-10
252.091	-1.67151e-09	252.054	-9.01808e-10
252.054	-1.389e-09	252.024	-1.16185e-09
252.024	-1.57689e-09	251.991	-1.05539e-09
251.991	-2.23898e-09	251.963	-7.73782e-10
251.963	-2.13003e-09	251.932	-1.00416e-09
251.932	-2.08928e-09	251.904	-1.13666e-09
251.904	-1.78942e-09	251.87	-1.27079e-09
251.87	-2.00261e-09	251.841	-1.47293e-09
251.841	-2.2515e-09	251.812	-2.0599e-09
251.812	-2.34227e-09	251.782	-1.99759e-09
251.782	-1.49474e-09	251.748	-1.3146e-09
251.748	-2.13738e-09	251.715	-2.13437e-09
251.715	-2.19524e-09	251.687	-2.20836e-09
251.687	-1.54552e-09	251.66	-2.23494e-09
251.66	-1.78228e-09	251.631	-2.4642e-09
251.631	-1.66042e-09	251.596	-2.01468e-09
251.596	-1.55507e-09	251.569	-1.69206e-09
251.569	-2.65318e-09	251.534	-1.46586e-09
251.534	-2.33968e-09	251.505	-1.84829e-09
251.505	-2.57724e-09	251.47	-1.35302e-09
251.47	-1.97384e-09	251.442	-1.52102e-09
251.442	-1.78995e-09	251.411	-2.45731e-09
251.411	-2.24532e-09	251.382	-2.63188e-09
251.382	-2.62463e-09	251.351	-3.2247e-09
251.351	-2.09485e-09	251.319	-3.23111e-09
251.319	-2.05124e-09	251.288	-3.70182e-09
251.288	-2.16217e-09	251.26	-2.84791e-09
251.26	-2.53894e-09	251.227	-2.7976e-09
251.227	-1.86852e-09	251.196	-2.7832e-09
251.196	-1.93712e-09	251.168	-1.95518e-09
251.168	-1.42436e-09	251.133	-2.17557e-09
251.133	-1.44449e-09	251.106	-1.81974e-09
251.106	-1.28255e-09	251.075	-2.09706e-09
251.075	-1.45443e-09	251.045	-2.60502e-09
251.045	-2.0351e-09	251.014	-2.46968e-09
251.014	-1.55901e-09	250.983	-2.56508e-09
250.983	-4.81797e-10	250.954	-2.20195e-09
250.954	-8.12133e-10	250.923	-2.37135e-09
250.923	-4.62268e-10	250.889	-2.66597e-09
250.889	2.20828e-10	250.861	-2.66215e-09
250.861	6.88304e-10	250.834	-1.9268e-09
250.834	7.45331e-10	250.8	-1.8093e-09
250.8	1.07284e-09	250.772	-1.03569e-09
250.772	6.67893e-10	250.738	-9.6908e-10
250.738	4.5522e-10	250.703	-1.75447e-09
250.703	2.99043e-10	250.675	-1.49562e-09
250.675	4.72893e-10	250.645	-1.70731e-09
250.645	4.49815e-10	250.617	-2.27743e-09
250.617	5.11617e-10	250.587	-2.06234e-09
250.587	8.72547e-10	250.557	-2.19576e-09
250.557	9.38733e-10	250.526	-2.49754e-09
250.526	7.91954e-10	250.492	-2.96466e-09
250.492	1.08861e-09	250.456	-3.06818e-09
250.456	1.41982e-09	250.426	-3.02796e-09
250.426	1.30291e-09	250.399	-3.43218e-09
250.399	9.42876e-10	250.374	-3.66655e-09
250.374	6.96808e-10	250.337	-3.89933e-09
250.337	1.05112e-09	250.304	-3.27987e-09
250.304	1.17746e-09	250.28	-3.4724e-09
250.28	1.591e-09	250.249	-2.83454e-09
250.249	2.17346e-09	250.214	-2.7522e-09
250.214	1.39994e-09	250.183	-3.69994e-09
250.183	1.60622e-09	250.152	-2.81471e-09
250.152	1.66109e-09	250.123	-2.86707e-09
250.123	1.42611e-09	250.096	-2.63443e-09
250.096	2.19422e-09	250.062	-2.79146e-09
250.062	2.11941e-09	250.033	-2.55173e-09
250.033	1.74492e-09	250	-2.82842e-09
250	2.07041e-09	249.971	-2.86509e-09
249.971	2.00669e-09	249.94	-2.83907e-09
249.94	2.29088e-09	249.91	-2.75571e-09
249.91	1.9708e-09	249.887	-2.40433e-09
249.887	1.60329e-09	249.853	-2.14016e-09
249.853	1.72333e-09	249.823	-1.66914e-09
249.823	1.73322e-09	249.797	-1.22153e-09
249.797	1.11173e-09	249.766	-9.18907e-10
249.766	9.88275e-10	249.737	-1.03311e-09
249.737	1.29607e-09	249.708	-1.35983e-09
249.708	1.10667e-09	249.681	-1.53897e-09
249.681	4.7364e-10	249.648	-1.23399e-09
249.648	6.41813e-10	249.618	-1.81463e-09
249.618	3.72972e-10	249.593	-2.28956e-09
249.593	9.02415e-10	249.565	-2.39226e-09
249.565	1.44361e-09	249.533	-2.44131e-09
249.533	1.51156e-09	249.504	-1.81318e-09
249.504	1.55313e-09	249.478	-1.96157e-09
249.478	2.15594e-09	249.442	-1.32196e-09
249.442	1.05393e-09	249.413	-1.559e-09
249.413	1.25669e-09	249.387	-1.25761e-09
249.387	1.38442e-09	249.358	-1.14129e-09
249.358	1.80036e-09	249.331	-1.82701e-09
249.331	1.43317e-09	249.304	-1.90151e-09
249.304	1.12304e-09	249.268	-2.20488e-09
249.268	1.23262e-09	249.241	-2.4219e-09
249.241	1.11016e-09	249.211	-3.27542e-09
249.211	6.98509e-10	249.18	-3.16308e-09
249.18	1.01675e-09	249.154	-3.36107e-09
249.154	7.75977e-10	249.123	-3.19598e-09
249.123	1.25396e-09	249.096	-3.33274e-09
249.096	1.60584e-09	249.068	-3.21911e-09
249.068	5.81073e-10	249.038	-3.17287e-09
249.038	5.497e-10	249.007	-3.45843e-09
249.007	6.55622e-10	248.975	-3.80142e-09
248.975	7.60555e-10	248.945	-3.1841e-09
248.945	3.04363e-10	248.919	-3.08691e-09
248.919	1.07354e-09	248.889	-2.63684e-09
248.889	1.18419e-09	248.862	-2.64409e-09
248.862	1.01053e-09	248.833	-2.9567e-09
248.833	1.32044e-09	248.804	-3.06805e-09
248.804	6.75578e-10	248.776	-2.12989e-09
248.776	2.9264e-10	248.743	-2.40718e-09
248.743	-4.66242e-10	248.711	-2.153e-09
248.711	-3.76539e-10	248.686	-1.4623e-09
248.686	2.62443e-10	248.654	-2.40622e-09
248.654	-1.50173e-10	248.629	-1.7032e-09
248.629	-5.44551e-10	248.594	-2.00398e-09
248.594	-6.6884e-10	248.567	-1.31117e-09
248.567	-3.65155e-10	248.54	-1.77917e-09
248.54	6.09896e-11	248.512	-2.16812e-09
248.512	6.62631e-10	248.481	-2.22973e-09
248.481	8.5011e-10	248.451	-1.82088e-09
248.451	8.11389e-10	248.423	-1.98825e-09
248.423	2.2021e-10	248.394	-2.03184e-09
248.394	3.72575e-10	248.36	-1.56645e-09
248.36	7.27051e-10	248.328	-1.42612e-09
248.328	1.00021e-09	248.302	-1.24552e-09
248.302	1.64644e-09	248.274	-1.80082e-09
248.274	2.13452e-09	248.245	-1.00557e-09
248.245	1.90036e-09	248.214	-1.49292e-09
248.214	2.52054e-09	248.185	-1.66536e-09
248.185	2.41684e-09	248.155	-1.85394e-09
248.155	2.20211e-09	248.129	-1.05763e-09
248.129	2.30439e-09	248.101	-9.1586e-10
248.101	2.53027e-09	248.07	-1.03725e-09
248.07	2.26647e-09	248.041	-8.92831e-10
248.041	2.22845e-09	248.009	-1.04488e-09
248.009	2.53448e-09	247.982	-9.55938e-10
247.982	1.433e-09	247.949	-1.12972e-09
247.949	2.28723e-09	247.92	-1.07012e-09
247.92	1.33829e-09	247.893	-1.75828e-09
247.893	8.17342e-10	247.868	-1.7417e-09
247.868	-1.13235e-10	247.836	-1.26705e-09
247.836	-1.71728e-10	247.805	-1.6806e-09
247.805	3.2073e-10	247.78	-1.33762e-09
247.78	3.18291e-10	247.747	-1.04392e-09
247.747	2.9827e-10	247.714	-3.6e-10
247.714	5.74508e-10	247.686	2.92582e-10
247.686	2.02795e-10	247.657	-2.59645e-10
247.657	1.87238e-10	247.63	-5.30455e-10
247.63	2.51607e-10	247.602	2.90916e-11
247.602	5.12533e-10	247.57	-2.72741e-10
247.57	8.94358e-10	247.543	3.35356e-11
247.543	9.79918e-10	247.515	-1.03292e-10
247.515	7.58379e-10	247.481	-1.30411e-10
247.481	7.39495e-10	247.448	-4.70973e-10
247.448	2.48426e-10	247.423	-5.37777e-10
247.423	7.29809e-11	247.393	-4.97102e-10
247.393	-3.88933e-10	247.361	-7.52073e-10
247.361	-7.91668e-11	247.334	-7.2534e-10
247.334	-2.06742e-10	247.307	-7.42665e-10
247.307	1.60159e-11	247.277	-1.27899e-09
247.277	7.68123e-10	247.25	-7.9043e-10
247.25	1.18218e-09	247.218	-1.07045e-09
247.218	1.29888e-09	247.188	-1.01236e-09
247.188	6.74493e-10	247.157	-3.15862e-10
247.157	1.39692e-09	247.13	-4.35e-10
247.13	2.13761e-09	247.101	2.11191e-10
247.101	1.55838e-09	247.067	-1.25979e-11
247.067	1.31862e-09	247.043	2.88494e-12
247.043	1.55328e-09	247.011	8.42513e-10
247.011	1.25272e-09	246.983	1.12111e-09
246.983	1.19888e-09	246.95	1.16182e-09
246.95	7.56781e-10	246.925	1.12592e-09
246.925	1.73534e-09	246.896	1.47314e-09
246.896	1.35684e-09	246.866	1.68138e-09
246.866	1.38637e-09	246.839	1.68548e-09
246.839	1.34601e-09	246.81	1.74868e-09
246.81	1.57502e-09	246.778	1.86447e-09
246.778	1.18866e-09	246.749	1.75179e-09
246.749	1.22567e-09	246.724	1.90472e-09
246.724	1.7433e-09	246.689	2.44646e-09
246.689	2.11759e-09	246.656	2.40766e-09
246.656	2.7899e-09	246.628	1.31241e-09
246.628	2.90857e-09	246.606	1.89926e-09
246.606	2.98134e-09	246.576	2.13446e-09
246.576	2.56591e-09	246.542	2.08774e-09
246.542	3.10706e-09	246.516	2.18763e-09
246.516	2.68678e-09	246.482	2.76582e-09
246.482	3.62186e-09	246.452	2.97141e-09
246.452	2.83699e-09	246.419	3.39989e-09
246.419	3.10433e-09	246.395	3.25182e-09
246.395	2.91335e-09	246.365	2.846e-09
246.365	2.65585e-09	246.341	2.87191e-09
246.341	2.90784e-09	246.309	3.47083e-09
246.309	2.90976e-09	246.277	3.05124e-09
246.277	2.33822e-09	246.246	2.7643e-09
246.246	2.60411e-09	246.219	2.48471e-09
246.219	2.9575e-09	246.189	2.43118e-09
246.189	3.59736e-09	246.156	3.14914e-09
246.156	3.93485e-09	246.128	3.43033e-09
246.128	3.77153e-09	246.102	2.7728e-09
246.102	3.83809e-09	246.073	3.36828e-09
246.073	4.77513e-09	246.042	3.36295e-09
246.042	4.60638e-09	246.012	3.71005e-09
246.012	5.03274e-09	245.981	4.37378e-09
245.981	4.6721e-09	245.955	4.22131e-09
245.955	5.20897e-09	245.919	3.59965e-09
245.919	4.56385e-09	245.895	3.45359e-09
245.895	4.76604e-09	245.866	3.54961e-09
245.866	4.5911e-09	245.835	3.50229e-09
245.835	4.80087e-09	245.808	3.71114e-09
245.808	5.18021e-09	245.778	3.24671e-09
245.778	5.07669e-09	245.745	3.2651e-09
245.745	5.07406e-09	245.715	3.69508e-09
245.715	5.92451e-09	245.684	3.45597e-09
245.684	5.72009e-09	245.66	3.40113e-09
245.66	4.90563e-09	245.631	3.51731e-09
245.631	3.97575e-09	245.6	3.33994e-09
245.6	4.26656e-09	245.57	2.72557e-09
245.57	3.919e-09	245.54	3.42688e-09
245.54	3.30255e-09	245.515	3.33798e-09
245.515	3.42417e-09	245.479	3.11057e-09
245.479	4.07611e-09	245.451	2.49084e-09
245.451	4.41786e-09	245.421	2.66558e-09
245.421	3.62097e-09	245.395	2.36028e-09
245.395	4.06114e-09	245.366	2.03033e-09
245.366	3.50855e-09	245.337	1.41408e-09
245.337	3.63536e-09	245.305	1.31268e-09
245.305	3.06287e-09	245.272	1.79346e-09
245.272	2.81645e-09	245.245	1.77184e-09
245.245	3.40147e-09	245.212	1.79042e-09
245.212	2.88313e-09	245.186	1.32729e-09
245.186	2.79132e-09	245.155	9.01885e-10
245.155	1.99381e-09	245.125	1.5278e-09
245.125	1.83757e-09	245.098	9.02263e-10
245.098	1.87347e-09	245.07	7.01276e-10
245.07	2.2535e-09	245.039	9.4702e-10
245.039	1.3832e-09	245.01	7.69866e-10
245.01	1.98357e-09	244.978	2.45838e-10
244.978	1.68722e-09	244.953	2.98667e-10
244.953	2.02967e-09	244.924	3.74524e-10
244.924	2.24723e-09	244.895	8.44929e-10
244.895	2.19213e-09	244.87	1.25465e-09
244.87	2.62268e-09	244.845	7.84478e-10
244.845	1.85893e-09	244.814	3.03454e-10
244.814	1.27779e-09	244.784	7.28201e-10
244.784	2.04426e-09	244.757	3.58993e-10
244.757	2.2009e-09	244.729	3.39835e-10
244.729	2.16314e-09	244.698	2.35754e-10
244.698	1.71662e-09	244.67	1.04537e-10
244.67	1.49776e-09	244.646	2.89086e-10
244.646	1.41161e-09	244.619	9.24216e-10
244.619	1.44679e-09	244.588	2.1046e-10
244.588	9.256e-10	244.557	2.38616e-10
244.557	1.41336e-09	244.53	-1.30259e-11
244.53	1.30253e-09	244.5	6.1832e-11
244.5	1.01587e-09	244.47	9.97483e-11
244.47	1.06665e-09	244.445	3.4459e-10
244.445	1.36652e-09	244.419	1.88122e-10
244.419	1.72847e-09	244.392	-7.31741e-11
244.392	2.09016e-09	244.363	3.80531e-10
244.363	1.78158e-09	244.333	-4.31188e-10
244.333	1.60706e-09	244.306	-2.33269e-11
244.306	1.18879e-09	244.274	-5.93832e-10
244.274	9.36175e-10	244.246	-1.06217e-09
244.246	2.7866e-10	244.222	-7.12947e-10
244.222	1.22116e-09	244.188	-8.51062e-10
244.188	1.36046e-09	244.163	-8.7491e-10
244.163	1.48373e-09	244.139	-9.1302e-10
244.139	1.79628e-09	244.105	-4.06282e-10
244.105	1.46883e-09	244.079	-7.42477e-10
244.079	1.71018e-09	244.05	-9.27314e-10
244.05	1.31605e-09	244.02	-5.34891e-10
244.02	7.73783e-10	243.994	-7.80655e-11
243.994	8.07335e-10	243.964	7.57711e-12
243.964	6.39356e-10	243.938	-8.15349e-11
243.938	8.62668e-10	243.91	-4.71965e-10
243.91	1.08541e-09	243.88	7.18778e-11
243.88	1.3531e-09	243.854	3.86444e-10
243.854	9.30891e-10	243.823	-1.82322e-10
243.823	1.75588e-09	243.792	-8.05952e-10
243.792	1.39594e-09	243.766	-1.02954e-09
243.766	8.52443e-10	243.737	-4.35903e-10
243.737	1.16568e-09	243.711	-3.53618e-10
243.711	1.69921e-09	243.684	-2.62458e-10
243.684	1.67663e-09	243.656	-3.22286e-10
243.656	1.38112e-09	243.628	-7.92397e-10
243.628	8.84738e-10	243.596	-9.12899e-10
243.596	9.88464e-10	243.565	-1.19257e-09
243.565	8.91408e-10	243.539	-7.54072e-10
243.539	6.1218e-10	243.513	-1.61949e-09
243.513	2.67086e-10	243.484	-2.37925e-09
243.484	-4.16444e-11	243.452	-2.92828e-09
243.452	-1.30658e-10	243.427	-3.35532e-09
243.427	3.33575e-10	243.402	-2.88914e-09
243.402	1.57503e-09	243.372	-2.63694e-09
243.372	1.36165e-09	243.345	-3.04747e-09
243.345	1.57605e-09	243.315	-2.57525e-09
243.315	1.21372e-09	243.283	-2.35231e-09
243.283	1.39687e-09	243.257	-2.72305e-09
243.257	1.22063e-09	243.232	-3.15925e-09
243.232	7.32334e-10	243.206	-2.91745e-09
243.206	1.18377e-09	243.177	-3.01443e-09
243.177	2.64055e-10	243.148	-2.3131e-09
243.148	5.22793e-10	243.115	-2.33553e-09
243.115	-1.14546e-11	243.089	-2.05347e-09
243.089	-2.46087e-10	243.058	-2.02465e-09
243.058	1.82202e-10	243.034	-1.55308e-09
243.034	-2.42173e-10	243.006	-1.44795e-09
243.006	1.9766e-10	242.977	-1.47e-09
242.977	-3.65564e-10	242.949	-1.15664e-09
242.949	-2.5088e-10	242.921	-1.02756e-09
242.921	8.49308e-11	242.89	-3.14396e-10
242.89	8.3262e-11	242.867	1.83172e-10
242.867	5.76138e-10	242.832	7.20096e-10
242.832	8.71771e-10	242.806	1.07733e-09
242.806	2.38683e-10	242.778	7.49871e-10
242.778	-4.96118e-10	242.751	9.09689e-10
242.751	1.97307e-10	242.724	1.16085e-09
242.724	7.41842e-10	242.693	9.71491e-10
242.693	6.92102e-10	242.664	6.95703e-10
242.664	1.25289e-09	242.634	6.62132e-10
242.634	1.10048e-09	242.61	2.61008e-10
242.61	1.46316e-09	242.582	-4.4491e-10
242.582	1.36553e-09	242.55	-2.00066e-10
242.55	6.95732e-10	242.524	-2.53044e-10
242.524	1.29179e-09	242.494	-5.48473e-11
242.494	1.41549e-09	242.466	5.13902e-10
242.466	1.36727e-09	242.439	6.64081e-10
242.439	1.12154e-09	242.41	-5.12522e-11
242.41	1.8717e-09	242.377	1.56676e-10
242.377	1.81402e-09	242.351	8.71425e-10
242.351	1.75005e-09	242.321	1.70168e-09
242.321	2.63144e-09	242.295	1.23104e-09
242.295	1.93691e-09	242.268	1.25797e-09
242.268	1.6987e-09	242.241	1.5027e-09
242.241	1.17847e-09	242.213	1.58697e-09
242.213	1.06594e-09	242.181	2.26473e-09
242.181	1.54491e-09	242.151	1.61441e-09
242.151	1.95323e-09	242.123	1.79368e-09
242.123	2.59475e-09	242.098	1.3489e-09
242.098	2.82796e-09	242.065	2.14294e-09
242.065	3.74239e-09	242.039	2.32873e-09
242.039	4.50876e-09	242.016	3.03473e-09
242.016	4.50908e-09	241.985	3.43608e-09
241.985	4.55625e-09	241.952	3.63947e-09
241.952	3.74711e-09	241.926	3.02702e-09
241.926	3.54288e-09	241.895	3.61515e-09
241.895	3.10298e-09	241.869	3.68009e-09
241.869	2.99683e-09	241.841	3.08796e-09
241.841	2.99562e-09	241.812	3.52374e-09
241.812	3.30201e-09	241.781	4.03663e-09
241.781	3.80458e-09	241.759	3.50768e-09
241.759	3.32895e-09	241.728	3.37234e-09
241.728	3.86584e-09	241.698	3.02208e-09
241.698	3.20858e-09	241.672	2.85831e-09
241.672	3.39134e-09	241.643	2.97763e-09
241.643	3.35063e-09	241.616	3.24265e-09
241.616	3.71881e-09	241.585	2.79539e-09
241.585	4.17511e-09	241.558	2.88987e-09
241.558	3.77217e-09	241.525	3.26767e-09
241.525	4.28732e-09	241.498	3.17295e-09
241.498	3.98094e-09	241.471	2.67651e-09
241.471	3.26328e-09	241.444	2.47493e-09
241.444	2.9057e-09	241.41	2.13193e-09
241.41	2.94651e-09	241.39	2.16942e-09
241.39	2.7781e-09	241.355	2.42326e-09
241.355	3.44218e-09	241.325	2.67516e-09
241.325	3.88641e-09	241.299	2.60968e-09
241.299	3.79987e-09	241.272	2.50332e-09
241.272	3.45555e-09	241.242	2.37712e-09
241.242	3.46109e-09	241.214	2.61354e-09
241.214	3.95822e-09	241.181	2.00706e-09
241.181	4.00826e-09	241.157	2.52869e-09
241.157	4.35863e-09	241.129	3.09274e-09
241.129	4.98734e-09	241.103	2.83851e-09
241.103	4.93263e-09	241.074	2.61552e-09
241.074	5.1467e-09	241.047	2.37475e-09
241.047	4.43349e-09	241.02	2.41797e-09
241.02	4.89534e-09	240.989	2.17721e-09
240.989	4.83996e-09	240.957	2.3268e-09
240.957	4.99919e-09	240.928	2.51462e-09
240.928	4.24784e-09	240.904	2.65221e-09
240.904	3.75127e-09	240.874	2.05541e-09
240.874	3.0479e-09	240.843	2.16607e-09
240.843	3.4767e-09	240.816	2.54363e-09
240.816	3.88539e-09	240.791	1.94292e-09
240.791	3.88486e-09	240.765	1.93887e-09
240.765	4.11226e-09	240.728	1.25825e-09
240.728	3.53635e-09	240.702	1.92724e-09
240.702	3.49052e-09	240.671	1.73326e-09
240.671	3.18729e-09	240.644	1.67977e-09
240.644	3.2924e-09	240.616	1.00517e-09
240.616	3.17956e-09	240.593	1.46004e-09
240.593	2.68702e-09	240.562	1.02995e-09
240.562	3.24425e-09	240.535	1.22995e-09
240.535	2.96212e-09	240.505	9.38079e-10
240.505	3.20328e-09	240.477	9.66259e-10
240.477	2.98541e-09	240.447	5.10938e-10
240.447	2.08921e-09	240.419	2.88212e-10
240.419	2.70841e-09	240.392	1.04526e-09
240.392	3.09555e-09	240.364	8.0675e-10
240.364	3.10569e-09	240.332	6.37862e-10
240.332	3.48182e-09	240.306	7.13858e-10
240.306	3.32581e-09	240.278	2.81247e-10
240.278	2.77142e-09	240.245	3.8344e-10
240.245	3.04938e-09	240.222	1.39914e-11
240.222	2.4983e-09	240.192	1.79193e-10
240.192	2.54924e-09	240.166	-4.47345e-10
240.166	1.7171e-09	240.137	-3.55742e-10
240.137	1.11026e-09	240.109	-4.81508e-10
240.109	1.56335e-09	240.079	-5.48205e-10
240.079	1.36576e-09	240.054	-7.22863e-10
240.054	1.33401e-09	240.022	-7.20422e-10
240.022	1.85915e-09	239.989	-8.43575e-10
239.989	1.70903e-09	239.964	-1.28187e-10
239.964	8.53872e-10	239.936	-8.46565e-10
239.936	1.55567e-09	239.911	-1.22785e-09
239.911	1.07969e-09	239.88	-1.22708e-09
239.88	1.11394e-09	239.857	-1.86723e-09
239.857	4.51964e-10	239.826	-2.2748e-09
239.826	2.75792e-11	239.802	-2.43236e-09
239.802	-1.22573e-12	239.769	-2.06067e-09
239.769	-8.2441e-10	239.745	-1.57863e-09
239.745	-7.77606e-10	239.716	-1.82729e-09
239.716	-1.51502e-09	239.689	-1.77192e-09
239.689	-1.45862e-09	239.662	-1.4299e-09
239.662	-9.66519e-10	239.642	-1.73539e-09
239.642	-1.72684e-09	239.605	-2.02601e-09
239.605	-1.84335e-09	239.581	-2.01777e-09
239.581	-1.81687e-09	239.553	-2.00266e-09
239.553	-2.02508e-09	239.524	-2.05204e-09
239.524	-2.69138e-09	239.494	-2.01111e-09
239.494	-2.16085e-09	239.469	-2.08749e-09
239.469	-2.05056e-09	239.443	-1.52681e-09
239.443	-1.4621e-09	239.416	-1.39546e-09
239.416	-1.25444e-09	239.389	-1.1798e-09
239.389	-2.02898e-09	239.36	-1.42274e-09
239.36	-1.35655e-09	239.33	-1.37959e-09
239.33	-1.46704e-09	239.302	-1.31771e-09
239.302	-1.24152e-09	239.274	-1.42213e-09
239.274	-1.3104e-09	239.246	-1.03104e-09
239.246	-1.35271e-09	239.221	-7.91517e-10
239.221	-2.08831e-09	239.198	-8.63463e-10
239.198	-2.31406e-09	239.168	-6.12611e-10
239.168	-2.36101e-09	239.141	-3.17777e-11
239.141	-2.19658e-09	239.113	-2.29362e-10
239.113	-2.9338e-09	239.083	8.55414e-11
239.083	-3.13565e-09	239.057	2.97745e-10
239.057	-3.09377e-09	239.029	5.4303e-10
239.029	-2.03765e-09	238.999	6.31429e-10
238.999	-2.44935e-09	238.975	3.70167e-10
238.975	-2.71402e-09	238.946	4.22698e-10
238.946	-3.03822e-09	238.921	6.95088e-10
238.921	-2.84587e-09	238.892	4.13523e-10
238.892	-2.71085e-09	238.861	1.15085e-09
238.861	-2.11431e-09	238.832	1.18601e-09
238.832	-2.49407e-09	238.807	7.53373e-10
238.807	-1.78695e-09	238.781	5.07884e-11
238.781	-1.94404e-09	238.75	-2.50084e-11
238.75	-1.40693e-09	238.724	6.0749e-10
238.724	-9.60486e-10	238.702	6.55542e-10
238.702	-1.48954e-09	238.673	5.72949e-10
238.673	-1.20869e-09	238.645	8.28391e-10
238.645	-9.3604e-10	238.616	8.78813e-10
238.616	-8.25601e-10	238.587	9.67511e-10
238.587	-5.28566e-10	238.558	7.92238e-10
238.558	-4.68816e-11	238.534	1.45731e-09
238.534	-7.80669e-10	238.507	1.12738e-09
238.507	-4.94722e-10	238.478	7.08328e-10
238.478	-6.37778e-10	238.452	8.6839e-10
238.452	4.23637e-11	238.427	1.21036e-09
238.427	1.00968e-09	238.391	1.42954e-09
238.391	9.60741e-10	238.363	1.50533e-09
238.363	1.06986e-09	238.339	1.3539e-09
238.339	1.4321e-09	238.31	1.46951e-09
238.31	1.37241e-09	238.284	1.31923e-09
238.284	1.11791e-09	238.255	9.86323e-10
238.255	1.35745e-09	238.23	1.46786e-09
238.23	2.1242e-09	238.201	2.05299e-09
238.201	2.72965e-09	238.17	2.06445e-09
238.17	2.3217e-09	238.144	1.7112e-09
238.144	2.80867e-09	238.119	1.98922e-09
238.119	2.93558e-09	238.09	2.07062e-09
238.09	2.92421e-09	238.06	1.47767e-09
238.06	3.57513e-09	238.034	1.60743e-09
238.034	3.85619e-09	238.006	1.51223e-09
238.006	3.21842e-09	237.98	7.71379e-10
237.98	3.91967e-09	237.952	6.9975e-10
237.952	3.13045e-09	237.923	9.17621e-10
237.923	2.70064e-09	237.892	1.32936e-09
237.892	2.42036e-09	237.865	8.64747e-10
237.865	1.71615e-09	237.841	8.56866e-10
237.841	1.57234e-09	237.814	9.86561e-10
237.814	1.78942e-09	237.784	1.11007e-09
237.784	2.45565e-09	237.754	7.95673e-10
237.754	3.07585e-09	237.73	4.72662e-10
237.73	2.50487e-09	237.703	8.9347e-11
237.703	2.60764e-09	237.673	-1.36568e-10
237.673	2.50114e-09	237.643	8.12667e-11
237.643	3.03063e-09	237.617	3.00167e-10
237.617	2.54898e-09	237.59	-1.3986e-10
237.59	2.74686e-09	237.563	1.18453e-10
237.563	3.13138e-09	237.537	1.88336e-10
237.537	3.13103e-09	237.508	3.13771e-11
237.508	2.84095e-09	237.477	3.96897e-10
237.477	2.70892e-09	237.452	6.25097e-11
237.452	2.90646e-09	237.424	-1.96573e-11
237.424	2.97405e-09	237.396	4.32189e-10
237.396	2.71871e-09	237.369	9.71973e-10
237.369	3.48493e-09	237.346	8.7441e-10
237.346	3.33338e-09	237.311	1.02456e-09
237.311	3.92736e-09	237.285	1.36793e-09
237.285	4.41102e-09	237.261	1.40298e-09
237.261	3.79708e-09	237.231	1.80896e-09
237.231	3.75759e-09	237.195	1.5711e-09
237.195	3.12716e-09	237.174	1.08384e-09
237.174	2.62991e-09	237.144	9.71697e-10
237.144	2.3514e-09	237.118	9.85089e-10
237.118	2.26429e-09	237.092	9.87448e-10
237.092	2.52992e-09	237.062	8.40803e-10
237.062	2.76583e-09	237.035	1.45353e-09
237.035	2.12124e-09	237.008	1.44922e-09
237.008	1.77566e-09	236.98	2.05756e-09
236.98	1.86039e-09	236.952	2.13839e-09
236.952	2.10472e-09	236.925	2.40057e-09
236.925	1.15235e-09	236.897	2.12065e-09
236.897	1.0426e-09	236.87	2.10242e-09
236.87	1.77013e-10	236.847	2.18453e-09
236.847	-3.21053e-10	236.815	2.259e-09
236.815	-8.02734e-10	236.787	2.07007e-09
236.787	-9.44457e-10	236.755	1.69614e-09
236.755	-9.18168e-10	236.729	1.60145e-09
236.729	-1.24742e-09	236.702	1.01058e-09
236.702	-8.78582e-10	236.674	3.2458e-10
236.674	-5.90891e-10	236.647	5.52117e-10
236.647	-5.05171e-10	236.622	3.80359e-10
236.622	-1.35406e-09	236.595	5.53549e-10
236.595	-6.75017e-10	236.563	8.39207e-10
236.563	-8.22177e-10	236.535	1.40763e-09
236.535	-5.15562e-10	236.51	1.7243e-09
236.51	-5.67572e-10	236.481	1.81466e-09
236.481	-1.03196e-10	236.451	2.4686e-09
236.451	-3.39326e-10	236.425	2.56106e-09
236.425	-6.60538e-10	236.399	1.74795e-09
236.399	-8.79798e-11	236.371	2.33506e-09
236.371	-4.00128e-10	236.346	2.24775e-09
236.346	-6.44152e-10	236.315	1.72589e-09
236.315	-8.39185e-10	236.285	2.51242e-09
236.285	-9.37592e-11	236.255	2.51929e-09
236.255	4.23125e-11	236.232	2.80676e-09
236.232	1.81716e-10	236.202	2.73025e-09
236.202	7.55139e-10	236.175	2.87058e-09
236.175	5.65903e-10	236.149	2.7781e-09
236.149	-1.31569e-10	236.125	2.54151e-09
236.125	5.3817e-10	236.095	2.00351e-09
236.095	3.8861e-10	236.063	1.4753e-09
236.063	8.61956e-10	236.033	1.55054e-09
236.033	-1.70743e-11	236.01	1.61048e-09
236.01	2.70808e-10	235.982	1.91424e-09
235.982	2.934e-10	235.953	1.92942e-09
235.953	5.14826e-10	235.924	1.83525e-09
235.924	1.77994e-10	235.898	1.55325e-09
235.898	-4.14563e-10	235.87	1.41076e-09
235.87	-4.68177e-10	235.841	1.28419e-09
235.841	-2.41101e-10	235.811	1.38147e-09
235.811	-2.45604e-10	235.783	2.02081e-09
235.783	3.00805e-10	235.755	2.1748e-09
235.755	8.30619e-10	235.734	1.80546e-09
235.734	1.59723e-09	235.704	1.20997e-09
235.704	2.20471e-09	235.673	1.51404e-09
235.673	2.01683e-09	235.648	2.27498e-09
235.648	1.36205e-09	235.618	1.6271e-09
235.618	1.32345e-09	235.59	1.46798e-09
235.59	1.12682e-09	235.558	1.06209e-09
235.558	2.90975e-10	235.534	3.36231e-10
235.534	-4.97122e-10	235.509	2.29851e-10
235.509	1.21132e-10	235.483	7.91753e-10
235.483	2.62993e-10	235.454	2.2731e-10
235.454	1.46195e-09	235.427	1.33183e-10
235.427	2.36846e-09	235.395	-2.26073e-10
235.395	2.41422e-09	235.367	-3.41625e-10
235.367	2.21441e-09	235.338	-2.26753e-10
[truncated: 10,318 more rows]

## Sheet: FigS9c
x(mm)	T(K)
15	2.01488
45	2.01492
75	2.01495
105	2.01499
135	2.01503
165	2.01507
195	2.01511
225	2.01515
255	2.0152
285	2.01525
315	2.0153
345	2.01536
375	2.01542
405	2.01547
435	2.01554
465	2.0156
495	2.01567
525	2.01574
555	2.01581
585	2.0159
615	2.016
645	2.01612
675	2.01624
705	2.01639
735	2.01654
765	2.01671
795	2.0169
825	2.0171
855	2.01732
885	2.01755
915	2.0178
945	2.01809
975	2.01841
1005	2.01877
1035	2.01917
1065	2.0196
1095	2.02008
1125	2.0206
1155	2.02114
1185	2.02172
1215	2.02233
1245	2.02297
1275	2.02364
1305	2.02435
1335	2.02504
1365	2.02585
1395	2.02678
1425	2.02785
1455	2.02913
1485	2.03074
1515	2.03265
1545	2.03487
1575	2.0374
1605	2.04025
1635	2.04341
1665	2.04688
1695	2.05066
1725	2.05476
1755	2.05912
1785	2.06378
1815	2.06883
1845	2.07512
1875	2.08285
1905	2.09203
1935	2.10266
1965	2.11473
1995	2.12824
2025	2.14334
2055	2.15996
2085	2.17809
2115	2.19775
2145	2.21892
2175	2.24599
2205	2.28111
2235	2.31996
2265	2.36221
2295	2.40838
2325	2.45866
2355	2.51304
2385	2.57153
2415	2.63411
2445	2.7008
2475	2.7712
2505	2.84536
2535	2.91658
2565	2.95167
2595	2.96835
2625	2.96959
2655	2.95522
2685	2.92661
2715	2.89183
2745	2.85088
2775	2.80376
2805	2.75047
2835	2.69091
2865	2.62756
2895	2.56613
2925	2.50665
2955	2.44913
2985	2.39358
3015	2.34037
3045	2.29753
3075	2.25813
3105	2.22217
3135	2.18966
3165	2.16058
3195	2.13709
3225	2.11832
3255	2.10312
3285	2.09079
3315	2.08133
3345	2.07472
3375	2.07041
3405	2.06609
3435	2.06203
3465	2.05824
3495	2.05452
3525	2.05102
3555	2.04776
3585	2.04472
3615	2.04193
3645	2.03935
3675	2.037
3705	2.0349
3735	2.03302
3765	2.03128
3795	2.02967
3825	2.02818
3855	2.02683
3885	2.02562
3915	2.02455
3945	2.02362
3975	2.02282
4005	2.02215
4035	2.02162
4065	2.02109
4095	2.02058
4125	2.02011
4155	2.01966
4185	2.01925
4215	2.01886
4245	2.0185
4275	2.01817
4305	2.01787
4335	2.0176
4365	2.01735
4395	2.01714
4425	2.01695
4455	2.01677
4485	2.01661
4515	2.01646
4545	2.01631
4575	2.01618
4605	2.01606
4635	2.01595
4665	2.01584
4695	2.01575
4725	2.01567
4755	2.0156
4785	2.01553
4815	2.01547
4845	2.01541
4875	2.01536
4905	2.01532
4935	2.01528
4965	2.01523
4995	2.01519
5025	2.01516
5055	2.01512
5085	2.01509
5115	2.01505
5145	2.01502
5175	2.01499
5205	2.01497
5235	2.01494
5265	2.01491
5295	2.01487
5325	2.01483
5355	2.01479
5385	2.01476
5415	2.01472
5445	2.01469
5475	2.01466
5505	2.01463
5535	2.0146
5565	2.01457
5595	2.01454
5625	2.01451
5655	2.01449
5685	2.01446
5715	2.01444
5745	2.01441
5775	2.01439
5805	2.01437
5835	2.01434
5865	2.01432
5895	2.0143
5925	2.01427
5955	2.01425
5985	2.01423
